# Supplementary material for: Alzheimer’s disease polygenic risk’s association with all-cause dementia through the plasma metabolome in the UK Biobank study
Source: GeroScience. 2025 Jul 1;47(6):7023–42. doi: 10.1007/s11357-025-01724-4 (PMC12638481; doi:10.1007/s11357-025-01724-4)
Supplement: Supplementary file 2 — Supplementary file2 (XLSX 83.2 KB) [file 11357_2025_1724_MOESM2_ESM.xlsx]

## Sheet: COMPLETE_CASE_ANALYSIS_PCA
Variable	Long label	Short label	Comp1	Comp2	Comp3	Comp4	Comp5	Comp6	Comp7	Comp8	Comp9	Comp10	Comp11	Comp12	Comp13	Comp14	Comp15
ln_n_23400~s	Total Cholesterol	tot_chol	0.0847	0.0193	0.0579	0.0444	0.0093	0.0281	-0.0005	-0.0003	-0.0006	-0.0038	-0.0282	-0.0041	-0.0014	0.0005	-0.0002
ln_n_23401~s	Total Cholesterol Minus HDL-C	tot_chol_no_hdl	0.1029	0.02	0.0134	0.0226	0.0155	0.0278	-0.0067	0.001	0.0017	-0.0091	-0.0342	-0.0084	-0.0045	0.0012	-0.0002
ln_n_23402~s	Remnant Cholesterol (Non-HDL, Non-LDL -Cholesterol)	remnant_chol	0.1063	0.0308	0.0052	0.014	0.037	-0.0272	0.007	0.0053	0.0002	-0.013	-0.0473	-0.0034	-0.0025	0.001	0.0019
ln_n_23403~s	VLDL Cholesterol	vldl_chol	0.1137	0.0181	-0.0105	-0.0166	0.0275	-0.0367	0.0082	0.0047	-0.0031	0.0122	0.0248	0.0121	0.0003	0.0032	-0.0005
ln_n_23404~s	Clinical LDL Cholesterol	clin_ldl_chol	0.0936	0.0281	0.0138	0.0209	0.0172	0.0629	-0.0075	-0.0028	0.0031	-0.0103	-0.0454	-0.0134	-0.0023	-0.0024	-0.0002
ln_n_23405~s	LDL Cholesterol	ldl_chol	0.0965	0.0094	0.0207	0.0301	-0.0053	0.0788	-0.0193	-0.0031	0.0029	-0.0052	-0.021	-0.0127	-0.0061	0.0015	-0.0022
ln_n_23406~s	HDL Cholesterol	hdl_chol	-0.023	0.0129	0.1524	0.0659	-0.0113	0.0026	0.013	-0.0042	-0.0043	0.0158	0.0122	0.0079	0.0085	-0.0003	-0.0011
ln_n_23407~s	Total Triglycerides	tot_trglyc	0.078	-0.0571	-0.0054	-0.0106	-0.0583	-0.0306	0.0221	0.0017	0	0.0253	0.0026	0.0033	0.0036	-0.0067	0.0009
ln_n_23408~s	Triglycerides in VLDL	vldl_triglyc	0.0807	-0.0354	-0.0132	-0.0251	-0.0789	-0.0301	0.0363	0.002	0.0007	0.0323	0.007	0.0133	0.0091	-0.0085	0.001
ln_n_23409~s	Triglycerides in LDL	ldl_trglyc	0.0637	-0.15	0.0132	0.0706	0.0332	0.0445	-0.023	-0.0092	0.0012	-0.0316	0.0109	-0.053	-0.0012	-0.0178	0.0032
ln_n_23410~s	Triglycerides in HDL	hdl_triglc	0.0372	-0.1071	0.0503	0.0043	0.0273	-0.1002	-0.0435	0.0033	-0.0036	0.0304	-0.047	-0.0025	-0.0438	0.0216	0.0005
ln_n_23411~s	Total Phospholipids in Lipoprotein Particles	tot_phosphol	0.0698	-0.0046	0.1068	0.0352	0.0044	-0.0259	0.0132	0.0039	-0.0032	-0.0104	-0.0162	-0.0138	0.0015	0.0009	-0.0006
ln_n_23412~s	Phospholipids in VLDL	vldl_phosphol	0.1068	-0.015	-0.0129	-0.019	-0.0048	-0.0348	0.0208	0.003	-0.0027	0.0101	0.0235	0.0165	0.0055	-0.0023	-0.0011
ln_n_23413~s	Phospholipids in LDL	ldl_phosphol	0.0971	0.0059	0.0117	0.024	0.0105	0.0761	-0.0107	-0.0038	0.0034	-0.0248	-0.0454	-0.0183	-0.0002	-0.0047	-0.0011
ln_n_23414~s	Phospholipids in HDL	hdl_phosphol	-0.0164	-0.0015	0.1686	0.0327	-0.0039	-0.0589	0.0129	0.0049	-0.0038	-0.0021	-0.0093	-0.0177	0.0015	0.0049	-0.0012
ln_n_23415~s	Total Esterified Cholesterol	tot_echol	0.0798	0.0177	0.0649	0.0455	0.0092	0.0357	-0.0008	-0.0015	-0.0001	-0.0056	-0.0324	-0.0057	-0.0015	-0.0007	0
ln_n_23416~s	Cholesteryl Esters in VLDL	vldl_echol	0.1136	0.0318	-0.0087	-0.0151	0.0437	-0.0425	-0.0028	0.0035	-0.0024	0.0053	0.0244	0.0089	-0.0044	0.0065	-0.0001
ln_n_23417~s	Cholesteryl Esters in LDL	ldl_echol	0.0994	0.0045	0.0225	0.0262	-0.0107	0.0751	-0.0212	-0.0025	0.0028	-0.0016	-0.01	-0.0125	-0.0061	0.0023	-0.0027
ln_n_23418~s	Cholesteryl Esters in HDL	hdl_echol	-0.0275	0.0195	0.1572	0.0543	-0.011	0.0088	0.0142	-0.0059	-0.005	0.0175	0.0185	0.0141	0.0105	-0.0008	-0.0013
ln_n_23419~s	Total Free Cholesterol	tot_frchol	0.0956	0.0229	0.0395	0.0408	0.0094	0.0086	0.0004	0.0027	-0.0016	0.0007	-0.0173	0	-0.0015	0.0035	-0.0007
ln_n_23420~s	Free Cholesterol in VLDL	vldl_frchol	0.1099	-0.0005	-0.0123	-0.0186	0.0043	-0.0277	0.0231	0.0061	-0.0037	0.0211	0.0251	0.0165	0.0061	-0.0017	-0.001
ln_n_23421~s	Free Cholesterol in LDL	ldl_frchol	0.0854	0.0229	0.0151	0.0393	0.0095	0.0861	-0.0136	-0.0047	0.0035	-0.0146	-0.0496	-0.0125	-0.0066	-0.0009	-0.0007
ln_n_23422~s	Free Cholesterol in HDL	hdl_frchol	-0.0067	-0.01	0.13	0.103	-0.0118	-0.0194	0.0085	0.002	-0.0019	0.0095	-0.0102	-0.0136	0.0011	0.0018	-0.0001
ln_n_23423~s	Total Lipids in Lipoprotein Particles	tot_lipids	0.0923	-0.0115	0.0605	0.0351	-0.0123	0.0001	0.0106	0.0013	-0.0025	0.0031	-0.022	-0.0071	0.0037	-0.0008	0.0004
ln_n_23424~s	Total Lipids in VLDL	vldl_lipids	0.1009	-0.0189	-0.0136	-0.0215	-0.0355	-0.0343	0.0266	0.0033	-0.0016	0.0234	0.0149	0.0136	0.0078	-0.004	0.0001
ln_n_23425~s	Total Lipids in LDL	ldl_lipids	0.0974	-0.002	0.0188	0.0323	0.001	0.0784	-0.0179	-0.0039	0.003	-0.0121	-0.025	-0.0171	-0.0044	-0.0013	-0.0017
ln_n_23426~s	Total Lipids in HDL	hdl_lipids	-0.0169	-0.0036	0.1635	0.0505	-0.0056	-0.0355	0.01	0.0005	-0.0048	0.0088	-0.0027	-0.006	0.0025	0.0044	-0.0009
ln_n_23427~s	Total Concentration of Lipoprotein Particles	tot_lipopro	0.0177	-0.0028	0.1807	-0.0096	-0.0047	0.0276	-0.0008	-0.002	-0.0069	0.0046	-0.0076	-0.0059	0.0016	0.0023	0.0003
ln_n_23428~s	Concentration of VLDL Particles	vldl_lipopro	0.1093	-0.0177	-0.0129	0.0012	0.0096	-0.0239	-0.0064	0.0147	-0.0044	0.0063	0.0216	0.0015	-0.0094	0.0081	-0.0064
ln_n_23429~s	Concentration of LDL Particles	ldl_lipopro	0.1112	0.019	-0.0121	0.0279	0.0043	0.0454	-0.0047	0.0015	0	-0.0124	0.0235	-0.0005	0.0022	0.0019	-0.0023
ln_n_23430~s	Concentration of HDL Particles	hdl_lipopro	0.0001	-0.0049	0.1927	-0.0153	-0.0077	0.0244	-0.0004	-0.0026	-0.0071	0.0083	-0.0064	-0.0062	0.0015	0.0029	0.0005
ln_n_23431~s	Average Diameter for VLDL Particles	vldl_avg_diam	0.0564	-0.0142	-0.0156	-0.0762	-0.1056	-0.0027	0.0555	-0.0187	0.0038	0.0619	0.0058	0.0669	0.039	-0.0207	0.0017
ln_n_23432~s	Average Diameter for LDL Particles	ldl_avg_diam	0.0637	0.1268	0.0762	-0.0769	-0.0156	-0.0818	0.0165	0.0134	-0.0108	-0.3748	0.1963	0.0626	0.018	0.0232	0.0066
ln_n_23433~s	Average Diameter for HDL Particles	hdl_avg_diam	-0.0368	0.0032	0.0516	0.1604	-0.0038	-0.0701	0.0223	-0.0027	-0.0039	0.0366	0.0162	0.0277	0.0048	0.0077	0
ln_n_23434~s	Phosphoglycerides	phosphog	0.0493	-0.023	0.1346	0.0227	0.01	-0.0382	0.0131	0.0166	-0.0015	-0.0118	-0.023	0.0008	0.001	0.0032	-0.0022
ln_n_23435~s	Triglycerides to Phosphoglycerides ratio	tri_phosphog	0.0607	-0.0539	-0.0752	-0.0213	-0.0699	-0.0142	0.0173	-0.0059	-0.0002	0.0378	0.0109	0.0041	0.0039	-0.007	0.0013
ln_n_23436~s	Total Cholines	tot_choline	0.0523	-0.0154	0.1303	0.0316	0.0095	-0.0263	0.0089	0.0049	-0.0037	-0.0106	-0.0189	0.0111	0	0.0097	0.0011
ln_n_23437~s	Phosphatidylcholines	phosphat	0.0521	-0.0091	0.1296	0.0281	-0.0076	-0.0562	-0.0075	0.0107	-0.0045	-0.021	-0.0287	0.0071	-0.0237	0.0089	-0.0122
ln_n_23438~s	Sphingomyelins	sphing	0.0589	0.0093	0.0848	0.0655	0.0149	0.0507	-0.006	0.0165	0.0048	-0.001	0.0005	-0.061	0.025	0.0107	0.0226
ln_n_23439~s	Apolipoprotein B	apo_b	0.1106	0.0166	-0.0132	0.0256	0.0187	0.0251	-0.0025	0.0022	-0.0001	-0.0185	-0.0071	-0.0032	0.001	0.001	-0.0014
ln_n_23440~s	Apolipoprotein A1	apo_a1	-0.0142	-0.0115	0.1805	0.0224	-0.0025	-0.0185	0.0028	-0.0033	-0.0076	0.0157	-0.0082	-0.0064	-0.0006	0.0063	0.0001
ln_n_23441~s	Apolipoprotein B to Apolipoprotein A1 ratio	apo_b_to_apo_a1	0.1047	0.0195	-0.12	0.0152	0.0135	0.0335	-0.0062	0.0031	0.0038	-0.0233	-0.0039	0.0036	0.0015	-0.0054	0.0003
ln_n_23442~s	Total Fatty Acids	tot_fat_acid	0.078	-0.0607	0.0678	0.0192	-0.0069	-0.014	0.0381	0.0113	0.0043	-0.0064	-0.0125	0.028	0.042	-0.0221	0.0127
ln_n_23443~s	Degree of Unsaturation	deg_unsat	-0.0269	0.0227	0.0143	0.0007	0.0545	0.0169	0.0398	0.2943	0.0162	-0.002	-0.0138	0.1978	-0.0061	-0.027	0.0011
ln_n_23444~s	Omega-3 Fatty Acids	om3_fat	0.0334	-0.0313	0.0189	0.0052	-0.0069	-0.016	0.0245	0.3666	0.0063	0.0043	-0.0065	0.0143	0.0323	-0.0284	0.0093
ln_n_23445~s	Omega-6 Fatty Acids	om6_fat	0.0784	-0.0412	0.0775	0.0292	0.0042	-0.0067	0.0355	-0.02	0.0038	-0.0251	-0.0336	0.2017	0.0189	-0.0181	0.0078
ln_n_23446~s	Polyunsaturated Fatty Acids	polyun_fat	0.0755	-0.0435	0.0708	0.0267	0.0019	-0.0094	0.0361	0.0781	0.0049	-0.0203	-0.0299	0.1756	0.0247	-0.0228	0.0088
ln_n_23447~s	Monounsaturated Fatty Acids	monoun_fat	0.0735	-0.0735	0.053	-0.001	-0.0136	-0.0179	0.0357	-0.0416	0.0075	-0.0204	0.0121	0.0133	0.0639	-0.0158	0.0174
ln_n_23448~s	Saturated Fatty Acids	sat_fat	0.0708	-0.0512	0.0666	0.0239	-0.0081	-0.0138	0.034	-0.0042	0.0011	0.018	-0.0147	-0.092	0.0308	-0.0231	0.0101
ln_n_23449~s	Linoleic Acid	linoleic_acid	0.0821	-0.0481	0.0542	0.0444	-0.0088	-0.0138	0.0179	-0.0624	-0.0064	-0.0273	-0.0504	0.2538	-0.0076	0.0003	0.0036
ln_n_23450~s	Docosahexaenoic Acid	docasahex_acid	0.0225	0.0058	0.0292	0.0058	-0.0153	0.0085	-0.0129	0.371	-0.0042	-0.0064	0.013	-0.0015	0.006	0.0079	0.0026
ln_n_23451~s	Omega-3 Fatty Acids to Total Fatty Acids percentage	om3_fat_pct	-0.0063	-0.0059	-0.0173	-0.0027	-0.0027	-0.0081	0.0095	0.4377	0.0057	0.0118	-0.0023	0.0018	0.0146	-0.0213	0.0036
ln_n_23452~s	Omega-6 Fatty Acids to Total Fatty Acids percentage	om6_fat_pct	-0.0324	0.0521	-0.0152	0.0121	0.0192	0.0196	-0.0184	-0.0577	-0.0042	-0.0289	-0.0272	0.2585	-0.054	0.014	-0.0125
ln_n_23453~s	Polyunsaturated Fatty Acids to Total Fatty Acids percentage	polyun_fat_pct	-0.0342	0.0479	-0.0221	0.0115	0.0177	0.0168	-0.0151	0.1148	-0.0019	-0.0233	-0.0263	0.251	-0.0464	0.0052	-0.0112
ln_n_23454~s	Monounsaturated Fatty Acids to Total Fatty Acids percentage	monoun_fat_pct	0.0421	-0.0691	0.0118	-0.0454	-0.0195	-0.021	0.0199	-0.1279	0.0131	-0.0409	0.0594	-0.0179	0.0825	0.0035	0.0202
ln_n_23455~s	Saturated Fatty Acids to Total Fatty Acids percentage	sat_fat_pct	0.0125	0.0081	0.0296	0.0263	-0.0094	-0.0099	-0.0012	-0.0524	-0.0105	0.0917	-0.0209	-0.4352	-0.0181	-0.0144	-0.004
ln_n_23456~s	Linoleic Acid to Total Fatty Acids percentage	linoleic_acid_pct	0.0116	0.0166	-0.0188	0.0444	-0.0054	-0.001	-0.0308	-0.1252	-0.0189	-0.0349	-0.0618	0.368	-0.0812	0.0364	-0.0134
ln_n_23457~s	Docosahexaenoic Acid to Total Fatty Acids percentage	docasahex_acid_pct	-0.0238	0.0352	-0.0118	0	-0.0117	0.0206	-0.0352	0.3802	-0.0067	-0.0007	0.0181	-0.018	-0.0171	0.021	-0.0045
ln_n_23458~s	Polyunsaturated Fatty Acids to Monounsaturated Fatty Acids ratio	poly_mono_ratio	-0.0419	0.0552	-0.0204	0.0381	0.0196	0.0231	-0.0171	0.1287	-0.0103	0.014	-0.0514	0.13	-0.0664	0.0012	-0.0168
ln_n_23459~s	Omega-6 Fatty Acids to Omega-3 Fatty Acids ratio	om6_om3_ratio	-0.0044	0.0163	0.0088	0.0104	0.009	0.0177	-0.018	-0.4122	-0.0059	-0.016	-0.0013	0.0628	-0.0259	0.0227	-0.0093
ln_n_23460~s	Alanine	alanine	-0.0092	-0.0227	0.0119	-0.0076	0.023	0.0366	0.1145	0.0406	0.0975	-0.0168	0.0453	-0.0182	-0.1856	0.191	0.1716
ln_n_23461~s	Glutamine	glutamine	-0.005	-0.0134	-0.013	0.0186	-0.0126	0.0251	-0.0021	-0.0371	0.0461	0.0459	0.0131	0.0162	-0.0308	0.4477	-0.0676
ln_n_23462~s	Glycine	glycine	0.0323	0.096	-0.0101	-0.0299	-0.0863	-0.1055	-0.0867	-0.0194	-0.098	-0.0436	0.073	-0.0282	-0.052	0.4057	0.1201
ln_n_23463~s	Histidine	histidine	0.0072	0.0256	-0.0115	-0.0195	-0.0376	-0.0241	-0.0157	-0.0013	0.1064	0.0284	-0.0189	0.0042	-0.033	0.3129	-0.028
ln_n_23464~s	Total Concentration of Branched-Chain Amino Acids (Leucine + Isoleucine + Valine)	bcaa	-0.0005	-0.0102	-0.0024	0.0023	0.0048	0.0119	-0.0038	0.0099	0.4382	0.0063	-0.0059	0.006	0.022	-0.0233	-0.0035
ln_n_23465~s	Isoleucine	isoleucine	0.0019	0.0135	-0.0154	0.0015	-0.0065	-0.0321	-0.011	0.0042	0.4208	-0.0033	-0.0155	0.0289	0.0545	-0.0081	-0.009
ln_n_23466~s	Leucine	leucine	-0.0014	0.008	-0.0085	-0.0047	-0.0072	0.0104	-0.018	-0.0056	0.4337	0.0153	-0.0049	-0.0002	0.0283	-0.0145	0.0135
ln_n_23467~s	Valine	valine	-0.0008	-0.0308	0.007	0.0068	0.0169	0.0298	0.009	0.0216	0.412	0.004	-0.0023	0	0.0036	-0.0325	-0.0118
ln_n_23468~s	Phenylalanine	phenylalanine	0.0135	0.0489	0.0027	-0.0215	-0.0434	-0.0632	-0.0631	-0.0281	0.3006	-0.0705	0.0264	-0.0348	-0.0466	0.1064	0.0261
ln_n_23469~s	Tyrosine	tyrosine	-0.0091	0.0087	0.0307	0.0085	0.0241	-0.0017	0.0346	-0.0128	0.3308	-0.0033	0.0277	-0.047	-0.1178	0.0242	0.019
ln_n_23470~s	Glucose	glucose	-0.0239	-0.0948	0.0632	-0.0008	0.0941	0.0976	0.1596	0.0113	0.0468	-0.0294	0.0184	-0.0163	0.018	0.184	-0.3222
ln_n_23471~s	Lactate	lactate	-0.0046	-0.0277	-0.0018	0.0084	0.0013	0.0293	-0.0124	0.0032	-0.0046	0.0133	-0.0186	0.0055	-0.0027	0.0127	0.6104
ln_n_23472~s	Pyruvate	pyruvate	0.0026	0.0255	0.0105	-0.0133	0.0041	-0.0286	0.0092	0.006	0.0159	-0.0298	0.0154	-0.0158	0.048	0.0494	0.564
ln_n_23473~s	Citrate	citrate	-0.0138	-0.0484	0.0171	0.0167	0.0698	0.0271	0.0956	-0.0286	-0.0394	-0.0119	0	0.0217	0.1328	0.3985	0.1313
ln_n_23474~s	3-Hydroxybutyrate	hydroxy3	-0.0116	-0.0393	-0.0007	0.0297	0.0411	0.0788	0.0182	0.0048	-0.0311	0.0279	0.0127	0.0113	0.5084	-0.0207	0.159
ln_n_23475~s	Acetate	acetate	0.0199	0.0592	-0.0287	-0.0241	-0.0681	-0.0831	-0.0777	0.0208	-0.0258	-0.0232	-0.0116	-0.0287	0.1919	0.2757	-0.2468
ln_n_23476~s	Acetoacetate	acetoacetate	0.0024	-0.0198	0.0256	-0.0052	0.0239	-0.0051	0.0123	0.0006	0.0305	-0.0391	-0.0106	-0.012	0.4915	-0.0217	-0.1555
ln_n_23477~s	Acetone	acetone	0.0072	0.0587	-0.0204	-0.0206	-0.0497	-0.0692	-0.0869	0.0244	0.0362	-0.018	-0.03	-0.0318	0.5044	0.0643	0.0319
ln_n_23478~s	Creatinine	creatinine	-0.0127	-0.1093	-0.0465	0.0343	0.0323	0.0811	0.0397	-0.0065	0.1023	0.0572	-0.061	0.0618	0.0814	0.1674	0.0054
ln_n_23479~s	Albumin	albumin	-0.0341	-0.1079	0.0551	0.0109	0.0973	0.1314	0.1534	0.0626	-0.0514	0.0884	-0.0512	0.076	0.0048	0.3066	0.0111
ln_n_23480~s	Glycoprotein Acetyls	glycoprotein_acetyls	0.0268	-0.0829	0.0652	-0.0361	0.0662	0.0714	0.1072	0.0135	0.0467	-0.0412	0.0817	0.0445	0.0476	-0.0198	0.1128
ln_n_23481~s	Concentration of Chylomicrons and Extremely Large VLDL Particles	vldl_xl_conc	0.0529	-0.048	-0.0004	-0.0378	-0.0028	-0.0514	0.1133	-0.0268	0.0108	0.0573	0.0093	0.0376	0.027	-0.0441	0.0098
ln_n_23482~s	Total Lipids in Chylomicrons and Extremely Large VLDL	vldl_xl_tot_lipids	0.0531	-0.0352	-0.0027	-0.0377	-0.0094	-0.0509	0.1323	-0.0318	0.0099	0.0617	0.0091	0.0293	0.034	-0.047	0.0128
ln_n_23483~s	Phospholipids in Chylomicrons and Extremely Large VLDL	vldl_xl_phospholipids	0.0475	-0.0542	0.0056	-0.0479	0.0151	-0.052	0.114	-0.0286	0.0116	0.0606	0.016	0.0595	0.0321	-0.0496	0.0155
ln_n_23484~s	Cholesterol in Chylomicrons and Extremely Large VLDL	vldl_xl_chol	0.0625	-0.0386	0.0048	-0.0517	0.0026	-0.0563	0.0619	-0.0357	0.0106	0.0745	0.0277	0.0537	0.0456	-0.0522	0.0191
ln_n_23485~s	Cholesteryl Esters in Chylomicrons and Extremely Large VLDL	vldl_xl_steryl_esters	0.071	-0.0276	0.0009	-0.0553	-0.0105	-0.0573	0.0222	-0.0417	0.0122	0.0774	0.0321	0.0441	0.0508	-0.0553	0.0221
ln_n_23486~s	Free Cholesterol in Chylomicrons and Extremely Large VLDL	vldl_xl_fr_chol	0.0505	-0.051	0.0096	-0.0469	0.0192	-0.0549	0.11	-0.0275	0.0087	0.0699	0.0217	0.0648	0.038	-0.0474	0.0147
ln_n_23487~s	Triglycerides in Chylomicrons and Extremely Large VLDL	vldl_xl_triglyc	0.0502	-0.0277	-0.0068	-0.0306	-0.0185	-0.048	0.1643	-0.0306	0.0086	0.0558	0.0022	0.0145	0.0294	-0.0431	0.0096
ln_n_23488~s	Concentration of Very Large VLDL Particles	vldl_vl_conc	0.0827	-0.0317	-0.0185	-0.0417	-0.0493	-0.0295	0.0372	-0.006	0.0029	0.0343	0.0057	0.01	0.0092	-0.015	0.0003
ln_n_23489~s	Total Lipids in Very Large VLDL	vldl_vl_tot_lipids	0.0838	-0.0228	-0.0185	-0.0423	-0.0578	-0.0347	0.0421	-0.0062	0.0035	0.0357	0.008	0.0051	0.0113	-0.0153	0.0019
ln_n_23490~s	Phospholipids in Very Large VLDL	vldl_vl_phospholipids	0.0865	-0.0204	-0.0219	-0.0444	-0.0329	-0.041	0.0532	-0.0073	0.0032	0.0373	0.0118	0.019	0.0144	-0.018	0.0006
ln_n_23491~s	Cholesterol in Very Large VLDL	vldl_vl_chol	0.1034	-0.0007	-0.0238	-0.0503	-0.0235	-0.0396	0.0203	-0.0048	-0.0008	0.0288	0.0231	0.0279	0.0209	-0.0082	0.0026
ln_n_23492~s	Cholesteryl Esters in Very Large VLDL	vldl_vl_steryl_esters	0.1125	0.0157	-0.024	-0.0573	-0.0193	-0.0361	-0.0089	-0.004	-0.0025	0.0185	0.0293	0.0278	0.0223	-0.0006	0.0038
ln_n_23493~s	Free Cholesterol in Very Large VLDL	vldl_vl_fr_chol	0.0903	-0.0175	-0.0228	-0.0416	-0.0268	-0.0421	0.0519	-0.0051	0.001	0.0392	0.0164	0.0279	0.0176	-0.0156	0.0011
ln_n_23494~s	Triglycerides in Very Large VLDL	vldl_vl_triglyc	0.0736	-0.0297	-0.0148	-0.0387	-0.0776	-0.0306	0.0454	-0.0063	0.0053	0.0368	0.002	-0.0072	0.0052	-0.0166	0.0019
ln_n_23495~s	Concentration of Large VLDL Particles	vldl_l_conc	0.0922	-0.0253	-0.024	-0.035	-0.0673	-0.022	0.017	0.0048	-0.0023	0.0322	0.0084	0.0204	0.0092	-0.0018	-0.0011
ln_n_23496~s	Total Lipids in Large VLDL	vldl_l_tot_lipids	0.0973	-0.0063	-0.0253	-0.0414	-0.0904	-0.0293	0.0139	0.0093	-0.0033	0.0285	0.0088	0.0183	0.0078	0.004	0.0001
ln_n_23497~s	Phospholipids in Large VLDL	vldl_l_phospholipids	0.0946	-0.0182	-0.0225	-0.0516	-0.0559	-0.0354	0.0089	-0.0001	-0.0007	0.0187	0.0179	0.0199	0.0018	-0.0015	-0.0035
ln_n_23498~s	Cholesterol in Large VLDL	vldl_l_chol	0.1058	-0.0024	-0.025	-0.0486	-0.0336	-0.0326	0.0046	0.011	-0.0054	0.0274	0.0253	0.0339	0.005	0.0078	-0.0032
ln_n_23499~s	Cholesteryl Esters in Large VLDL	vldl_l_steryl_esters	0.1135	0.0164	-0.0252	-0.0494	-0.019	-0.0455	-0.0074	0.0169	-0.009	0.0247	0.0371	0.0433	-0.0014	0.0196	-0.0052
ln_n_23500~s	Free Cholesterol in Large VLDL	vldl_l_fr_chol	0.0959	-0.019	-0.0239	-0.0477	-0.0468	-0.0199	0.0158	0.0052	-0.0016	0.029	0.0142	0.0242	0.0105	-0.0038	-0.001
ln_n_23501~s	Triglycerides in Large VLDL	vldl_l_triglyc	0.0907	-0.0019	-0.0257	-0.0328	-0.1322	-0.0245	0.02	0.0118	-0.003	0.0322	-0.0035	0.0092	0.0113	0.0043	0.0035
ln_n_23502~s	Concentration of Medium VLDL Particles	vldl_m_conc	0.1174	0.0207	-0.0131	-0.0141	-0.0221	-0.0041	-0.0025	0.0107	-0.0078	0.0165	0.0214	0.0308	0.0054	0.0124	-0.004
ln_n_23503~s	Total Lipids in Medium VLDL	vldl_m_tot_lipids	0.119	0.015	-0.013	-0.0196	-0.0559	-0.0153	-0.0109	0.0156	-0.008	0.0065	0.0193	0.0298	0.0016	0.0187	-0.0023
ln_n_23504~s	Phospholipids in Medium VLDL	vldl_m_phospholipids	0.1199	0.0256	-0.0119	-0.012	-0.0172	-0.0149	-0.0063	0.0092	-0.0069	0.0023	0.0203	0.0253	-0.0008	0.0152	-0.0045
ln_n_23505~s	Cholesterol in Medium VLDL	vldl_m_chol	0.1116	0.0648	-0.0085	-0.0026	0.0243	-0.0064	-0.0011	0.008	-0.006	-0.0057	0.0293	0.022	-0.0066	0.0195	-0.0024
ln_n_23506~s	Cholesteryl Esters in Medium VLDL	vldl_m_steryl_esters	0.1005	0.0823	-0.0049	0.0001	0.0436	-0.0048	0	0.0022	-0.0037	-0.0161	0.0301	0.0234	-0.0106	0.0205	-0.0007
ln_n_23507~s	Free Cholesterol in Medium VLDL	vldl_m_fr_chol	0.1183	0.0405	-0.012	-0.0078	-0.0033	-0.0088	-0.0025	0.0146	-0.0074	0.0097	0.0281	0.0189	-0.0036	0.0155	-0.0041
ln_n_23508~s	Triglycerides in Medium VLDL	vldl_m_triglyc	0.0991	-0.0168	-0.0128	-0.0315	-0.1108	-0.0194	-0.0175	0.0186	-0.0067	0.016	0.012	0.0306	0.0032	0.0148	-0.0005
ln_n_23509~s	Concentration of Small VLDL Particles	vldl_s_conc	0.1033	-0.0449	-0.0136	-0.0084	-0.0072	0.0017	-0.0328	0.0215	-0.0057	0.002	0.047	0.0266	-0.0147	0.0141	-0.0163
ln_n_23510~s	Total Lipids in Small VLDL	vldl_s_tot_lipids	0.1057	-0.0357	-0.0053	-0.0126	-0.0037	-0.0039	-0.0301	0.021	-0.0038	-0.0016	0.0456	0.0205	-0.0156	0.0113	-0.0103
ln_n_23511~s	Phospholipids in Small VLDL	vldl_s_phospholipids	0.1135	-0.0029	-0.0049	-0.0096	0.0107	0.0071	-0.0229	0.0168	-0.0042	-0.0116	0.0425	0.0151	-0.0105	0.0109	-0.0075
ln_n_23512~s	Cholesterol in Small VLDL	vldl_s_chol	0.1094	0.0061	-0.0081	-0.0188	0.051	0.0042	-0.0237	0.0118	-0.0043	-0.009	0.0487	-0.0029	-0.0178	0.0105	-0.0076
ln_n_23513~s	Cholesteryl Esters in Small VLDL	vldl_s_steryl_esters	0.1055	-0.005	-0.0101	-0.0249	0.0678	-0.0003	-0.0257	0.0108	-0.0036	-0.0075	0.0528	-0.0076	-0.0199	0.0081	-0.0082
ln_n_23514~s	Free Cholesterol in Small VLDL	vldl_s_fr_chol	0.1139	0.0253	-0.0046	-0.0084	0.0212	0.0117	-0.0201	0.0134	-0.0054	-0.0111	0.0409	0.0052	-0.014	0.0143	-0.0065
ln_n_23515~s	Triglycerides in Small VLDL	vldl_s_triglyc	0.077	-0.0795	-0.0023	-0.0069	-0.0606	-0.0171	-0.0348	0.0272	-0.0018	0.014	0.0367	0.0401	-0.0167	0.0106	-0.0122
ln_n_23516~s	Concentration of Very Small VLDL Particles	vldl_vs_conc	0.0948	-0.0052	-0.002	0.0381	0.09	-0.0594	-0.0117	0.0184	0.0005	-0.0206	0.0092	-0.0592	-0.034	0.0074	-0.0023
ln_n_23517~s	Total Lipids in Very Small VLDL	vldl_vs_tot_lipids	0.0963	0.0012	0.0066	0.0328	0.0829	-0.0808	-0.009	0.0235	-0.001	-0.0332	0.0241	-0.0532	-0.0332	0.0124	-0.0069
ln_n_23518~s	Phospholipids in Very Small VLDL	vldl_vs_phospholipids	0.0982	-0.005	-0.0016	0.0322	0.0847	-0.0814	-0.0019	0.0244	-0.0047	-0.052	0.05	-0.0515	-0.0248	0.0129	-0.0041
ln_n_23519~s	Cholesterol in Very Small VLDL	vldl_vs_chol	0.0925	0.0543	0.0069	0.0276	0.088	-0.0886	-0.0003	0.0201	0.0027	-0.0196	-0.0028	-0.0535	-0.0363	0.011	-0.0039
ln_n_23520~s	Cholesteryl Esters in Very Small VLDL	vldl_vs_steryl_esters	0.089	0.067	0.0096	0.0263	0.0866	-0.0955	-0.001	0.0163	0.0056	-0.0197	-0.0186	-0.0496	-0.0381	0.0105	-0.0026
ln_n_23521~s	Free Cholesterol in Very Small VLDL	vldl_vs_fr_chol	0.0973	0.0225	0.0005	0.0293	0.0877	-0.0689	0.0011	0.0283	-0.0042	-0.0181	0.0357	-0.0607	-0.0308	0.0114	-0.0068
ln_n_23522~s	Triglycerides in Very Small VLDL	vldl_vs_triglyc	0.0651	-0.1149	0.0139	0.0293	0.0318	-0.0324	-0.04	0.0205	-0.0023	-0.0268	0.0508	-0.0323	-0.0284	0.0088	-0.0147
ln_n_23523~s	Concentration of IDL Particles	idl_conc	0.0914	0.026	-0.015	0.0257	0.0743	-0.0275	0.0086	-0.0025	0.0027	-0.0508	-0.1338	-0.0139	0.0012	-0.0069	0.0048
ln_n_23524~s	Total Lipids in IDL	idl_tot_lipids	0.0864	0.0286	0.0235	0.0474	0.0489	-0.0159	-0.0015	0.0055	0.0052	-0.0423	-0.0871	-0.0275	-0.011	-0.0007	0.0026
ln_n_23525~s	Phospholipids in IDL	idl_phospholipids	0.0913	0.0359	0.0217	0.05	0.0545	-0.0204	-0.0047	0.0055	0.0052	-0.0364	-0.0163	-0.0306	-0.0179	0.0056	0.0012
ln_n_23526~s	Cholesterol in IDL	idl_chol	0.0809	0.0428	0.0225	0.0418	0.0423	-0.0128	0.0039	0.0049	0.0058	-0.0388	-0.1164	-0.0192	-0.0075	-0.0026	0.0038
ln_n_23527~s	Cholesteryl Esters in IDL	idl_steryl_esters	0.0839	0.0452	0.0228	0.0375	0.0298	-0.0259	-0.0031	0.0031	0.0051	-0.055	-0.1367	-0.0114	-0.0071	0.0009	0.0034
ln_n_23528~s	Free Cholesterol in IDL	idl_fr_chol	0.0705	0.0352	0.0212	0.0533	0.0767	0.0246	0.0236	0.0099	0.0076	0.008	-0.0558	-0.0409	-0.0086	-0.0122	0.0049
ln_n_23529~s	Triglycerides in IDL	idl_triglyc	0.0655	-0.1222	0.0205	0.0559	0.0544	-0.0215	-0.0435	0.0082	0.0004	-0.0535	0.0312	-0.0676	-0.0219	-0.0023	-0.0048
ln_n_23530~s	Concentration of Large LDL Particles	ldl_l_conc	0.1183	0.037	-0.0021	0.0154	0.0012	0.0268	0.0006	0.0027	-0.0023	-0.0834	0.0533	0.0123	0.006	0.0055	-0.0016
ln_n_23531~s	Total Lipids in Large LDL	ldl_l_tot_lipids	0.0941	0.0058	0.0298	0.0363	0.0074	0.069	-0.0194	-0.0028	0.0042	-0.025	-0.0227	-0.0191	-0.0117	0.0003	-0.001
ln_n_23532~s	Phospholipids in Large LDL	ldl_l_phospholipids	0.09	0.0189	0.0259	0.0197	0.0281	0.0588	-0.0112	-0.0026	0.0051	-0.011	-0.0514	-0.02	-0.008	-0.0039	0.0003
ln_n_23533~s	Cholesterol in Large LDL	ldl_l_chol	0.094	0.016	0.0306	0.0361	-0.003	0.0713	-0.0199	-0.0023	0.004	-0.0256	-0.0165	-0.0131	-0.0129	0.003	-0.0016
ln_n_23534~s	Cholesteryl Esters in Large LDL	ldl_l_steryl_esters	0.0975	0.0125	0.0332	0.0322	-0.0109	0.0717	-0.023	-0.001	0.0045	-0.0296	-0.0021	-0.0136	-0.0148	0.0038	-0.0024
ln_n_23535~s	Free Cholesterol in Large LDL	ldl_l_fr_chol	0.0821	0.0253	0.0224	0.0454	0.0183	0.0683	-0.0114	-0.006	0.0029	-0.0139	-0.0551	-0.0111	-0.0079	0.0007	0.0008
ln_n_23536~s	Triglycerides in Large LDL	ldl_l_triglyc	0.0623	-0.1505	0.0189	0.0745	0.0496	0.0413	-0.034	-0.0053	0.0014	-0.0466	0.011	-0.0729	-0.0076	-0.0163	0.0019
ln_n_23537~s	Concentration of Medium LDL Particles	ldl_m_conc	0.0882	-0.0081	-0.0213	0.041	0.0109	0.0784	-0.0188	0.0022	0.0047	0.1242	-0.0259	-0.0253	-0.0055	-0.004	-0.0029
ln_n_23538~s	Total Lipids in Medium LDL	ldl_m_tot_lipids	0.097	-0.0147	0.0079	0.0161	-0.0068	0.0916	-0.0212	-0.0044	0.0015	0.0189	-0.0295	-0.0154	0.0038	-0.0028	-0.0033
ln_n_23539~s	Phospholipids in Medium LDL	ldl_m_phospholipids	0.0995	-0.0152	0.007	0.01	-0.0065	0.0943	-0.0188	-0.0073	0.0025	-0.03	-0.0435	-0.0067	0.0069	-0.0062	-0.003
ln_n_23540~s	Cholesterol in Medium LDL	ldl_m_chol	0.0958	-0.0017	0.0078	0.0131	-0.0089	0.0896	-0.0221	-0.0023	0.0013	0.0389	-0.0272	-0.0163	0.0022	0	-0.0038
ln_n_23541~s	Cholesteryl Esters in Medium LDL	ldl_m_steryl_esters	0.0967	-0.0065	0.0066	0.0091	-0.0117	0.0795	-0.0223	-0.0017	0.0003	0.0561	-0.0211	-0.0182	0.0043	0.0014	-0.0043
ln_n_23542~s	Free Cholesterol in Medium LDL	ldl_m_fr_chol	0.0876	0.0126	0.0113	0.0219	-0.0002	0.1114	-0.0197	-0.0033	0.0041	-0.0105	-0.0417	-0.0099	-0.0046	-0.0039	-0.0022
ln_n_23543~s	Triglycerides in Medium LDL	ldl_m_triglyc	0.0624	-0.1562	0.0074	0.0704	0.0158	0.0652	-0.0156	-0.0143	0.0003	-0.0144	0.0122	-0.0333	0.0062	-0.019	0.0033
ln_n_23544~s	Concentration of Small LDL Particles	ldl_s_conc	0.1029	-0.0138	-0.0374	0.0528	0.0048	0.0565	-0.0011	-0.0055	0.0009	0.0462	-0.0219	-0.0085	-0.0001	-0.0038	-0.004
ln_n_23545~s	Total Lipids in Small LDL	ldl_s_tot_lipids	0.1055	-0.011	-0.0188	0.0426	-0.0153	0.0875	0.0006	-0.0081	0	-0.016	-0.0223	-0.0087	0.0166	-0.0067	-0.001
ln_n_23546~s	Phospholipids in Small LDL	ldl_s_phospholipids	0.1087	-0.002	-0.0412	0.068	-0.0304	0.0988	0.0102	-0.0006	-0.0023	-0.0711	-0.016	-0.0338	0.0169	-0.0046	-0.0026
ln_n_23547~s	Cholesterol in Small LDL	ldl_s_chol	0.1018	-0.0005	-0.0101	0.0286	-0.0085	0.0853	-0.0059	-0.0094	0.0008	0.0064	-0.0275	0.0009	0.0151	-0.0054	-0.0015
ln_n_23548~s	Cholesteryl Esters in Small LDL	ldl_s_steryl_esters	0.1023	-0.013	-0.0051	0.023	-0.0038	0.0695	-0.0038	-0.0127	-0.0008	0.0194	-0.025	0.011	0.0206	-0.006	0.0001
ln_n_23549~s	Free Cholesterol in Small LDL	ldl_s_fr_chol	0.0906	0.0341	-0.0223	0.04	-0.0204	0.1193	-0.0106	0.0006	0.0054	-0.0285	-0.0316	-0.0265	-0.0023	-0.003	-0.0056
ln_n_23550~s	Triglycerides in Small LDL	ldl_s_triglyc	0.0674	-0.1196	-0.0037	0.044	-0.0151	0.0165	0.0176	-0.0174	0.0025	0.0094	0.0099	0.0092	0.0136	-0.0203	0.0089
ln_n_23551~s	Concentration of Very Large HDL Particles	hdl_vl_conc	0.0036	-0.0156	-0.0052	0.2296	-0.0163	-0.0296	0.018	-0.0135	-0.0031	0.0473	0.0046	0.033	0.0159	0.0001	-0.0013
ln_n_23552~s	Total Lipids in Very Large HDL	hdl_vl_tot_lipids	-0.0051	0.0139	-0.0048	0.2065	-0.0126	-0.0594	0.0213	-0.0069	0.0013	0.0299	0.0159	0.0265	0.0179	-0.0048	-0.0042
ln_n_23553~s	Phospholipids in Very Large HDL	hdl_vl_phospholipids	-0.0093	0.025	-0.0018	0.1905	-0.0107	-0.0885	0.0161	-0.0042	0.0029	0.0251	0.0207	0.0245	0.0182	-0.0055	-0.0053
ln_n_23554~s	Cholesterol in Very Large HDL	hdl_vl_chol	-0.0029	0.018	-0.0084	0.2109	-0.0161	-0.0246	0.0264	-0.0093	0.0019	0.031	0.0142	0.0274	0.0202	-0.008	-0.0034
ln_n_23555~s	Cholesteryl Esters in Very Large HDL	hdl_vl_steryl_esters	-0.0037	0.0231	0.0082	0.1988	-0.0224	-0.0225	0.018	-0.0082	0.0017	0.0296	0.0283	0.0331	0.0199	-0.0075	-0.0043
ln_n_23556~s	Free Cholesterol in Very Large HDL	hdl_vl_fr_chol	0.0021	0.0033	-0.0676	0.2391	0.0077	-0.0336	0.0543	-0.0126	0.0043	0.0333	-0.0332	0.0052	0.0196	-0.0119	0.0002
ln_n_23557~s	Triglycerides in Very Large HDL	hdl_vl_triglyc	0.0495	-0.1319	-0.0073	0.144	-0.0031	-0.0467	-0.0215	-0.0106	-0.0053	0.0468	-0.0192	0.0265	-0.0239	0.0161	0.0102
ln_n_23558~s	Concentration of Large HDL Particles	hdl_l_conc	-0.0229	0.0179	0.0886	0.1341	-0.0145	-0.0463	0.0071	-0.0052	-0.0015	0.035	0.0289	0.0321	0.0093	-0.0009	0.0027
ln_n_23559~s	Total Lipids in Large HDL	hdl_l_tot_lipids	-0.0281	0.0179	0.0931	0.1261	-0.0122	-0.0549	0.01	-0.0015	0.0004	0.022	0.0193	0.0174	0.0088	-0.0004	0.0026
ln_n_23560~s	Phospholipids in Large HDL	hdl_l_phospholipids	-0.0309	0.0153	0.1037	0.1127	-0.0116	-0.0645	0.0111	0.004	0.0017	0.011	0.0105	0.0034	0.008	-0.0002	0.0033
ln_n_23561~s	Cholesterol in Large HDL	hdl_l_chol	-0.0263	0.0341	0.0822	0.1303	-0.016	-0.0387	0.0128	-0.0071	0.0019	0.0275	0.0371	0.0304	0.0127	-0.0064	0.0013
ln_n_23562~s	Cholesteryl Esters in Large HDL	hdl_l_steryl_esters	-0.0286	0.0368	0.0842	0.1257	-0.0165	-0.0323	0.0125	-0.0081	0.0009	0.0309	0.0433	0.0367	0.0131	-0.0058	0.0008
ln_n_23563~s	Free Cholesterol in Large HDL	hdl_l_fr_chol	-0.0182	0.025	0.074	0.1435	-0.0139	-0.0604	0.0138	-0.0033	0.0053	0.0154	0.0155	0.0086	0.0108	-0.0085	0.0027
ln_n_23564~s	Triglycerides in Large HDL	hdl_l_triglyc	0.0087	-0.1143	0.0468	0.1036	0.0306	-0.1203	-0.0563	0.0045	-0.012	0.064	-0.0785	0.0233	-0.0501	0.045	0.0067
ln_n_23565~s	Concentration of Medium HDL Particles	hdl_m_conc	-0.0225	-0.0002	0.1916	-0.0044	-0.0001	-0.0318	0.0045	-0.0002	-0.0048	0.0102	-0.0056	-0.0111	-0.0017	0.0049	0.0016
ln_n_23566~s	Total Lipids in Medium HDL	hdl_m_tot_lipids	-0.0213	-0.0011	0.1964	-0.0191	0.0017	-0.0444	0.0057	0.0026	-0.0027	-0.0032	-0.0066	-0.0211	-0.0034	0.003	0.0009
ln_n_23567~s	Phospholipids in Medium HDL	hdl_m_phospholipids	-0.0178	-0.0001	0.1959	-0.0309	0.0025	-0.0656	0.0105	0.0059	-0.0011	-0.0127	-0.0117	-0.0319	-0.0043	0.0027	0.0016
ln_n_23568~s	Cholesterol in Medium HDL	hdl_m_chol	-0.0301	0.0119	0.1935	-0.0065	-0.0039	-0.0086	0.0073	-0.0007	-0.003	0.002	0.0058	-0.0096	0.0028	-0.0002	-0.0001
ln_n_23569~s	Cholesteryl Esters in Medium HDL	hdl_m_steryl_esters	-0.0339	0.0152	0.1967	-0.0146	-0.0022	-0.004	0.0083	-0.0024	-0.0034	0.0024	0.01	-0.0066	0.0041	-0.0012	-0.0004
ln_n_23570~s	Free Cholesterol in Medium HDL	hdl_m_fr_chol	-0.0144	-0.0014	0.1758	0.0255	-0.0108	-0.0267	0.0031	0.0064	-0.0015	0.0007	-0.0113	-0.0214	-0.0024	0.004	0.0013
ln_n_23571~s	Triglycerides in Medium HDL	hdl_m_triglyc	0.0335	-0.0792	0.0728	-0.0375	0.0346	-0.1321	-0.0388	0.0064	-0.0016	0.0194	-0.0499	-0.0115	-0.0459	0.021	-0.0006
ln_n_23572~s	Concentration of Small HDL Particles	hdl_s_conc	0.0311	-0.0024	0.1788	-0.1228	-0.0069	0.0782	-0.0168	-0.0022	-0.0041	-0.016	-0.0117	-0.0241	-0.0003	-0.0043	-0.0001
ln_n_23573~s	Total Lipids in Small HDL	hdl_s_tot_lipids	0.0266	-0.0143	0.1904	-0.1243	-0.0013	0.0163	-0.0176	0.0004	-0.0028	-0.022	-0.016	-0.0388	-0.007	-0.0026	-0.0037
ln_n_23574~s	Phospholipids in Small HDL	hdl_s_phospholipids	0.0211	-0.0074	0.1967	-0.1256	0.0011	-0.0231	-0.0103	0.0032	-0.0037	-0.0266	-0.0203	-0.0427	-0.0073	0.0012	-0.005
ln_n_23575~s	Cholesterol in Small HDL	hdl_s_chol	0.0227	0.0021	0.1864	-0.1185	-0.0087	0.0871	-0.0208	-0.0034	-0.0015	-0.0177	-0.0069	-0.0294	-0.001	-0.0087	-0.0014
ln_n_23576~s	Cholesteryl Esters in Small HDL	hdl_s_steryl_esters	0.0164	0.0215	0.1873	-0.1475	-0.0071	0.0937	-0.014	-0.0062	-0.0011	-0.0181	-0.002	-0.0221	0.005	-0.0124	-0.0004
ln_n_23577~s	Free Cholesterol in Small HDL	hdl_s_fr_chol	0.0379	-0.052	0.1583	-0.0214	-0.0128	0.0556	-0.0375	0.0054	-0.0026	-0.0137	-0.0197	-0.0464	-0.0175	0.0033	-0.0037
ln_n_23578~s	Triglycerides in Small HDL	hdl_s_triglyc	0.0532	-0.0977	0.0261	-0.0541	0.0149	-0.0408	-0.0368	0.0007	0.0024	0.0066	-0.0117	-0.0168	-0.0293	0.0002	-0.0033
ln_n_23579~s	Phospholipids to Total Lipids in Chylomicrons and Extremely Large VLDL percentage	vldl_xl_pct_phospholipids	-0.0327	-0.1267	0.0494	-0.0831	0.1582	-0.0081	-0.1681	0.0243	0.0318	0.01	0.0427	0.1754	-0.0343	-0.0367	0.0113
ln_n_23580~s	Cholesterol to Total Lipids in Chylomicrons and Extremely Large VLDL percentage	vldl_xl_pct_chol	-0.0009	-0.006	0.0016	0.0059	0.0056	0.0056	-0.4059	-0.005	0.0056	0.0274	0.0037	0.0039	0.0377	-0.0039	0.0149
ln_n_23581~s	Cholesteryl Esters to Total Lipids in Chylomicrons and Extremely Large VLDL percentage	vldl_xl_pct_steryl_esters	0.0277	0.0304	-0.0082	-0.017	-0.0371	-0.0149	-0.4334	-0.0264	0.0143	0.0375	0.0173	-0.0246	0.0503	-0.022	0.022
ln_n_23582~s	Free Cholesterol to Total Lipids in Chylomicrons and Extremely Large VLDL percentage	vldl_xl_pct_fr_chol	-0.0508	-0.0684	0.0203	0.0395	0.0841	0.0349	-0.2564	0.0341	-0.0098	0.008	-0.0192	0.0588	0.0058	0.0267	-0.0025
ln_n_23583~s	Triglycerides to Total Lipids in Chylomicrons and Extremely Large VLDL percentage	vldl_xl_pct_triglyc	0.0108	0.0431	-0.007	0.0048	-0.033	-0.0025	0.4115	-0.0017	-0.015	-0.0278	0.004	-0.0348	-0.0255	0.0156	-0.0158
ln_n_23584~s	Phospholipids to Total Lipids in Very Large VLDL percentage	vldl_vl_pct_phospholipids	0.0474	0.0185	-0.0277	-0.0481	0.2052	-0.0659	0.1074	-0.0072	0.0047	0.0289	0.0474	0.1038	0.0252	-0.0215	-0.0172
ln_n_23585~s	Cholesterol to Total Lipids in Very Large VLDL percentage	vldl_vl_pct_chol	-0.002	0.0441	-0.0142	0.0329	0.119	0.0149	-0.0823	0.0043	-0.0213	-0.0235	0.0097	0.0263	0.0494	0.0336	0.008
ln_n_23586~s	Cholesteryl Esters to Total Lipids in Very Large VLDL percentage	vldl_vl_pct_steryl_esters	0.0011	0.0538	-0.0107	0.024	0.0912	0.0207	-0.1176	0.0025	-0.0197	-0.0342	0.0071	0.0079	0.0458	0.0372	0.0103
ln_n_23587~s	Free Cholesterol to Total Lipids in Very Large VLDL percentage	vldl_vl_pct_fr_chol	-0.0107	0.0095	-0.0234	0.0546	0.1969	-0.0064	0.0519	0.011	-0.0239	0.0169	0.0211	0.0871	0.0484	0.0186	-0.0027
ln_n_23588~s	Triglycerides to Total Lipids in Very Large VLDL percentage	vldl_vl_pct_triglyc	-0.0056	-0.034	0.0202	-0.0266	-0.1572	-0.0028	0.0455	-0.0032	0.0195	0.0148	-0.0116	-0.0422	-0.0573	-0.0244	-0.0041
ln_n_23589~s	Phospholipids to Total Lipids in Large VLDL percentage	vldl_l_pct_phospholipids	0.0516	-0.0417	0.0087	-0.1232	0.1338	-0.074	-0.0484	-0.0455	0.0281	-0.0384	0.0773	0.0296	-0.0453	-0.0355	-0.027
ln_n_23590~s	Cholesterol to Total Lipids in Large VLDL percentage	vldl_l_pct_chol	0.0002	0.0043	0.0018	-0.0048	0.234	-0.0018	-0.047	0.0049	-0.0071	0.003	0.0471	0.035	0.0051	0.0161	-0.01
ln_n_23591~s	Cholesteryl Esters to Total Lipids in Large VLDL percentage	vldl_l_pct_steryl_esters	0.0008	0.0338	-0.0002	0.015	0.1878	-0.0208	-0.0553	0.0139	-0.0151	-0.0029	0.0436	0.0331	-0.0043	0.0383	-0.0095
ln_n_23592~s	Free Cholesterol to Total Lipids in Large VLDL percentage	vldl_l_pct_fr_chol	0.0014	-0.0749	0.0085	-0.0689	0.289	0.0508	-0.0099	-0.0229	0.0202	0.0176	0.0486	0.0308	0.0277	-0.0553	-0.0072
ln_n_23593~s	Triglycerides to Total Lipids in Large VLDL percentage	vldl_l_pct_triglyc	-0.0203	0.0237	-0.0054	0.052	-0.264	0.0304	0.0581	0.0158	-0.0052	0.0156	-0.0702	-0.0407	0.0145	0.0032	0.0208
ln_n_23594~s	Phospholipids to Total Lipids in Medium VLDL percentage	vldl_m_pct_phospholipids	0.0374	0.057	-0.0015	0.0332	0.1613	-0.0085	0.012	-0.027	0.0002	-0.0071	0.0058	-0.0205	-0.0028	-0.0048	-0.008
ln_n_23595~s	Cholesterol to Total Lipids in Medium VLDL percentage	vldl_m_pct_chol	0.0165	0.0885	-0.0004	0.034	0.1199	0.0106	0.0116	-0.0099	-0.0029	-0.0104	0.0162	-0.0144	-0.0044	0.0122	0.0031
ln_n_23596~s	Cholesteryl Esters to Total Lipids in Medium VLDL percentage	vldl_m_pct_steryl_esters	0.0144	0.0939	0.0013	0.03	0.1094	0.0082	0.0086	-0.0132	-0.0017	-0.0199	0.0153	-0.0071	-0.0067	0.0149	0.0053
ln_n_23597~s	Free Cholesterol to Total Lipids in Medium VLDL percentage	vldl_m_pct_fr_chol	0.0258	0.0789	-0.0041	0.0373	0.1394	0.0135	0.0182	-0.0007	-0.0033	0.0225	0.0254	-0.0331	-0.0054	0.0003	-0.0028
ln_n_23598~s	Triglycerides to Total Lipids in Medium VLDL percentage	vldl_m_pct_triglyc	-0.0168	-0.0707	0.0018	-0.0418	-0.1396	-0.0119	-0.016	0.0118	0.0053	0.015	-0.0066	0.0171	-0.0054	-0.0108	0.0001
ln_n_23599~s	Phospholipids to Total Lipids in Small VLDL percentage	vldl_s_pct_phospholipids	0.0332	0.1196	-0.0005	0.016	0.0511	0.039	0.0253	-0.0173	-0.0065	-0.0343	-0.0117	-0.0297	0.0276	0.0041	0.0141
ln_n_23600~s	Cholesterol to Total Lipids in Small VLDL percentage	vldl_s_pct_chol	0.0311	0.1034	-0.0111	-0.017	0.1408	0.0168	0.0078	-0.0221	-0.0053	-0.0167	0.0138	-0.0648	0.0012	0.0044	0.0084
ln_n_23601~s	Cholesteryl Esters to Total Lipids in Small VLDL percentage	vldl_s_pct_steryl_esters	0.026	0.0784	-0.0175	-0.0393	0.1959	0.004	-0.0003	-0.0249	-0.0019	-0.0143	0.0284	-0.0779	-0.0061	-0.0032	0.0061
ln_n_23602~s	Free Cholesterol to Total Lipids in Small VLDL percentage	vldl_s_pct_fr_chol	0.0351	0.1266	-0.0016	0.0136	0.0513	0.0317	0.0168	-0.0157	-0.0089	-0.0176	-0.0068	-0.0399	0.0105	0.0139	0.0105
ln_n_23603~s	Triglycerides to Total Lipids in Small VLDL percentage	vldl_s_pct_triglyc	-0.0307	-0.1045	0.0072	0.0058	-0.12	-0.0259	-0.017	0.0212	0.0071	0.0301	-0.0026	0.0562	-0.0169	-0.0028	-0.0106
ln_n_23604~s	Phospholipids to Total Lipids in Very Small VLDL percentage	vldl_vs_pct_phospholipids	0.0202	-0.0481	-0.0656	-0.0089	0.0273	-0.0115	0.0678	0.0108	-0.0297	-0.164	0.2249	0.0088	0.069	0.0042	0.0219
ln_n_23605~s	Cholesterol to Total Lipids in Very Small VLDL percentage	vldl_vs_pct_chol	0.0236	0.1689	0.0023	-0.0034	0.0386	-0.056	0.0197	-0.0069	0.0105	0.0313	-0.0705	-0.0248	-0.0206	-0.001	0.0105
ln_n_23606~s	Cholesteryl Esters to Total Lipids in Very Small VLDL percentage	vldl_vs_pct_steryl_esters	0.0208	0.1658	0.0083	-0.0019	0.034	-0.0703	0.0116	-0.0133	0.0151	0.0212	-0.0919	-0.0162	-0.0243	-0.0008	0.0116
ln_n_23607~s	Free Cholesterol to Total Lipids in Very Small VLDL percentage	vldl_vs_pct_fr_chol	0.0372	0.1486	-0.0371	-0.0149	0.0581	0.0506	0.0649	0.0347	-0.0203	0.0912	0.0927	-0.0732	0.006	-0.0048	0.0008
ln_n_23608~s	Triglycerides to Total Lipids in Very Small VLDL percentage	vldl_vs_pct_triglyc	-0.029	-0.1724	0.0121	0.0009	-0.0532	0.0594	-0.0436	0.0048	-0.0016	0.003	0.0372	0.0271	0.0002	-0.002	-0.0162
ln_n_23609~s	Phospholipids to Total Lipids in IDL percentage	idl_pct_phospholipids	0.0043	0.0373	-0.015	-0.0033	0.0264	-0.0241	-0.011	-0.0007	-0.0017	0.037	0.4586	-0.0166	-0.0374	0.0362	-0.0096
ln_n_23610~s	Cholesterol to Total Lipids in IDL percentage	idl_pct_chol	0.0168	0.113	0.005	-0.0061	-0.0212	0.0059	0.0248	-0.0036	0.008	0.0082	-0.2353	0.0391	0.011	-0.0133	0.0108
ln_n_23611~s	Cholesteryl Esters to Total Lipids in IDL percentage	idl_pct_steryl_esters	0.0357	0.1147	0.0064	-0.0271	-0.0883	-0.0688	-0.0188	-0.013	0.0029	-0.0827	-0.3295	0.0793	0.0122	0.0078	0.0073
ln_n_23612~s	Free Cholesterol to Total Lipids in IDL percentage	idl_pct_fr_chol	-0.0336	0.0472	-0.0009	0.0437	0.1374	0.1666	0.1067	0.0186	0.0146	0.2032	0.1038	-0.0709	0.0014	-0.0519	0.0123
ln_n_23613~s	Triglycerides to Total Lipids in IDL percentage	idl_pct_triglyc	-0.0217	-0.1523	-0.0012	0.0078	0.012	0	-0.033	0.0059	-0.0064	-0.019	0.1132	-0.0392	-0.005	0.0006	-0.0093
ln_n_23614~s	Phospholipids to Total Lipids in Large LDL percentage	ldl_l_pct_phospholipids	-0.0462	0.0892	-0.035	-0.1208	0.1419	-0.0813	0.0613	0.0019	0.0061	0.1	-0.1936	-0.0036	0.0278	-0.0305	0.0094
ln_n_23615~s	Cholesterol to Total Lipids in Large LDL percentage	ldl_l_pct_chol	0.0578	0.1328	0.0256	0.0209	-0.1277	0.0632	-0.0257	0.0039	0.0007	-0.0104	0.0529	0.0617	-0.0259	0.035	-0.0054
ln_n_23616~s	Cholesteryl Esters to Total Lipids in Large LDL percentage	ldl_l_pct_steryl_esters	0.0891	0.0862	0.0561	-0.0313	-0.214	0.0609	-0.0586	0.0211	0.0057	-0.0578	0.226	0.0562	-0.0436	0.0441	-0.0167
ln_n_23617~s	Free Cholesterol to Total Lipids in Large LDL percentage	ldl_l_pct_fr_chol	-0.0114	0.0869	-0.021	0.0554	0.0418	0.0221	0.0223	-0.0155	-0.0036	0.0421	-0.1472	0.0257	0.0071	0.0017	0.009
ln_n_23618~s	Triglycerides to Total Lipids in Large LDL percentage	ldl_l_pct_triglyc	-0.033	-0.1713	-0.0082	0.0393	0.0509	-0.0226	-0.0096	-0.0022	-0.0025	-0.0343	0.0424	-0.0575	0.0075	-0.0187	0.0013
ln_n_23619~s	Phospholipids to Total Lipids in Medium LDL percentage	ldl_m_pct_phospholipids	0.0004	-0.01	-0.0146	-0.0512	0.0011	0.01	0.0302	-0.0251	0.0072	-0.4435	-0.1243	0.0824	0.0279	-0.0306	0.0031
ln_n_23620~s	Cholesterol to Total Lipids in Medium LDL percentage	ldl_m_pct_chol	0.0328	0.1679	0.0012	-0.0326	-0.0346	0.0132	-0.0302	0.0257	-0.0039	0.2794	0.01	-0.0234	-0.0183	0.0389	-0.006
ln_n_23621~s	Cholesteryl Esters to Total Lipids in Medium LDL percentage	ldl_m_pct_steryl_esters	0.0519	0.0761	-0.0019	-0.0663	-0.0433	-0.0648	-0.0307	0.0215	-0.0077	0.3341	0.0624	-0.0361	0.006	0.0362	-0.0109
ln_n_23622~s	Free Cholesterol to Total Lipids in Medium LDL percentage	ldl_m_pct_fr_chol	-0.0216	0.077	0.0046	0.0329	0.0134	0.075	0.0041	0.0025	0.0052	-0.0814	-0.0511	0.016	-0.025	-0.0022	0.0048
ln_n_23623~s	Triglycerides to Total Lipids in Medium LDL percentage	ldl_m_pct_triglyc	-0.0355	-0.1759	0.0051	0.0644	0.033	-0.0206	0.0125	-0.0117	0.0007	-0.0509	0.0568	-0.0194	0.0021	-0.0234	0.0056
ln_n_23624~s	Phospholipids to Total Lipids in Small LDL percentage	ldl_s_pct_phospholipids	-0.0209	0.034	-0.0897	0.1005	-0.0568	0.0284	0.0526	0.0334	-0.0112	-0.2327	0.0339	-0.1007	-0.0036	0.0086	-0.007
ln_n_23625~s	Cholesterol to Total Lipids in Small LDL percentage	ldl_s_pct_chol	0.0279	0.0871	0.0609	-0.0957	0.0442	0.0228	-0.0684	-0.0158	0.0074	0.1942	-0.0639	0.0727	-0.0025	0.0108	-0.0023
ln_n_23626~s	Cholesteryl Esters to Total Lipids in Small LDL percentage	ldl_s_pct_steryl_esters	0.0351	-0.0091	0.0782	-0.1079	0.0623	-0.0762	-0.0382	-0.0315	-0.0029	0.216	-0.0272	0.1136	0.0326	0.0036	0.007
ln_n_23627~s	Free Cholesterol to Total Lipids in Small LDL percentage	ldl_s_pct_fr_chol	-0.0074	0.102	-0.0201	0.0143	-0.0215	0.1042	-0.0287	0.0179	0.0114	-0.0269	-0.0374	-0.0457	-0.0392	0.0075	-0.0101
ln_n_23628~s	Triglycerides to Total Lipids in Small LDL percentage	ldl_s_pct_triglyc	-0.01	-0.1331	0.0175	0.0093	0.0003	-0.0564	0.0229	-0.0128	0.0049	0.0164	0.039	0.0212	0.0009	-0.02	0.0102
ln_n_23629~s	Phospholipids to Total Lipids in Very Large HDL percentage	hdl_vl_pct_phospholipids	-0.0057	0.1014	0.0072	0.0742	-0.0137	-0.2221	-0.0304	0.0007	0.0225	-0.0102	0.0596	0.0081	0.0279	-0.031	-0.0012
ln_n_23630~s	Cholesterol to Total Lipids in Very Large HDL percentage	hdl_vl_pct_chol	0.0012	-0.0222	-0.0117	-0.0821	0.0008	0.2346	0.0291	-0.005	-0.0048	-0.0015	-0.0342	-0.0022	-0.017	0.0022	-0.0007
ln_n_23631~s	Cholesteryl Esters to Total Lipids in Very Large HDL percentage	hdl_vl_pct_steryl_esters	0.007	0.0446	0.0729	-0.0381	-0.0474	0.2084	-0.0129	-0.0094	0.0074	0.0017	0.0753	0.0431	-0.0049	-0.02	-0.006
ln_n_23632~s	Free Cholesterol to Total Lipids in Very Large HDL percentage	hdl_vl_pct_fr_chol	-0.0026	-0.0687	-0.088	-0.0835	0.0472	0.1266	0.0529	0.0015	-0.0111	-0.0051	-0.1158	-0.0448	-0.0198	0.0182	0.0048
ln_n_23633~s	Triglycerides to Total Lipids in Very Large HDL percentage	hdl_vl_pct_triglyc	0.0261	-0.1454	-0.0022	-0.0484	0.0161	0.055	-0.0081	0.0049	-0.0244	0.0189	-0.0564	-0.0078	-0.0294	0.0424	0.0089
ln_n_23634~s	Phospholipids to Total Lipids in Large HDL percentage	hdl_l_pct_phospholipids	-0.024	-0.065	0.0353	-0.1331	0.0125	-0.0337	0.018	0.0528	-0.0041	-0.0908	-0.1177	-0.1356	-0.0052	0.0302	0.0007
ln_n_23635~s	Cholesterol to Total Lipids in Large HDL percentage	hdl_l_pct_chol	0.0019	0.1297	0.0251	0.0652	-0.0274	0.0137	0.007	-0.0346	0.0271	0.0263	0.1392	0.0829	0.0175	-0.0617	-0.0035
ln_n_23636~s	Cholesteryl Esters to Total Lipids in Large HDL percentage	hdl_l_pct_steryl_esters	-0.0094	0.126	0.0362	0.0376	-0.0232	0.038	0.0069	-0.0338	0.0205	0.0369	0.1519	0.1036	0.0147	-0.0519	-0.0061
ln_n_23637~s	Free Cholesterol to Total Lipids in Large HDL percentage	hdl_l_pct_fr_chol	0.0503	0.0899	-0.0323	0.1514	-0.0318	-0.1026	0.0054	-0.02	0.0443	-0.033	0.0208	-0.0438	0.0203	-0.0768	0.0097
ln_n_23638~s	Triglycerides to Total Lipids in Large HDL percentage	hdl_l_pct_triglyc	0.0275	-0.1472	-0.0722	-0.0059	0.0359	-0.0147	-0.0423	0.0095	-0.0298	0.0444	-0.1198	-0.0018	-0.0412	0.064	0.0049
ln_n_23639~s	Phospholipids to Total Lipids in Medium HDL percentage	hdl_m_pct_phospholipids	0.0356	0.0048	-0.0869	-0.0793	0.0026	-0.1565	0.0355	0.027	0.0109	-0.0734	-0.0478	-0.0826	-0.0021	-0.0025	0.0073
ln_n_23640~s	Cholesterol to Total Lipids in Medium HDL percentage	hdl_m_pct_chol	-0.0456	0.0592	0.0847	0.0321	-0.0182	0.1265	0.0116	-0.013	0.0007	0.0155	0.0596	0.0386	0.0195	-0.0151	-0.0053
ln_n_23641~s	Cholesteryl Esters to Total Lipids in Medium HDL percentage	hdl_m_pct_steryl_esters	-0.0539	0.0663	0.0718	0.0003	-0.0094	0.1361	0.0148	-0.019	-0.0004	0.0151	0.0722	0.0488	0.0222	-0.0186	-0.0064
ln_n_23642~s	Free Cholesterol to Total Lipids in Medium HDL percentage	hdl_m_pct_fr_chol	0.0097	0.0031	0.0899	0.1331	-0.0421	0.0231	-0.0067	0.0164	0.0045	0.0096	-0.0201	-0.02	-0.0004	0.0065	0.0018
ln_n_23643~s	Triglycerides to Total Lipids in Medium HDL percentage	hdl_m_pct_triglyc	0.05	-0.0897	-0.0701	-0.0144	0.0311	-0.1041	-0.0468	0.0056	-0.0034	0.0281	-0.0601	0.0033	-0.0419	0.0241	0.0003
ln_n_23644~s	Phospholipids to Total Lipids in Small HDL percentage	hdl_s_pct_phospholipids	-0.0312	0.0393	0.078	-0.0296	0.0163	-0.2496	0.0478	0.0181	-0.007	-0.0339	-0.0343	-0.0332	-0.004	0.0265	-0.011
ln_n_23645~s	Cholesterol to Total Lipids in Small HDL percentage	hdl_s_pct_chol	-0.0102	0.0486	-0.0032	0.0106	-0.0221	0.2092	-0.009	-0.0108	0.0032	0.011	0.029	0.0254	0.0182	-0.0192	0.0076
ln_n_23646~s	Cholesteryl Esters to Total Lipids in Small HDL percentage	hdl_s_pct_steryl_esters	-0.0195	0.0805	0.015	-0.0684	-0.0135	0.1742	0.0069	-0.0146	0.0034	0.0051	0.0334	0.032	0.0267	-0.0237	0.008
ln_n_23647~s	Free Cholesterol to Total Lipids in Small HDL percentage	hdl_s_pct_fr_chol	0.0354	-0.1145	-0.0658	0.2851	-0.0324	0.118	-0.0589	0.0154	-0.0007	0.0221	-0.0165	-0.0263	-0.0311	0.0182	-0.0011
ln_n_23648~s	Triglycerides to Total Lipids in Small HDL percentage	hdl_s_pct_triglyc	0.0481	-0.1045	-0.0732	0.0015	0.0172	-0.0591	-0.0393	0.0002	0.006	0.0209	-0.006	0.0025	-0.0307	0.0002	-0.002

## Sheet: IMPUTED_DATA_PCA
Variable	Long label	Short label	Comp1	Comp2	Comp3	Comp4	Comp5	Comp6	Comp7	Comp8	Comp9	Comp10	Comp11	Comp12	Comp13	Comp14	Comp15	Unexplained
ln_n_23400~s	Total Cholesterol	tot_chol	0.0819	0.0482	-0.0166	0.0614	0.0432	0.0037	-0.0002	-0.0009	-0.0068	-0.0047	-0.0041	-0.0071	0	0	-0.0002	0.00322
ln_n_23401~s	Total Cholesterol Minus HDL-C	tot_chol_no_hdl	0.1033	0.0184	-0.0221	0.0202	0.0454	0.0112	0.0007	0.002	-0.0135	0.0005	-0.0114	-0.0094	-0.0061	0.0008	-0.001	0.001857
ln_n_23402~s	Remnant Cholesterol (Non-HDL, Non-LDL -Cholesterol)	remnant_chol	0.1182	0.018	-0.0336	0.0096	-0.0102	0.0131	0.005	-0.0013	-0.0217	-0.0039	-0.0058	-0.0463	-0.0032	0.0034	0.0009	0.002688
ln_n_23403~s	VLDL Cholesterol	vldl_chol	0.1184	-0.0119	-0.0108	-0.0166	-0.0329	0.02	0.0046	-0.0045	0.0145	0	0.017	0.0063	0.0043	0.0016	0.0009	0.004521
ln_n_23404~s	Clinical LDL Cholesterol	clin_ldl_chol	0.0895	0.0155	-0.032	0.022	0.0826	0.0107	-0.0028	0.0037	-0.014	0.0024	-0.0131	-0.0177	-0.003	-0.0027	-0.0003	0.004089
ln_n_23405~s	LDL Cholesterol	ldl_chol	0.0855	0.0186	-0.0104	0.0292	0.0965	0.0086	-0.0034	0.0051	-0.0052	0.0046	-0.0158	0.0256	-0.0087	-0.0017	-0.0028	0.005746
ln_n_23406~s	HDL Cholesterol	hdl_chol	-0.026	0.0824	-0.0027	0.1346	-0.0025	-0.0028	-0.0036	-0.0044	0.0212	-0.0097	0.0123	0.0188	0.0138	-0.001	0.0013	0.006255
ln_n_23407~s	Total Triglycerides	tot_trglyc	0.0743	-0.0189	0.0461	-0.0019	-0.0247	-0.0614	0.0007	-0.0002	0.0259	-0.0256	-0.012	0.0327	-0.0015	-0.0012	-0.0018	0.01097
ln_n_23408~s	Triglycerides in VLDL	vldl_triglyc	0.0753	-0.0304	0.0187	-0.0113	-0.0286	-0.077	0.0011	0	0.0342	-0.0359	-0.0042	0.0471	0.0048	-0.0019	-0.001	0.01002
ln_n_23409~s	Triglycerides in LDL	ldl_trglyc	0.0604	0.0494	0.1747	0.0155	0.0646	0.0111	-0.0076	-0.0006	-0.0286	0.0152	-0.0504	-0.0119	0.0016	-0.0128	0.0023	0.03104
ln_n_23410~s	Triglycerides in HDL	hdl_triglc	0.052	-0.0075	0.0981	0.0623	-0.0823	-0.0081	0.0005	0.0005	0.0197	0.0401	-0.0121	-0.0548	-0.0565	0.0182	-0.0084	0.03522
ln_n_23411~s	Total Phospholipids in Lipoprotein Particles	tot_phosphol	0.0706	0.045	0.0083	0.1098	-0.0176	0.0028	0.0037	-0.0027	-0.0112	-0.0196	-0.0168	0.003	0.0029	-0.0011	0.0004	0.005649
ln_n_23412~s	Phospholipids in VLDL	vldl_phosphol	0.1072	-0.0212	0.0148	-0.0161	-0.0334	-0.0077	0.0024	-0.0036	0.0134	-0.0159	0.011	0.0258	0.0062	-0.0001	-0.0009	0.005094
ln_n_23413~s	Phospholipids in LDL	ldl_phosphol	0.0918	0.0128	-0.0102	0.0216	0.0971	0.0052	-0.0035	0.0033	-0.0294	0.0013	-0.0213	-0.01	-0.0005	-0.0029	-0.001	0.00366
ln_n_23414~s	Phospholipids in HDL	hdl_phosphol	-0.0141	0.052	0.0035	0.1635	-0.0618	0.0039	0.0039	-0.0018	0.0009	-0.0152	-0.0183	0.0074	0.0024	0.0005	0.0002	0.005035
ln_n_23415~s	Total Esterified Cholesterol	tot_echol	0.0758	0.0484	-0.0165	0.069	0.0499	0.0032	-0.0011	-0.0003	-0.0084	-0.0047	-0.0052	-0.0086	0.0001	-0.0011	0	0.003247
ln_n_23416~s	Cholesteryl Esters in VLDL	vldl_echol	0.1209	-0.0066	-0.0205	-0.0163	-0.0363	0.0332	0.0038	-0.0043	0.0056	0.013	0.0201	-0.0065	0.0009	0.0027	0.0015	0.006125
ln_n_23417~s	Cholesteryl Esters in LDL	ldl_echol	0.0876	0.0136	-0.0047	0.0305	0.091	0.0089	-0.0028	0.0052	-0.0004	0.0053	-0.0161	0.0391	-0.0089	-0.0018	-0.0032	0.005789
ln_n_23418~s	Cholesteryl Esters in HDL	hdl_echol	-0.0312	0.0734	-0.0086	0.1377	0.0007	-0.0022	-0.005	-0.0053	0.0239	-0.0084	0.0212	0.0208	0.0172	-0.0019	0.0017	0.007672
ln_n_23419~s	Total Free Cholesterol	tot_frchol	0.0957	0.0468	-0.0169	0.0409	0.0252	0.0049	0.0021	-0.0022	-0.0023	-0.0042	-0.001	-0.003	-0.0006	0.003	-0.0009	0.003514
ln_n_23420~s	Free Cholesterol in VLDL	vldl_frchol	0.111	-0.0185	0.002	-0.0166	-0.0273	0.0003	0.0055	-0.0044	0.0258	-0.0162	0.014	0.0217	0.0085	-0.0005	0.0001	0.005354
ln_n_23421~s	Free Cholesterol in LDL	ldl_frchol	0.0767	0.0308	-0.0258	0.0243	0.1071	0.0065	-0.0048	0.0049	-0.0175	0.0041	-0.0127	-0.0122	-0.0081	-0.0018	-0.0016	0.008437
ln_n_23422~s	Free Cholesterol in HDL	hdl_frchol	-0.0072	0.1106	0.0173	0.1189	-0.0137	-0.0049	0.0016	-0.001	0.0115	-0.0142	-0.0184	0.011	0.0012	0.0024	-0.0004	0.005477
ln_n_23423~s	Total Lipids in Lipoprotein Particles	tot_lipids	0.0911	0.0353	0.0109	0.0679	0.0133	-0.0106	0.0009	-0.0023	0.0014	-0.0243	-0.02	0.0156	0.0009	0.0009	-0.0006	0.006082
ln_n_23424~s	Total Lipids in VLDL	vldl_lipids	0.0985	-0.0253	0.0115	-0.0138	-0.0322	-0.0341	0.0026	-0.0022	0.0258	-0.026	0.0007	0.037	0.0055	0.0002	-0.0008	0.006604
ln_n_23425~s	Total Lipids in LDL	ldl_lipids	0.0884	0.0195	0.0013	0.0277	0.097	0.0093	-0.0039	0.0043	-0.0133	0.0042	-0.0208	0.0169	-0.006	-0.0026	-0.0021	0.004029
ln_n_23426~s	Total Lipids in HDL	hdl_lipids	-0.0168	0.0676	0.0085	0.1545	-0.0376	0.0018	0	-0.0036	0.0123	-0.0125	-0.0061	0.0116	0.0045	0.0015	0.0003	0.004951
ln_n_23427~s	Total Concentration of Lipoprotein Particles	tot_lipopro	0.0083	0.0031	0.0016	0.1807	0.0217	-0.0019	-0.0015	-0.0062	0.0079	0.0011	0.0032	0.0121	0.0093	-0.0029	0.0037	0.006866
ln_n_23428~s	Concentration of VLDL Particles	vldl_lipopro	0.1114	-0.0006	0.0254	-0.0165	-0.0167	0.0003	0.0137	-0.0054	0.0071	0.011	0.0044	0.0112	-0.0058	0.0071	-0.0056	0.006675
ln_n_23429~s	Concentration of LDL Particles	ldl_lipopro	0.1056	0.0228	-0.0093	-0.016	0.0565	0.0179	0.0018	-0.0001	-0.0091	0.0016	0.0044	0.0383	0.006	-0.001	-0.0002	0.004391
ln_n_23430~s	Concentration of HDL Particles	hdl_lipopro	-0.0092	-0.0014	0.0024	0.1917	0.0153	-0.0027	-0.0022	-0.006	0.0122	0.0009	0.0028	0.014	0.009	-0.0027	0.0038	0.006703
ln_n_23431~s	Average Diameter for VLDL Particles	vldl_avg_diam	0.0483	-0.0851	-0.0215	-0.0086	-0.0223	-0.0712	-0.0201	0.0042	0.069	-0.0551	0.0239	0.0884	0.0244	-0.0052	-0.002	0.04222
ln_n_23432~s	Average Diameter for LDL Particles	ldl_avg_diam	0.0583	-0.0372	-0.0901	0.0261	-0.1406	0.0574	0.019	-0.0061	-0.3533	0.051	0.1236	0.1645	0.0484	-0.013	0.0218	0.2304
ln_n_23433~s	Average Diameter for HDL Particles	hdl_avg_diam	-0.0249	0.1686	0.0138	0.0333	-0.0629	0.0005	-0.003	-0.0041	0.037	-0.0219	0.0148	0.0089	0.0004	0.0113	-0.0035	0.02048
ln_n_23434~s	Phosphoglycerides	phosphog	0.0528	0.0304	0.0224	0.1399	-0.0364	0.0044	0.0169	0.0005	-0.0112	-0.0174	-0.0025	-0.0027	0.0034	0.0002	-0.0006	0.009681
ln_n_23435~s	Triglycerides to Phosphoglycerides ratio	tri_phosphog	0.0543	-0.0331	0.0411	-0.065	-0.0091	-0.0645	-0.007	-0.0013	0.0359	-0.0225	-0.0168	0.0383	-0.0042	0.0025	-0.0025	0.01136
ln_n_23436~s	Total Cholines	tot_choline	0.0541	0.041	0.0175	0.1333	-0.0223	0.0037	0.0046	-0.0026	-0.01	-0.0127	0.0098	-0.0016	0.0031	0.0066	0.0023	0.008909
ln_n_23437~s	Phosphatidylcholines	phosphat	0.0555	0.0389	0.01	0.1361	-0.0472	-0.0078	0.0087	-0.0021	-0.0256	-0.0013	0.0013	0.003	-0.025	0.0038	-0.0132	0.01925
ln_n_23438~s	Sphingomyelins	sphing	0.0505	0.0739	0.0063	0.0777	0.0611	0.0098	0.0206	0.0026	0.0005	0.0111	-0.0428	-0.0092	0.0339	0.0092	0.0254	0.03419
ln_n_23439~s	Apolipoprotein B	apo_b	0.1117	0.0223	-0.0115	-0.0135	0.0403	0.0151	0.0025	-0.0009	-0.0204	0.0008	-0.0012	0.0021	0.003	0.001	-0.0005	0.00222
ln_n_23440~s	Apolipoprotein A1	apo_a1	-0.0169	0.0382	0.0128	0.1769	-0.0232	0.0024	-0.0036	-0.0058	0.0181	-0.0059	-0.0041	0.0072	0.0022	0.002	0.0013	0.00598
ln_n_23441~s	Apolipoprotein B to Apolipoprotein A1 ratio	apo_b_to_apo_a1	0.1062	0.0032	-0.0143	-0.1184	0.0532	0.006	0.0034	0.0015	-0.0283	0.0029	0.0024	-0.0054	0.0008	-0.0028	-0.0006	0.009177
ln_n_23442~s	Total Fatty Acids	tot_fat_acid	0.0791	0.0107	0.055	0.0754	-0.0142	-0.0096	0.0123	0.0049	-0.0003	-0.0528	0.0096	0.0251	0.0397	-0.0158	0.0121	0.02305
ln_n_23443~s	Degree of Unsaturation	deg_unsat	-0.019	0.007	-0.0257	0.0132	0.0064	0.024	0.2878	0.0158	0.0033	-0.032	0.1978	-0.0349	-0.0059	-0.0221	-0.0018	0.05321
ln_n_23444~s	Omega-3 Fatty Acids	om3_fat	0.0339	-0.0008	0.0241	0.0231	-0.0157	-0.0072	0.3753	0.0047	0.0062	-0.0335	0.0059	0.0141	0.023	-0.0194	0.0068	0.03224
ln_n_23445~s	Omega-6 Fatty Acids	om6_fat	0.0831	0.026	0.0318	0.0897	-0.0053	-0.0134	-0.0295	0.0046	-0.0213	-0.0561	0.182	0.0146	0.0137	-0.0098	0.0026	0.0378
ln_n_23446~s	Polyunsaturated Fatty Acids	polyun_fat	0.0796	0.0227	0.0353	0.0823	-0.0073	-0.0124	0.0762	0.0057	-0.0168	-0.0566	0.1563	0.0164	0.0183	-0.0138	0.0034	0.03215
ln_n_23447~s	Monounsaturated Fatty Acids	monoun_fat	0.0713	-0.0132	0.0688	0.0554	-0.0232	-0.0075	-0.0398	0.008	-0.0107	-0.0488	0.0003	0.044	0.0613	-0.0101	0.0183	0.0459
ln_n_23448~s	Saturated Fatty Acids	sat_fat	0.0715	0.0186	0.0482	0.0721	-0.0095	-0.0118	-0.0018	0.0018	0.0228	-0.0386	-0.103	0.005	0.0334	-0.0209	0.0124	0.02413
ln_n_23449~s	Linoleic Acid	linoleic_acid	0.0874	0.0365	0.0361	0.0714	-0.0041	-0.0227	-0.0775	-0.0048	-0.028	-0.0527	0.2209	0.0222	-0.0222	0.0104	-0.007	0.04799
ln_n_23450~s	Docosahexaenoic Acid	docasahex_acid	0.0172	0.0117	0.0013	0.027	0.0153	-0.0107	0.3706	-0.0064	-0.008	0.0146	0.008	0.0142	0.0059	0.0108	0.0016	0.0553
ln_n_23451~s	Omega-3 Fatty Acids to Total Fatty Acids percentage	om3_fat_pct	-0.0053	-0.0068	-0.0012	-0.0151	-0.0088	-0.0031	0.4389	0.003	0.0094	-0.0116	0.0016	0.0025	0.0038	-0.0129	0.0007	0.03062
ln_n_23452~s	Omega-6 Fatty Acids to Total Fatty Acids percentage	om6_fat_pct	-0.0282	0.021	-0.0538	-0.0097	0.0227	0.0019	-0.0738	-0.0031	-0.0339	0.0098	0.2558	-0.0185	-0.0591	0.0138	-0.0199	0.04763
ln_n_23453~s	Polyunsaturated Fatty Acids to Total Fatty Acids percentage	polyun_fat_pct	-0.0301	0.0189	-0.0483	-0.0164	0.0214	0.0028	0.1067	-0.0008	-0.0283	0.0042	0.2441	-0.017	-0.0539	0.0069	-0.02	0.03357
ln_n_23454~s	Monounsaturated Fatty Acids to Total Fatty Acids percentage	monoun_fat_pct	0.0368	-0.0551	0.0653	0.004	-0.0384	-0.0017	-0.1182	0.0101	-0.0254	-0.0169	-0.0161	0.0626	0.0813	0.0075	0.0241	0.1111
ln_n_23455~s	Saturated Fatty Acids to Total Fatty Acids percentage	sat_fat_pct	0.0131	0.0353	-0.0052	0.0263	0.0046	-0.0162	-0.0488	-0.011	0.0875	0.0349	-0.436	-0.0652	-0.0019	-0.0245	0.0078	0.1287
ln_n_23456~s	Linoleic Acid to Total Fatty Acids percentage	linoleic_acid_pct	0.0184	0.043	-0.0264	0	0.0149	-0.0165	-0.1521	-0.016	-0.0445	-0.0088	0.3382	0.0079	-0.1032	0.0415	-0.0306	0.1084
ln_n_23457~s	Docosahexaenoic Acid to Total Fatty Acids percentage	docasahex_acid_pct	-0.0289	0.0089	-0.0227	-0.0161	0.029	-0.004	0.3725	-0.0085	-0.0072	0.0408	-0.0012	0.002	-0.0175	0.02	-0.0063	0.05361
ln_n_23458~s	Polyunsaturated Fatty Acids to Monounsaturated Fatty Acids ratio	poly_mono_ratio	-0.0385	0.0429	-0.0535	-0.0096	0.0367	0.0103	0.1197	-0.0072	0.0025	-0.0022	0.114	-0.0365	-0.0735	-0.0004	-0.0241	0.06995
ln_n_23459~s	Omega-6 Fatty Acids to Omega-3 Fatty Acids ratio	om6_om3_ratio	-0.0042	0.0147	-0.0099	0.0096	0.0195	0.0043	-0.4186	-0.0029	-0.0166	0.0148	0.0645	-0.0081	-0.0183	0.0156	-0.0081	0.08955
ln_n_23460~s	Alanine	alanine	-0.0022	-0.0061	0.0227	-0.0076	0.0046	-0.015	0.0484	0.0924	-0.0116	-0.0541	0.0206	-0.0186	-0.1657	0.1814	0.1954	0.6022
ln_n_23461~s	Glutamine	glutamine	-0.008	0.0206	0.0092	-0.0158	0.0296	-0.0158	-0.03	0.0317	0.0406	0.0265	0.0154	-0.0053	-0.039	0.463	-0.0613	0.4646
ln_n_23462~s	Glycine	glycine	0.0195	-0.0058	-0.0702	-0.0134	-0.0784	-0.0039	-0.0094	-0.1144	-0.0708	0.0659	-0.0282	0.1012	-0.0683	0.403	0.1146	0.5335
ln_n_23463~s	Histidine	histidine	0.0033	-0.0186	-0.0313	-0.0019	-0.008	-0.0139	0.0052	0.0983	0.0133	0.0061	-0.0175	0.0114	-0.054	0.3327	-0.0364	0.6229
ln_n_23464~s	Total Concentration of Branched-Chain Amino Acids (Leucine + Isoleucine + Valine)	bcaa	-0.0012	-0.001	0.0089	-0.0004	0.0118	0.0027	0.008	0.4428	0.0088	-0.0019	0.0045	0.0036	0.0235	-0.027	-0.0025	0.04819
ln_n_23465~s	Isoleucine	isoleucine	0.0052	0.0041	-0.0172	-0.013	-0.0274	-0.005	0.0015	0.4228	-0.0047	0.0002	0.019	0.0021	0.0511	-0.0079	-0.0108	0.1429
ln_n_23466~s	Leucine	leucine	-0.0027	-0.0051	-0.0105	-0.0067	0.011	-0.0078	-0.0111	0.4359	0.0153	0.0169	-0.0026	0.0051	0.0324	-0.0186	0.0126	0.09384
ln_n_23467~s	Valine	valine	-0.0023	-0.0009	0.0306	0.0086	0.0264	0.012	0.0227	0.4174	0.0093	-0.0145	0.0024	0.0029	0.0061	-0.0354	-0.0083	0.1124
ln_n_23468~s	Phenylalanine	phenylalanine	0.006	-0.0092	-0.0345	0.0018	-0.0497	0.0007	-0.029	0.2988	-0.0863	0.045	-0.0344	0.0534	-0.0606	0.1082	0.0203	0.4422
ln_n_23469~s	Tyrosine	tyrosine	-0.0036	0.0175	-0.0052	0.0191	-0.0204	0.0079	-0.0126	0.3309	0.0023	-0.0057	-0.0165	-0.016	-0.1189	0.0182	0.0236	0.4407
ln_n_23470~s	Glucose	glucose	-0.0126	-0.0184	0.0788	0.0452	0.046	0.0293	0.0193	0.0479	-0.0005	-0.0888	0.0258	-0.0666	0.0599	0.2014	-0.2905	0.628
ln_n_23471~s	Lactate	lactate	-0.0062	0.0008	0.0234	0.0028	0.0315	-0.0064	0.0004	-0.0051	0.0153	0.0091	-0.0034	-0.0096	-0.0144	0.0075	0.6075	0.2346
ln_n_23472~s	Pyruvate	pyruvate	0.0066	-0.0059	-0.0266	0.0029	-0.0372	0.0045	0.0065	0.0126	-0.0312	0.0038	-0.0125	0.0035	0.0468	0.0479	0.5696	0.3536
ln_n_23473~s	Citrate	citrate	0.0008	0.0072	0.031	0.0043	-0.0035	0.0319	-0.028	-0.0401	0.0017	-0.0447	0.0382	-0.0578	0.168	0.4019	0.152	0.4727
ln_n_23474~s	3-Hydroxybutyrate	hydroxy3	-0.0114	0.018	0.04	-0.0089	0.0615	0.0124	0.0052	-0.0249	0.0347	-0.0068	0.0201	-0.02	0.4947	-0.0166	0.1456	0.2386
ln_n_23475~s	Acetate	acetate	0.0151	-0.0134	-0.0636	-0.0194	-0.0601	-0.0206	0.0224	-0.0257	-0.0465	0.0603	-0.058	0.04	0.1812	0.2754	-0.2532	0.5958
ln_n_23476~s	Acetoacetate	acetoacetate	0.0073	-0.0076	0.011	0.0217	-0.018	0.0072	0.0022	0.033	-0.0366	-0.0018	-0.01	-0.0207	0.4955	-0.0165	-0.1406	0.2577
ln_n_23477~s	Acetone	acetone	0.0027	-0.0059	-0.0545	-0.0075	-0.0403	-0.02	0.0135	0.0311	-0.0436	0.0584	-0.0555	0.0013	0.4741	0.0613	0.0152	0.3318
ln_n_23478~s	Creatinine	creatinine	-0.0073	0.0048	0.0868	-0.0359	0.0766	-0.0141	-0.0155	0.1	0.0582	-0.0316	0.0514	-0.0619	0.07	0.1755	0.0138	0.6289
ln_n_23479~s	Albumin	albumin	-0.0234	-0.0169	0.079	0.0635	0.0982	0.0306	0.0734	-0.0491	0.1146	-0.1047	0.078	-0.0927	0.0237	0.3101	0.025	0.497
ln_n_23480~s	Glycoprotein Acetyls	glycoprotein_acetyls	0.026	-0.0386	0.0956	0.0437	0.033	0.026	0.0167	0.0419	-0.0065	-0.0656	0.0926	0.0008	0.0821	-0.0099	0.1308	0.4831
ln_n_23481~s	Concentration of Chylomicrons and Extremely Large VLDL Particles	vldl_xl_conc	0.0643	-0.0342	0.0232	-0.0121	-0.0696	-0.0514	-0.0205	0.0078	0.0702	-0.0722	0.0393	-0.0224	0.0359	-0.0311	0.0134	0.03115
ln_n_23482~s	Total Lipids in Chylomicrons and Extremely Large VLDL	vldl_xl_tot_lipids	0.0623	-0.0332	0.0126	-0.0124	-0.0674	-0.0479	-0.0248	0.0071	0.0754	-0.1048	0.0287	-0.0126	0.0416	-0.0342	0.0162	0.03733
ln_n_23483~s	Phospholipids in Chylomicrons and Extremely Large VLDL	vldl_xl_phospholipids	0.0615	-0.0418	0.0276	-0.0096	-0.0751	-0.046	-0.021	0.0079	0.0752	-0.0608	0.0628	-0.0332	0.0435	-0.0348	0.0191	0.0372
ln_n_23484~s	Cholesterol in Chylomicrons and Extremely Large VLDL	vldl_xl_chol	0.0692	-0.0414	0.0247	-0.0065	-0.0669	-0.0364	-0.0289	0.0051	0.0818	-0.036	0.0492	-0.0105	0.0486	-0.0364	0.0194	0.03418
ln_n_23485~s	Cholesteryl Esters in Chylomicrons and Extremely Large VLDL	vldl_xl_steryl_esters	0.0735	-0.042	0.0202	-0.0083	-0.059	-0.0382	-0.0347	0.0046	0.0785	-0.0118	0.0377	0.0002	0.0497	-0.0384	0.0201	0.04549
ln_n_23486~s	Free Cholesterol in Chylomicrons and Extremely Large VLDL	vldl_xl_fr_chol	0.0629	-0.04	0.0289	-0.0043	-0.0764	-0.0344	-0.021	0.0056	0.0852	-0.0643	0.0631	-0.0247	0.0463	-0.0332	0.018	0.03676
ln_n_23487~s	Triglycerides in Chylomicrons and Extremely Large VLDL	vldl_xl_triglyc	0.0604	-0.027	-0.0022	-0.0176	-0.0701	-0.0577	-0.0228	0.0072	0.0731	-0.135	0.018	-0.0099	0.0406	-0.0323	0.0155	0.05145
ln_n_23488~s	Concentration of Very Large VLDL Particles	vldl_vl_conc	0.0813	-0.0494	0.0094	-0.0187	-0.0374	-0.0571	-0.006	0.0021	0.0367	-0.0154	-0.0011	0.0272	0.0084	-0.007	0.0002	0.01042
ln_n_23489~s	Total Lipids in Very Large VLDL	vldl_vl_tot_lipids	0.0823	-0.0473	-0.0003	-0.0204	-0.0421	-0.0639	-0.0054	0.0023	0.0384	-0.0235	-0.005	0.0324	0.0118	-0.0079	0.0024	0.01055
ln_n_23490~s	Phospholipids in Very Large VLDL	vldl_vl_phospholipids	0.088	-0.0503	-0.0036	-0.0255	-0.0551	-0.0425	-0.0068	0.0028	0.0425	-0.022	0.0088	0.0253	0.0156	-0.0098	0.0017	0.01567
ln_n_23491~s	Cholesterol in Very Large VLDL	vldl_vl_chol	0.1005	-0.0535	-0.0116	-0.025	-0.0456	-0.0182	-0.0061	-0.001	0.0326	-0.0079	0.0149	0.0398	0.018	-0.0031	0.002	0.007925
ln_n_23492~s	Cholesteryl Esters in Very Large VLDL	vldl_vl_steryl_esters	0.1072	-0.059	-0.0218	-0.0245	-0.0378	-0.005	-0.0066	-0.0027	0.0207	0.0149	0.0169	0.0474	0.018	0.0017	0.0022	0.0107
ln_n_23493~s	Free Cholesterol in Very Large VLDL	vldl_vl_fr_chol	0.0912	-0.0457	-0.0015	-0.0259	-0.0534	-0.0341	-0.0049	0.0007	0.045	-0.0295	0.0155	0.0276	0.0174	-0.0082	0.0018	0.01094
ln_n_23494~s	Triglycerides in Very Large VLDL	vldl_vl_triglyc	0.0724	-0.0435	0.0017	-0.0176	-0.0382	-0.0907	-0.0046	0.0033	0.0383	-0.0231	-0.0124	0.029	0.008	-0.0089	0.0031	0.01518
ln_n_23495~s	Concentration of Large VLDL Particles	vldl_l_conc	0.0863	-0.0427	0.0075	-0.021	-0.0236	-0.0622	0.002	-0.0025	0.0327	-0.0118	0.0023	0.0474	0.0039	0.0043	-0.003	0.007729
ln_n_23496~s	Total Lipids in Large VLDL	vldl_l_tot_lipids	0.0894	-0.0464	-0.0134	-0.0223	-0.0299	-0.077	0.0056	-0.0032	0.0281	-0.01	-0.0013	0.0617	0.0025	0.0083	-0.0017	0.008995
ln_n_23497~s	Phospholipids in Large VLDL	vldl_l_phospholipids	0.0894	-0.0587	-0.0012	-0.0223	-0.0424	-0.051	-0.0035	-0.0007	0.02	0.0133	0.0077	0.0456	-0.0006	0.0031	-0.0039	0.01221
ln_n_23498~s	Cholesterol in Large VLDL	vldl_l_chol	0.1008	-0.0523	-0.0077	-0.0249	-0.0362	-0.0266	0.0072	-0.0047	0.0302	0.0059	0.0227	0.0443	0.0031	0.0086	-0.0032	0.007729
ln_n_23499~s	Cholesteryl Esters in Large VLDL	vldl_l_steryl_esters	0.1097	-0.0486	-0.0195	-0.0281	-0.0474	-0.01	0.0119	-0.0078	0.028	0.0189	0.0369	0.0448	-0.0015	0.0158	-0.0049	0.01225
ln_n_23500~s	Free Cholesterol in Large VLDL	vldl_l_fr_chol	0.0903	-0.055	0.0027	-0.0216	-0.0251	-0.0434	0.0027	-0.0016	0.0314	-0.0048	0.0104	0.0416	0.0074	0.0012	-0.0014	0.007024
ln_n_23501~s	Triglycerides in Large VLDL	vldl_l_triglyc	0.0804	-0.0392	-0.0254	-0.0201	-0.0235	-0.1115	0.0076	-0.0024	0.0305	-0.0235	-0.018	0.0799	0.0028	0.0102	0.0003	0.01588
ln_n_23502~s	Concentration of Medium VLDL Particles	vldl_m_conc	0.1138	-0.0141	-0.0196	-0.0143	0.0009	-0.0111	0.0084	-0.0081	0.0193	-0.0001	0.0239	0.0447	0.0046	0.0123	-0.0045	0.008228
ln_n_23503~s	Total Lipids in Medium VLDL	vldl_m_tot_lipids	0.1122	-0.0212	-0.0189	-0.0119	-0.0086	-0.0377	0.0121	-0.0079	0.007	0.0036	0.0168	0.0648	-0.0026	0.0183	-0.0041	0.00916
ln_n_23504~s	Phospholipids in Medium VLDL	vldl_m_phospholipids	0.1173	-0.0112	-0.0225	-0.0134	-0.0071	-0.0044	0.0065	-0.007	0.004	0.0035	0.0198	0.0435	-0.0025	0.0136	-0.0053	0.00652
ln_n_23505~s	Cholesterol in Medium VLDL	vldl_m_chol	0.1134	0.0092	-0.052	-0.0174	0.0008	0.0258	0.0075	-0.007	-0.0018	0.0125	0.0359	0.0138	0	0.0135	-0.0003	0.009243
ln_n_23506~s	Cholesteryl Esters in Medium VLDL	vldl_m_steryl_esters	0.1035	0.019	-0.0651	-0.0177	0.0035	0.0344	0.0028	-0.0053	-0.0123	0.0206	0.0491	-0.0088	-0.0004	0.0118	0.0023	0.02148
ln_n_23507~s	Free Cholesterol in Medium VLDL	vldl_m_fr_chol	0.1169	-0.0027	-0.0328	-0.017	-0.0017	0.0057	0.0126	-0.0075	0.0136	0.0061	0.0219	0.0348	-0.0012	0.0117	-0.0033	0.008276
ln_n_23508~s	Triglycerides in Medium VLDL	vldl_m_triglyc	0.0872	-0.0366	0.0013	-0.0075	-0.0132	-0.0902	0.0137	-0.0065	0.0136	0.0063	0.0078	0.0811	-0.0051	0.0174	-0.0041	0.01354
ln_n_23509~s	Concentration of Small VLDL Particles	vldl_s_conc	0.0978	-0.014	0.0556	-0.0184	0.0063	-0.0115	0.0196	-0.0069	0.0061	0.0343	0.0328	0.036	-0.0095	0.0114	-0.015	0.0157
ln_n_23510~s	Total Lipids in Small VLDL	vldl_s_tot_lipids	0.1015	-0.0166	0.0454	-0.0114	-0.0004	-0.0109	0.0199	-0.0054	0.0025	0.0374	0.0301	0.0316	-0.0087	0.0085	-0.0088	0.01291
ln_n_23511~s	Phospholipids in Small VLDL	vldl_s_phospholipids	0.1109	-0.0113	0.0156	-0.0123	0.0112	0.0098	0.0164	-0.0057	-0.0069	0.0316	0.0282	0.0307	-0.0027	0.0073	-0.005	0.01045
ln_n_23512~s	Cholesterol in Small VLDL	vldl_s_chol	0.1112	-0.0162	0.012	-0.0193	0.0064	0.0387	0.0124	-0.0063	-0.0038	0.0415	0.0235	0.0024	-0.005	0.0036	-0.003	0.01362
ln_n_23513~s	Cholesteryl Esters in Small VLDL	vldl_s_steryl_esters	0.1091	-0.0233	0.0236	-0.0226	-0.0011	0.0473	0.0116	-0.0058	-0.0019	0.0488	0.0235	-0.0091	-0.0051	0.0009	-0.0028	0.01723
ln_n_23514~s	Free Cholesterol in Small VLDL	vldl_s_fr_chol	0.1123	-0.0039	-0.0095	-0.0134	0.0186	0.0223	0.0134	-0.0067	-0.0067	0.0292	0.0232	0.0228	-0.0048	0.0082	-0.0033	0.01091
ln_n_23515~s	Triglycerides in Small VLDL	vldl_s_triglyc	0.0692	-0.0136	0.0787	-0.0042	-0.0104	-0.069	0.0242	-0.0031	0.016	0.0359	0.0361	0.0435	-0.0158	0.0115	-0.014	0.02101
ln_n_23516~s	Concentration of Very Small VLDL Particles	vldl_vs_conc	0.1137	0.0466	0.0278	-0.013	-0.0468	0.0503	0.0202	-0.0018	-0.0248	0.0364	-0.0311	-0.0658	-0.0204	0.001	0.002	0.01807
ln_n_23517~s	Total Lipids in Very Small VLDL	vldl_vs_tot_lipids	0.1152	0.0433	0.0227	-0.0076	-0.0727	0.0516	0.0247	-0.0022	-0.035	0.0375	-0.0238	-0.0494	-0.019	0.0029	-0.0018	0.0189
ln_n_23518~s	Phospholipids in Very Small VLDL	vldl_vs_phospholipids	0.1156	0.0427	0.0339	-0.0209	-0.0791	0.0575	0.0254	-0.0055	-0.0493	0.0361	-0.017	-0.0343	-0.0071	0.0018	0.0024	0.02447
ln_n_23519~s	Cholesterol in Very Small VLDL	vldl_vs_chol	0.1148	0.0469	-0.0364	-0.0054	-0.0765	0.0535	0.0211	0.0015	-0.0257	0.03	-0.0246	-0.0729	-0.0235	0.001	0.0009	0.01948
ln_n_23520~s	Cholesteryl Esters in Very Small VLDL	vldl_vs_steryl_esters	0.1123	0.0466	-0.0532	0	-0.0806	0.0518	0.0171	0.0046	-0.0283	0.0276	-0.0242	-0.0799	-0.0279	0.0009	0.001	0.02025
ln_n_23521~s	Free Cholesterol in Very Small VLDL	vldl_vs_fr_chol	0.1158	0.0456	0.0048	-0.0185	-0.0635	0.0535	0.0293	-0.0054	-0.0178	0.0365	-0.0233	-0.0545	-0.0119	0.0007	0.0004	0.02617
ln_n_23522~s	Triglycerides in Very Small VLDL	vldl_vs_triglyc	0.0681	0.0208	0.1365	0.0036	-0.0232	0.002	0.0211	-0.0035	-0.0211	0.0564	-0.0079	-0.0081	-0.0188	0.0049	-0.013	0.02909
ln_n_23523~s	Concentration of IDL Particles	idl_conc	0.1152	0.0296	-0.0405	-0.001	0.005	0.0074	-0.002	-0.0004	-0.0716	-0.0034	-0.0212	-0.1381	-0.0038	0.0039	0.001	0.02167
ln_n_23524~s	Total Lipids in IDL	idl_tot_lipids	0.0998	0.0487	-0.0347	0.0322	0.0072	0.0141	0.0053	0.0043	-0.0562	0.0066	-0.0283	-0.0794	-0.0119	0.002	0.0012	0.005668
ln_n_23525~s	Phospholipids in IDL	idl_phospholipids	0.0997	0.0548	-0.0259	0.0188	-0.0066	0.0428	0.006	0.0058	-0.04	0.0137	-0.0167	-0.0318	-0.0127	-0.0019	0.0032	0.01248
ln_n_23526~s	Cholesterol in IDL	idl_chol	0.0952	0.0438	-0.0568	0.0352	0.0131	0	0.0041	0.0046	-0.056	0.001	-0.0253	-0.0965	-0.0111	0.0033	0.0009	0.006649
ln_n_23527~s	Cholesteryl Esters in IDL	idl_steryl_esters	0.0988	0.0386	-0.0637	0.0405	0.0054	-0.0108	0.0013	0.0039	-0.0768	0.0014	-0.0258	-0.0984	-0.0154	0.0084	-0.0016	0.009008
ln_n_23528~s	Free Cholesterol in IDL	idl_fr_chol	0.0828	0.0581	-0.0358	0.0192	0.0348	0.0307	0.0119	0.0065	0.0043	-0.0003	-0.0233	-0.0885	0.0012	-0.011	0.0081	0.01411
ln_n_23529~s	Triglycerides in IDL	idl_triglyc	0.0708	0.0467	0.1525	0.0145	-0.0055	0.0262	0.0102	-0.0017	-0.053	0.052	-0.047	-0.026	-0.014	-0.0044	-0.0037	0.03059
ln_n_23530~s	Concentration of Large LDL Particles	ldl_l_conc	0.1115	0.0178	-0.0204	-0.0138	0.0308	0.0263	0.0035	-0.0019	-0.0754	0.0038	0.0246	0.064	0.0145	-0.0024	0.0031	0.01085
ln_n_23531~s	Total Lipids in Large LDL	ldl_l_tot_lipids	0.0856	0.0265	-0.0044	0.0371	0.0858	0.0165	-0.0027	0.006	-0.0255	0.0083	-0.0189	0.0146	-0.0116	-0.0038	-0.0009	0.006662
ln_n_23532~s	Phospholipids in Large LDL	ldl_l_phospholipids	0.0886	0.0139	-0.023	0.0346	0.0778	0.0141	-0.0021	0.0049	-0.0166	0.0089	-0.0172	-0.0325	-0.0065	-0.0036	0.0007	0.004058
ln_n_23533~s	Cholesterol in Large LDL	ldl_l_chol	0.0824	0.0269	-0.0145	0.0372	0.087	0.0146	-0.0026	0.007	-0.0241	0.0065	-0.0134	0.0295	-0.0139	-0.0032	-0.0018	0.01074
ln_n_23534~s	Cholesteryl Esters in Large LDL	ldl_l_steryl_esters	0.0838	0.0222	-0.0095	0.0387	0.0857	0.015	-0.0012	0.0078	-0.0261	0.0081	-0.0136	0.0481	-0.0153	-0.004	-0.0022	0.01144
ln_n_23535~s	Free Cholesterol in Large LDL	ldl_l_fr_chol	0.0764	0.0387	-0.028	0.0319	0.0884	0.0124	-0.0063	0.0047	-0.0179	0.003	-0.0115	-0.0218	-0.0101	-0.001	-0.0007	0.01227
ln_n_23536~s	Triglycerides in Large LDL	ldl_l_triglyc	0.0609	0.0552	0.1801	0.0205	0.0627	0.0235	-0.0034	-0.0009	-0.0462	0.0311	-0.0638	-0.026	-0.0016	-0.0134	0.0024	0.03529
ln_n_23537~s	Concentration of Medium LDL Particles	ldl_m_conc	0.0855	0.0226	0.004	-0.0124	0.0961	0.0036	0.0023	0.0043	0.1201	0.0097	-0.0288	-0.0107	-0.0099	0.0005	-0.0054	0.02264
ln_n_23538~s	Total Lipids in Medium LDL	ldl_m_tot_lipids	0.0871	-0.0022	0.0097	0.0201	0.1116	-0.0013	-0.0047	0.0021	0.0172	0.0049	-0.0232	0.0164	-0.0004	-0.0006	-0.0046	0.007127
ln_n_23539~s	Phospholipids in Medium LDL	ldl_m_phospholipids	0.0895	-0.0093	0.008	0.0217	0.1169	-0.0024	-0.0075	0.0026	-0.0342	-0.0013	-0.0177	0.0129	0.0027	-0.0024	-0.0042	0.007289
ln_n_23540~s	Cholesterol in Medium LDL	ldl_m_chol	0.0854	-0.0032	-0.0041	0.0193	0.1088	-0.0017	-0.0027	0.0023	0.0378	0.0076	-0.0222	0.017	-0.0025	0.0008	-0.0052	0.008304
ln_n_23541~s	Cholesteryl Esters in Medium LDL	ldl_m_steryl_esters	0.0872	-0.008	0.0004	0.0179	0.0964	-0.0034	-0.0024	0.0014	0.0554	0.0087	-0.0251	0.0212	-0.0013	0.0023	-0.006	0.0114
ln_n_23542~s	Free Cholesterol in Medium LDL	ldl_m_fr_chol	0.0746	0.0096	-0.0168	0.0215	0.1333	0.0012	-0.0031	0.0052	-0.0115	0.0066	-0.0102	0.0022	-0.0058	-0.0038	-0.0027	0.008196
ln_n_23543~s	Triglycerides in Medium LDL	ldl_m_triglyc	0.0549	0.0447	0.1769	0.0114	0.0843	-0.0013	-0.0126	-0.0011	-0.0086	0.0014	-0.0361	0.0048	0.0064	-0.0118	0.0013	0.03372
ln_n_23544~s	Concentration of Small LDL Particles	ldl_s_conc	0.0986	0.041	0.0177	-0.03	0.0869	0.0038	-0.0069	-0.0006	0.0431	-0.0247	-0.0217	0.0076	-0.0031	0.0025	-0.0049	0.02128
ln_n_23545~s	Total Lipids in Small LDL	ldl_s_tot_lipids	0.0966	0.0274	0.0099	-0.012	0.11	-0.0088	-0.0084	-0.0006	-0.0172	-0.0192	-0.0207	0.0278	0.0138	-0.0015	-0.0015	0.01168
ln_n_23546~s	Phospholipids in Small LDL	ldl_s_phospholipids	0.0974	0.0541	0.0048	-0.0397	0.1229	-0.0194	-0.0003	-0.0023	-0.0716	-0.0243	-0.0431	0.0404	0.0186	-0.001	-0.001	0.02321
ln_n_23547~s	Cholesterol in Small LDL	ldl_s_chol	0.0931	0.015	-0.0028	-0.0014	0.1076	-0.0038	-0.0101	0.0004	0.0044	-0.0123	-0.0093	0.0183	0.0107	-0.0006	-0.0026	0.009942
ln_n_23548~s	Cholesteryl Esters in Small LDL	ldl_s_steryl_esters	0.0957	0.0083	0.0092	0.0051	0.0896	0.0005	-0.014	-0.0014	0.0174	-0.0176	-0.0022	0.0186	0.0142	-0.0006	-0.0019	0.01296
ln_n_23549~s	Free Cholesterol in Small LDL	ldl_s_fr_chol	0.0757	0.0317	-0.0346	-0.0192	0.1431	-0.018	0.0011	0.0057	-0.0284	0.0052	-0.0247	0.0117	-0.0005	-0.0011	-0.0041	0.01977
ln_n_23550~s	Triglycerides in Small LDL	ldl_s_triglyc	0.0634	0.0239	0.1227	-0.0012	0.0264	-0.0275	-0.0155	0.0016	0.017	-0.032	-0.003	0.0228	0.0089	-0.0107	0.0054	0.02993
ln_n_23551~s	Concentration of Very Large HDL Particles	hdl_vl_conc	0.008	0.2143	0.0295	-0.015	-0.0115	-0.011	-0.0137	-0.0023	0.0501	-0.0258	0.0058	0.0204	0.006	0.01	-0.0051	0.0242
ln_n_23552~s	Total Lipids in Very Large HDL	hdl_vl_tot_lipids	0.0034	0.2024	0.0039	-0.0192	-0.0426	-0.0081	-0.0077	0.0011	0.0345	-0.0193	0.0078	0.0165	0.0111	0.004	-0.0052	0.01952
ln_n_23553~s	Phospholipids in Very Large HDL	hdl_vl_phospholipids	0.0031	0.1947	-0.0068	-0.0189	-0.0716	-0.0074	-0.0061	0.0023	0.0287	-0.0113	0.0085	0.0134	0.012	0.0019	-0.0053	0.02372
ln_n_23554~s	Cholesterol in Very Large HDL	hdl_vl_chol	0.0023	0.203	0.0009	-0.023	-0.0098	-0.0142	-0.0098	0.0016	0.0356	-0.021	0.0116	0.0137	0.0147	0.0015	-0.0039	0.02115
ln_n_23555~s	Cholesteryl Esters in Very Large HDL	hdl_vl_steryl_esters	0	0.1962	-0.0013	-0.0108	-0.0102	-0.0176	-0.0086	0.0006	0.0343	-0.0113	0.0214	0.0225	0.0168	0.0007	-0.004	0.01891
ln_n_23556~s	Free Cholesterol in Very Large HDL	hdl_vl_fr_chol	0.0135	0.2176	0.0053	-0.0683	-0.0102	-0.0055	-0.0131	0.0054	0.035	-0.0517	-0.0215	-0.023	0.0082	0.0014	-0.0024	0.04923
ln_n_23557~s	Triglycerides in Very Large HDL	hdl_vl_triglyc	0.0559	0.128	0.1452	0.0001	-0.0169	-0.0203	-0.0121	-0.0043	0.0448	-0.0079	-0.0024	-0.005	-0.0415	0.0234	-0.0028	0.04358
ln_n_23558~s	Concentration of Large HDL Particles	hdl_l_conc	-0.0171	0.1479	-0.0005	0.0673	-0.0426	-0.01	-0.0051	-0.0033	0.0372	0.0005	0.0277	0.0192	0.0107	0.0031	0.0021	0.008152
ln_n_23559~s	Total Lipids in Large HDL	hdl_l_tot_lipids	-0.0213	0.1397	-0.0032	0.0738	-0.051	-0.0051	-0.0017	-0.0006	0.0252	-0.0042	0.0128	0.0169	0.009	0.0027	0.0021	0.006619
ln_n_23560~s	Phospholipids in Large HDL	hdl_l_phospholipids	-0.0234	0.1274	-0.0039	0.0867	-0.061	-0.0032	0.0032	0.0015	0.0145	-0.0067	-0.001	0.0145	0.0075	0.0018	0.0029	0.008114
ln_n_23561~s	Cholesterol in Large HDL	hdl_l_chol	-0.0207	0.1466	-0.0141	0.057	-0.0371	-0.0116	-0.0064	-0.0008	0.0316	0.0015	0.0308	0.02	0.0164	-0.0018	0.0024	0.008879
ln_n_23562~s	Cholesteryl Esters in Large HDL	hdl_l_steryl_esters	-0.0237	0.1434	-0.0155	0.0577	-0.0326	-0.012	-0.0072	-0.002	0.0355	0.0034	0.0392	0.0221	0.018	-0.0016	0.0024	0.01023
ln_n_23563~s	Free Cholesterol in Large HDL	hdl_l_fr_chol	-0.0098	0.155	-0.01	0.0536	-0.0524	-0.0106	-0.0033	0.0034	0.0179	-0.0049	0.0032	0.0118	0.011	-0.0032	0.0027	0.009387
ln_n_23564~s	Triglycerides in Large HDL	hdl_l_triglyc	0.0296	0.0925	0.1127	0.0671	-0.0909	-0.0002	-0.0006	-0.0067	0.0486	0.0285	-0.0082	-0.0674	-0.0773	0.0454	-0.01	0.07963
ln_n_23565~s	Concentration of Medium HDL Particles	hdl_m_conc	-0.0237	0.0146	-0.0017	0.189	-0.0419	0.0054	0	-0.003	0.0138	-0.002	-0.005	0.0068	0.003	-0.0014	0.004	0.004783
ln_n_23566~s	Total Lipids in Medium HDL	hdl_m_tot_lipids	-0.0216	0.0008	-0.0017	0.196	-0.0558	0.0071	0.0029	-0.0008	0.0002	-0.0023	-0.014	0.0048	0.0021	-0.0042	0.0042	0.004632
ln_n_23567~s	Phospholipids in Medium HDL	hdl_m_phospholipids	-0.0159	-0.0116	-0.0059	0.199	-0.0784	0.0092	0.0062	0.0016	-0.0099	-0.0068	-0.027	0.0033	-0.0001	-0.0057	0.0053	0.006486
ln_n_23568~s	Cholesterol in Medium HDL	hdl_m_chol	-0.0339	0.0159	-0.0102	0.1839	-0.0211	0.0029	0.0001	-0.0024	0.0079	-0.0006	0.0027	0.012	0.0117	-0.0058	0.0042	0.0059
ln_n_23569~s	Cholesteryl Esters in Medium HDL	hdl_m_steryl_esters	-0.0382	0.0093	-0.013	0.1859	-0.0185	0.0043	-0.0015	-0.003	0.0091	0.0002	0.0082	0.0121	0.0142	-0.007	0.0045	0.007109
ln_n_23570~s	Free Cholesterol in Medium HDL	hdl_m_fr_chol	-0.0161	0.0414	0.0006	0.1712	-0.0314	-0.0028	0.0065	0.0002	0.0033	-0.0033	-0.019	0.0113	0.0012	-0.0007	0.0031	0.004338
ln_n_23571~s	Triglycerides in Medium HDL	hdl_m_triglyc	0.0523	-0.0415	0.0646	0.0823	-0.1193	-0.0024	0.0034	0.0031	0.0084	0.0466	-0.0153	-0.0627	-0.0559	0.0139	-0.0069	0.03419
ln_n_23572~s	Concentration of Small HDL Particles	hdl_s_conc	0.014	-0.1218	-0.0134	0.1887	0.0642	-0.0047	-0.0009	-0.0032	-0.0123	0.0246	-0.004	0.0141	0.013	-0.0133	0.0072	0.02066
ln_n_23573~s	Total Lipids in Small HDL	hdl_s_tot_lipids	0.0172	-0.1205	-0.0013	0.2024	0.003	-0.0008	0.0008	-0.0009	-0.0213	0.0241	-0.0231	0.005	0.0028	-0.0134	0.0027	0.01752
ln_n_23574~s	Phospholipids in Small HDL	hdl_s_phospholipids	0.0165	-0.1172	-0.0089	0.2094	-0.0371	0.0015	0.0025	-0.0007	-0.027	0.0172	-0.0292	-0.0014	0.0002	-0.0116	0.0008	0.01667
ln_n_23575~s	Cholesterol in Small HDL	hdl_s_chol	0.0041	-0.115	-0.016	0.1937	0.0722	-0.0044	-0.0012	-0.0014	-0.0136	0.0288	-0.0069	0.0173	0.0142	-0.0172	0.0068	0.02148
ln_n_23576~s	Cholesteryl Esters in Small HDL	hdl_s_steryl_esters	-0.003	-0.14	-0.0384	0.1913	0.0726	-0.0023	-0.0037	-0.0014	-0.0119	0.0272	0.0049	0.0178	0.0224	-0.0212	0.0093	0.02936
ln_n_23577~s	Free Cholesterol in Small HDL	hdl_s_fr_chol	0.0242	-0.0258	0.0499	0.1717	0.0599	-0.0102	0.0063	-0.0015	-0.0154	0.0293	-0.04	0.0139	-0.0116	-0.0024	-0.0012	0.01225
ln_n_23578~s	Triglycerides in Small HDL	hdl_s_triglyc	0.0561	-0.0675	0.0813	0.0313	-0.0375	-0.0138	0	0.0035	0.0027	0.0482	-0.0125	-0.0239	-0.0292	-0.0017	-0.0046	0.02082
ln_n_23579~s	Phospholipids to Total Lipids in Chylomicrons and Extremely Large VLDL percentage	vldl_xl_pct_phospholipids	-0.0207	-0.0268	0.1707	0.031	0.0341	0.0202	0.0244	0.0034	-0.0092	0.1554	0.2373	-0.179	-0.0058	-0.0155	0.0076	0.4518
ln_n_23580~s	Cholesterol to Total Lipids in Chylomicrons and Extremely Large VLDL percentage	vldl_xl_pct_chol	-0.0003	0.0025	-0.0051	0.001	0.0017	-0.0017	-0.0063	0.003	0.0217	0.4428	-0.0209	0.0217	0.02	0.0075	0.0112	0.1395
ln_n_23581~s	Cholesteryl Esters to Total Lipids in Chylomicrons and Extremely Large VLDL percentage	vldl_xl_pct_steryl_esters	0.0138	-0.0049	-0.0168	-0.0026	0.0125	-0.0069	-0.0233	0.0044	0.0161	0.4226	-0.0468	0.0425	0.0202	-0.007	0.0117	0.2262
ln_n_23582~s	Free Cholesterol to Total Lipids in Chylomicrons and Extremely Large VLDL percentage	vldl_xl_pct_fr_chol	-0.022	0.0001	0.0281	0.017	-0.0097	0.0334	0.0187	-0.003	0.0181	0.3354	0.043	-0.023	0.0068	0.0283	0.0028	0.3257
ln_n_23583~s	Triglycerides to Total Lipids in Chylomicrons and Extremely Large VLDL percentage	vldl_xl_pct_triglyc	-0.004	0.0074	-0.0178	0.0002	0.0081	0.0255	0.0024	-0.0058	-0.0182	-0.4596	-0.0145	0.0263	-0.0219	-0.0041	-0.0135	0.1815
ln_n_23584~s	Phospholipids to Total Lipids in Very Large VLDL percentage	vldl_vl_pct_phospholipids	0.073	-0.0107	0.0222	-0.0454	-0.066	0.0962	0.0015	-0.0051	0.0277	-0.0774	0.1475	-0.1506	0.0498	-0.0265	-0.0066	0.3328
ln_n_23585~s	Cholesterol to Total Lipids in Very Large VLDL percentage	vldl_vl_pct_chol	-0.0251	0.0005	-0.0099	0.0178	0.0286	0.2521	-0.0088	-0.0038	-0.0156	-0.0384	-0.038	0.11	-0.0007	0.0216	-0.0059	0.1123
ln_n_23586~s	Cholesteryl Esters to Total Lipids in Very Large VLDL percentage	vldl_vl_pct_steryl_esters	-0.0265	-0.0022	-0.0166	0.021	0.0419	0.2234	-0.0097	-0.0049	-0.0322	-0.0083	-0.0499	0.1097	-0.0039	0.0247	-0.0049	0.1229
ln_n_23587~s	Free Cholesterol to Total Lipids in Very Large VLDL percentage	vldl_vl_pct_fr_chol	-0.002	0.0133	0.0059	-0.0087	-0.0383	0.2782	0.0005	-0.0015	0.0485	-0.0957	0.0366	0.0577	0.0164	0.0078	-0.0107	0.2
ln_n_23588~s	Triglycerides to Total Lipids in Very Large VLDL percentage	vldl_vl_pct_triglyc	0.0138	0.0141	-0.0012	-0.0157	-0.0084	-0.3001	0.0109	-0.0024	-0.0011	0.0736	0.0348	-0.1131	-0.0007	-0.0145	0.0103	0.1544
ln_n_23589~s	Phospholipids to Total Lipids in Large VLDL percentage	vldl_l_pct_phospholipids	0.0606	-0.0573	0.0956	-0.0176	-0.0307	0.0001	-0.0204	-0.0004	-0.0523	0.0591	0.1132	-0.1755	0.0039	-0.0291	-0.0149	0.2918
ln_n_23590~s	Cholesterol to Total Lipids in Large VLDL percentage	vldl_l_pct_chol	0.0096	-0.0379	0.0203	0.0071	-0.0284	0.2876	0.0013	0.0079	0.031	0.0424	0.0241	0.0119	-0.0093	0.0013	-0.0092	0.07713
ln_n_23591~s	Cholesteryl Esters to Total Lipids in Large VLDL percentage	vldl_l_pct_steryl_esters	0.006	-0.0056	-0.0028	0.0041	-0.0328	0.2584	0.0088	-0.001	0.0175	0.0301	0.0197	0.027	-0.0199	0.0195	-0.0113	0.05935
ln_n_23592~s	Free Cholesterol to Total Lipids in Large VLDL percentage	vldl_l_pct_fr_chol	0.0154	-0.0765	0.1118	0.005	0.0337	0.2196	-0.0139	0.0185	0.0295	0.0382	0.0808	-0.1351	0.0391	-0.0544	-0.0024	0.1966
ln_n_23593~s	Triglycerides to Total Lipids in Large VLDL percentage	vldl_l_pct_triglyc	-0.0398	0.0526	-0.0737	0.0052	0.0346	-0.2148	0.0119	-0.0048	0.0108	-0.0828	-0.0923	0.1082	0.002	0.017	0.0174	0.1584
ln_n_23594~s	Phospholipids to Total Lipids in Medium VLDL percentage	vldl_m_pct_phospholipids	0.0462	0.0341	-0.0258	-0.0042	-0.001	0.1734	-0.0256	0.0036	-0.0002	-0.0167	-0.0106	-0.0434	-0.0058	-0.0118	-0.0087	0.05769
ln_n_23595~s	Cholesterol to Total Lipids in Medium VLDL percentage	vldl_m_pct_chol	0.0199	0.0483	-0.0561	-0.0087	0.0182	0.1214	-0.0057	-0.0009	-0.0022	-0.0087	0.008	-0.0396	0.0013	0	0.0053	0.03695
ln_n_23596~s	Cholesteryl Esters to Total Lipids in Medium VLDL percentage	vldl_m_pct_steryl_esters	0.0183	0.0485	-0.0617	-0.0087	0.0181	0.1017	-0.0083	-0.0005	-0.013	-0.0006	0.0203	-0.0451	0	0.0018	0.007	0.05746
ln_n_23597~s	Free Cholesterol to Total Lipids in Medium VLDL percentage	vldl_m_pct_fr_chol	0.0296	0.0476	-0.0436	-0.0124	0.0188	0.1466	0.0018	0.0005	0.0348	-0.014	-0.0101	-0.0391	0.0005	-0.012	0.0005	0.03846
ln_n_23598~s	Triglycerides to Total Lipids in Medium VLDL percentage	vldl_m_pct_triglyc	-0.0195	-0.0436	0.0401	0.0032	-0.0168	-0.1621	0.0089	0.0009	0.0064	0.0327	0.0104	0.0258	-0.0036	-0.0003	-0.0007	0.02286
ln_n_23599~s	Phospholipids to Total Lipids in Small VLDL percentage	vldl_s_pct_phospholipids	0.0238	0.0165	-0.1048	0.0034	0.0408	0.1029	-0.0158	-0.0017	-0.0276	-0.0504	-0.0344	0.031	0.02	-0.0022	0.0147	0.03233
ln_n_23600~s	Cholesterol to Total Lipids in Small VLDL percentage	vldl_s_pct_chol	0.0363	-0.0108	-0.0845	-0.0169	0.0114	0.1608	-0.0203	-0.0017	-0.0091	-0.004	-0.0403	-0.0285	0.0064	-0.0086	0.0138	0.02561
ln_n_23601~s	Cholesteryl Esters to Total Lipids in Small VLDL percentage	vldl_s_pct_steryl_esters	0.0424	-0.0377	-0.0595	-0.0302	-0.0133	0.1948	-0.0229	0.001	-0.0044	0.031	-0.0369	-0.0635	0.0063	-0.0172	0.0148	0.0481
ln_n_23602~s	Free Cholesterol to Total Lipids in Small VLDL percentage	vldl_s_pct_fr_chol	0.0249	0.0233	-0.1058	0.0011	0.04	0.0955	-0.0144	-0.0043	-0.0131	-0.0437	-0.038	0.0187	0.0057	0.0031	0.0109	0.026
ln_n_23603~s	Triglycerides to Total Lipids in Small VLDL percentage	vldl_s_pct_triglyc	-0.0304	0.0074	0.0897	0.0066	-0.0198	-0.1614	0.0199	0.0021	0.0233	0.0341	0.0482	-0.0022	-0.0159	0.0079	-0.0146	0.02811
ln_n_23604~s	Phospholipids to Total Lipids in Very Small VLDL percentage	vldl_vs_pct_phospholipids	0.0194	-0.0026	0.0899	-0.1103	-0.0697	0.0573	0.011	-0.0267	-0.1239	-0.0056	0.0537	0.1129	0.0988	-0.0087	0.0357	0.1861
ln_n_23605~s	Cholesterol to Total Lipids in Very Small VLDL percentage	vldl_vs_pct_chol	0.0361	0.0267	-0.1679	0.0044	-0.0369	0.0258	-0.0062	0.0099	0.0157	-0.0137	-0.0197	-0.0723	-0.0207	-0.0069	0.0098	0.02877
ln_n_23606~s	Cholesteryl Esters to Total Lipids in Very Small VLDL percentage	vldl_vs_pct_steryl_esters	0.0346	0.0258	-0.1693	0.015	-0.0457	0.0215	-0.0121	0.0142	0.0024	-0.0136	-0.0186	-0.0764	-0.0289	-0.0059	0.0084	0.03612
ln_n_23607~s	Free Cholesterol to Total Lipids in Very Small VLDL percentage	vldl_vs_pct_fr_chol	0.0398	0.0268	-0.1184	-0.0728	0.0311	0.0392	0.0341	-0.0215	0.1078	0.0023	-0.014	-0.038	0.043	-0.0177	0.017	0.1649
ln_n_23608~s	Triglycerides to Total Lipids in Very Small VLDL percentage	vldl_vs_pct_triglyc	-0.0408	-0.025	0.1674	0.0139	0.0539	-0.0627	0.0045	-0.0035	0.0098	0.0401	0.024	0.038	-0.0015	0.0074	-0.0179	0.02577
ln_n_23609~s	Phospholipids to Total Lipids in IDL percentage	idl_pct_phospholipids	-0.0275	0.0194	0.0633	-0.0913	-0.0944	0.1805	0.0049	0.0075	0.1049	0.0383	0.0776	0.3152	0.0036	-0.0249	0.0142	0.2039
ln_n_23610~s	Cholesterol to Total Lipids in IDL percentage	idl_pct_chol	0.0345	0.0056	-0.1617	0.034	0.0394	-0.0907	-0.0057	0.0044	-0.0242	-0.0182	0.0038	-0.1565	-0.0066	0.0085	0	0.04463
ln_n_23611~s	Cholesteryl Esters to Total Lipids in IDL percentage	idl_pct_steryl_esters	0.055	-0.0222	-0.1864	0.0618	-0.0057	-0.1418	-0.0205	0.0002	-0.1365	-0.0138	0.001	-0.1553	-0.0309	0.0348	-0.0151	0.09717
ln_n_23612~s	Free Cholesterol to Total Lipids in IDL percentage	idl_pct_fr_chol	-0.0278	0.0647	-0.0264	-0.0444	0.1189	0.0653	0.03	0.0119	0.2356	-0.0168	0.0133	-0.0843	0.0495	-0.0567	0.0326	0.1966
ln_n_23613~s	Triglycerides to Total Lipids in IDL percentage	idl_pct_triglyc	-0.0298	-0.006	0.177	-0.0141	-0.0064	0.0223	0.0057	-0.0034	-0.0036	0.0302	-0.0129	0.0527	-0.0004	-0.0079	-0.006	0.05167
ln_n_23614~s	Phospholipids to Total Lipids in Large LDL percentage	ldl_l_pct_phospholipids	0.0041	-0.092	-0.1271	-0.0274	-0.0647	-0.0198	0.0037	-0.0081	0.0689	0.0004	0.0176	-0.3406	0.0379	-0.0003	0.0113	0.1296
ln_n_23615~s	Cholesterol to Total Lipids in Large LDL percentage	ldl_l_pct_chol	0.0281	0.0191	-0.1385	0.0248	0.0453	-0.0256	0.003	0.0074	-0.0019	0.0009	0.0374	0.1755	-0.0324	0.0174	-0.0078	0.1121
ln_n_23616~s	Cholesteryl Esters to Total Lipids in Large LDL percentage	ldl_l_pct_steryl_esters	0.0324	-0.0426	-0.0769	0.0424	0.0252	-0.0096	0.0182	0.0208	-0.0203	0.0121	0.0426	0.4037	-0.0509	0.0041	-0.0154	0.148
ln_n_23617~s	Free Cholesterol to Total Lipids in Large LDL percentage	ldl_l_pct_fr_chol	0.0063	0.0645	-0.1026	-0.0072	0.0432	-0.0278	-0.0134	-0.0065	0.0198	-0.007	0.0154	-0.1479	0.0009	0.0135	0.0027	0.06147
ln_n_23618~s	Triglycerides to Total Lipids in Large LDL percentage	ldl_l_pct_triglyc	-0.0284	0.0286	0.1946	-0.0159	-0.0108	0.0145	-0.0008	-0.0026	-0.0266	0.0134	-0.0348	-0.0387	0.0118	-0.0177	0.0026	0.06906
ln_n_23619~s	Phospholipids to Total Lipids in Medium LDL percentage	ldl_m_pct_phospholipids	0.0009	-0.051	-0.0067	0.0027	0.0308	-0.0258	-0.0232	0.0007	-0.4516	-0.0579	0.0575	-0.0504	0.0293	-0.0145	0.0044	0.1203
ln_n_23620~s	Cholesterol to Total Lipids in Medium LDL percentage	ldl_m_pct_chol	0.0295	-0.0225	-0.1841	0.0032	0.0005	0.0008	0.0226	0.0004	0.2717	0.045	-0.0205	0.0286	-0.0273	0.0262	-0.0086	0.09387
ln_n_23621~s	Cholesteryl Esters to Total Lipids in Medium LDL percentage	ldl_m_pct_steryl_esters	0.0485	-0.0623	-0.0825	0.0002	-0.0725	0.0048	0.0139	-0.0011	0.3065	0.0382	-0.0369	0.0681	-0.0103	0.0229	-0.014	0.09634
ln_n_23622~s	Free Cholesterol to Total Lipids in Medium LDL percentage	ldl_m_pct_fr_chol	-0.0219	0.0433	-0.072	0.0016	0.0793	-0.0119	0.0066	0.0031	-0.0772	0.0042	0.0278	-0.0514	-0.0132	-0.0028	0.0064	0.06277
ln_n_23623~s	Triglycerides to Total Lipids in Medium LDL percentage	ldl_m_pct_triglyc	-0.0322	0.0576	0.2034	-0.0087	-0.0125	-0.0031	-0.0086	-0.0007	-0.0381	-0.0069	-0.0016	-0.0185	0.0118	-0.0196	0.0068	0.05745
ln_n_23624~s	Phospholipids to Total Lipids in Small LDL percentage	ldl_s_pct_phospholipids	-0.0247	0.1068	-0.0142	-0.1106	0.0274	-0.0524	0.0351	-0.0094	-0.2176	-0.0198	-0.0739	0.0275	0.0197	0.0006	0.0037	0.1076
ln_n_23625~s	Cholesterol to Total Lipids in Small LDL percentage	ldl_s_pct_chol	0.0281	-0.0888	-0.1079	0.0802	0.0324	0.0388	-0.0187	0.007	0.1745	0.053	0.0641	-0.0516	-0.0214	0.0126	-0.0094	0.08129
ln_n_23626~s	Cholesteryl Esters to Total Lipids in Small LDL percentage	ldl_s_pct_steryl_esters	0.0433	-0.1063	-0.0095	0.0989	-0.0733	0.0619	-0.0371	-0.0025	0.1973	0.0051	0.0863	-0.0235	0.0046	0.0067	-0.004	0.1017
ln_n_23627~s	Free Cholesterol to Total Lipids in Small LDL percentage	ldl_s_pct_fr_chol	-0.0143	0.0193	-0.1034	-0.0214	0.1032	-0.0315	0.0219	0.0076	-0.031	0.0546	-0.0258	-0.0304	-0.0247	0.0074	-0.0051	0.09165
ln_n_23628~s	Triglycerides to Total Lipids in Small LDL percentage	ldl_s_pct_triglyc	-0.0043	0.0039	0.137	0.0095	-0.0538	-0.0184	-0.0113	0.0053	0.0281	-0.0227	0.0194	0.0082	-0.0003	-0.0143	0.0073	0.04811
ln_n_23629~s	Phospholipids to Total Lipids in Very Large HDL percentage	hdl_vl_pct_phospholipids	0.017	0.1093	-0.0852	-0.0131	-0.2167	-0.0087	0.0067	0.0107	-0.0209	0.0596	0.0076	0.0106	0.0271	-0.0122	0.0028	0.204
ln_n_23630~s	Cholesterol to Total Lipids in Very Large HDL percentage	hdl_vl_pct_chol	-0.0193	-0.0944	0.0096	-0.0078	0.2268	-0.0294	-0.0052	-0.001	0.0061	-0.0154	0.0263	-0.0362	0.0001	-0.0088	0.0028	0.1626
ln_n_23631~s	Cholesteryl Esters to Total Lipids in Very Large HDL percentage	hdl_vl_pct_steryl_esters	-0.0188	-0.0241	-0.0324	0.0475	0.178	-0.0625	-0.0029	0	0.0122	0.0656	0.095	0.0346	0.0317	-0.0243	0.0045	0.1706
ln_n_23632~s	Free Cholesterol to Total Lipids in Very Large HDL percentage	hdl_vl_pct_fr_chol	-0.007	-0.1161	0.0417	-0.0556	0.1355	0.0238	-0.0049	0.0003	-0.0051	-0.0808	-0.0574	-0.0788	-0.0299	0.0085	-0.0011	0.1446
ln_n_23633~s	Triglycerides to Total Lipids in Very Large HDL percentage	hdl_vl_pct_triglyc	0.0199	-0.0766	0.1199	0.0191	0.0609	0.0116	-0.003	-0.0095	0.0184	-0.0376	-0.0275	-0.0066	-0.0473	0.027	-0.0016	0.1213
ln_n_23634~s	Phospholipids to Total Lipids in Large HDL percentage	hdl_l_pct_phospholipids	-0.0224	-0.1626	0.0245	0.0685	-0.0278	0.043	0.0432	0.0107	-0.0895	-0.0635	-0.1546	-0.0163	-0.0294	0.0165	-0.0027	0.1385
ln_n_23635~s	Cholesterol to Total Lipids in Large HDL percentage	hdl_l_pct_chol	0.0042	0.115	-0.0875	-0.0263	-0.0089	-0.0602	-0.0225	0.0093	0.0333	0.0779	0.1281	0.0156	0.0566	-0.0481	0.0108	0.1366
ln_n_23636~s	Cholesteryl Esters to Total Lipids in Large HDL percentage	hdl_l_pct_steryl_esters	-0.0097	0.0932	-0.0834	-0.0172	0.0092	-0.0562	-0.024	0.0043	0.0473	0.0791	0.1553	0.0202	0.0565	-0.0431	0.0087	0.1368
ln_n_23637~s	Free Cholesterol to Total Lipids in Large HDL percentage	hdl_l_pct_fr_chol	0.063	0.1663	-0.0721	-0.0576	-0.0837	-0.0502	-0.0056	0.0256	-0.0412	0.0364	-0.0419	-0.0163	0.0303	-0.0428	0.0133	0.2103
ln_n_23638~s	Triglycerides to Total Lipids in Large HDL percentage	hdl_l_pct_triglyc	0.0303	-0.0504	0.1196	-0.0229	0.0196	0.0241	0.0006	-0.0159	0.0238	-0.0292	-0.0474	-0.0557	-0.0757	0.0534	-0.0131	0.1191
ln_n_23639~s	Phospholipids to Total Lipids in Medium HDL percentage	hdl_m_pct_phospholipids	0.0503	-0.0859	-0.0254	-0.0653	-0.1415	0.011	0.0233	0.0156	-0.0763	-0.0406	-0.0995	-0.016	-0.0171	-0.0064	0.0065	0.06642
ln_n_23640~s	Cholesterol to Total Lipids in Medium HDL percentage	hdl_m_pct_chol	-0.0576	0.0504	-0.0417	0.0559	0.0984	-0.0107	-0.009	-0.0041	0.0279	0.0133	0.0641	0.0347	0.039	-0.0131	0.0019	0.03855
ln_n_23641~s	Cholesteryl Esters to Total Lipids in Medium HDL percentage	hdl_m_pct_steryl_esters	-0.0675	0.0231	-0.0475	0.0434	0.1051	-0.0044	-0.0147	-0.006	0.0297	0.0144	0.0809	0.0326	0.0451	-0.0171	0.0022	0.04403
ln_n_23642~s	Free Cholesterol to Total Lipids in Medium HDL percentage	hdl_m_pct_fr_chol	0.0055	0.1302	-0.0026	0.0779	0.029	-0.0298	0.0165	0.0045	0.0089	0.0041	-0.0285	0.0265	-0.0005	0.0086	0.0001	0.0486
ln_n_23643~s	Triglycerides to Total Lipids in Medium HDL percentage	hdl_m_pct_triglyc	0.064	-0.034	0.0712	-0.0433	-0.0757	-0.008	0.0015	-0.0001	0.0096	0.0381	-0.0132	-0.0665	-0.056	0.0218	-0.0089	0.03728
ln_n_23644~s	Phospholipids to Total Lipids in Small HDL percentage	hdl_s_pct_phospholipids	-0.0015	0.004	-0.0472	0.0803	-0.259	0.0131	0.0112	0.0004	-0.0417	-0.0436	-0.0428	-0.0456	-0.017	0.0122	-0.0129	0.06369
ln_n_23645~s	Cholesterol to Total Lipids in Small HDL percentage	hdl_s_pct_chol	-0.036	0.0065	-0.042	-0.0104	0.194	-0.0069	-0.0046	-0.0021	0.0203	0.0105	0.0421	0.0405	0.033	-0.0125	0.0121	0.03169
ln_n_23646~s	Cholesteryl Esters to Total Lipids in Small HDL percentage	hdl_s_pct_steryl_esters	-0.0414	-0.063	-0.083	0.0063	0.1501	-0.0002	-0.0092	-0.0021	0.0161	0.0082	0.0553	0.0346	0.0452	-0.0197	0.0159	0.04471
ln_n_23647~s	Free Cholesterol to Total Lipids in Small HDL percentage	hdl_s_pct_fr_chol	0.019	0.24	0.1354	-0.0592	0.1536	-0.023	0.0161	-0.0012	0.0193	0.0131	-0.0479	0.0291	-0.0392	0.0284	-0.0111	0.0596
ln_n_23648~s	Triglycerides to Total Lipids in Small HDL percentage	hdl_s_pct_triglyc	0.0564	-0.023	0.0895	-0.0591	-0.0472	-0.0171	-0.0012	0.0057	0.0128	0.0524	-0.0032	-0.0312	-0.0345	0.004	-0.006	0.02254

## Sheet: LEGEND_SUPPDATASHEET1
PRINCIPAL COMPONENTS ANALYSIS OF NMR METABOLOMICS DATA: UK BIOBANK STUDY 2006-2010
Sheet 1: Complete case analysis PCA: component loadings
Sheet 2: Imputed data PCA: component loadings
Supplement for FIGURE 2. Bubble plot displaying principal components analysis of 249 plasma metabolites, with varimax rotation (k=15 principal components) Abbreviations: See list of abbreviations for protein abbreviations; AD=Alzheimer’s Disease; PRS=Polygenic Risk Score.
