# Supplementary material for: Alzheimer’s disease polygenic risk’s association with all-cause dementia through the plasma metabolome in the UK Biobank study
Source: GeroScience. 2025 Jul 1;47(6):7023–42. doi: 10.1007/s11357-025-01724-4 (PMC12638481; doi:10.1007/s11357-025-01724-4)
Supplement: Supplementary file 3 — Supplementary file3 (XLSX 56.4 KB) [file 11357_2025_1724_MOESM3_ESM.xlsx]

## Sheet: AD PGS z-score vs. metab
parmseq	Fieldnum	idnum	parm	label	estimate	stderr	dof	t	p	min95	max95	uncp	corp	signif	myqvallargervolumes	selected
1	23644	245	zAD_PGS	Standardized values of AD_PGS	-0.09	0.00214652	205192	-40.7763	1e-303	-0.09	-0.08	0.05	0.0002008	1	1.22e-302	1
1	23535	136	zAD_PGS	Standardized values of AD_PGS	0.08	0.00211797	205192	39.0681	1e-303	0.08	0.09	0.05	0.0002008	1	1.22e-302	1
1	23532	133	zAD_PGS	Standardized values of AD_PGS	0.08	0.00214477	205192	37.8798	1e-303	0.08	0.09	0.05	0.0002008	1	1.22e-302	1
1	23539	140	zAD_PGS	Standardized values of AD_PGS	0.09	0.00218592	205192	40.6638	1e-303	0.08	0.09	0.05	0.0002008	1	1.22e-302	1
1	23533	134	zAD_PGS	Standardized values of AD_PGS	0.08	0.00213626	205192	39.0503	1e-303	0.08	0.09	0.05	0.0002008	1	1.22e-302	1
1	23546	147	zAD_PGS	Standardized values of AD_PGS	0.11	0.00217571	205192	49.1853	1e-303	0.1	0.11	0.05	0.0002008	1	1.22e-302	1
1	23413	14	zAD_PGS	Standardized values of AD_PGS	0.09	0.00216375	205192	40.9264	1e-303	0.08	0.09	0.05	0.0002008	1	1.22e-302	1
1	23547	148	zAD_PGS	Standardized values of AD_PGS	0.09	0.00218145	205192	40.9895	1e-303	0.09	0.09	0.05	0.0002008	1	1.22e-302	1
1	23545	146	zAD_PGS	Standardized values of AD_PGS	0.09	0.00218249	205192	42.8918	1e-303	0.09	0.1	0.05	0.0002008	1	1.22e-302	1
1	23417	18	zAD_PGS	Standardized values of AD_PGS	0.08	0.00216465	205192	37.8389	1e-303	0.08	0.09	0.05	0.0002008	1	1.22e-302	1
1	23421	22	zAD_PGS	Standardized values of AD_PGS	0.09	0.00213788	205192	40.9708	1e-303	0.08	0.09	0.05	0.0002008	1	1.22e-302	1
1	23549	150	zAD_PGS	Standardized values of AD_PGS	0.1	0.00216869	205192	46.1026	1e-303	0.1	0.1	0.05	0.0002008	1	1.22e-302	1
1	23530	131	zAD_PGS	Standardized values of AD_PGS	0.08	0.00216593	205192	38.0521	1e-303	0.08	0.09	0.05	0.0002008	1	1.22e-302	1
1	23404	5	zAD_PGS	Standardized values of AD_PGS	0.08	0.00214965	205192	38.9041	1e-303	0.08	0.09	0.05	0.0002008	1	1.22e-302	1
1	23534	135	zAD_PGS	Standardized values of AD_PGS	0.08	0.00214379	205192	38.605	1e-303	0.08	0.09	0.05	0.0002008	1	1.22e-302	1
1	23405	6	zAD_PGS	Standardized values of AD_PGS	0.08	0.00215723	205192	39.1152	1e-303	0.08	0.09	0.05	0.0002008	1	1.22e-302	1
1	23531	132	zAD_PGS	Standardized values of AD_PGS	0.08	0.00214086	205192	38.7216	1e-303	0.08	0.09	0.05	0.0002008	1	1.22e-302	1
1	23542	143	zAD_PGS	Standardized values of AD_PGS	0.09	0.00216687	205192	41.8093	1e-303	0.09	0.09	0.05	0.0002008	1	1.22e-302	1
1	23425	26	zAD_PGS	Standardized values of AD_PGS	0.08	0.00216176	205192	39.3038	1e-303	0.08	0.09	0.05	0.0002008	1	1.22e-302	1
1	23429	30	zAD_PGS	Standardized values of AD_PGS	0.08	0.00217602	205192	37.3151	1e-303	0.08	0.09	0.05	0.0002008	1	1.22e-302	1
1	23538	139	zAD_PGS	Standardized values of AD_PGS	0.08	0.00218709	205192	37.2864	3e-303	0.08	0.09	0.05	0.0002008	1	3.39e-302	1
1	23548	149	zAD_PGS	Standardized values of AD_PGS	0.08	0.00218641	205192	37.1479	5e-301	0.08	0.09	0.05	0.0002008	1	5.42e-300	1
1	23540	141	zAD_PGS	Standardized values of AD_PGS	0.08	0.00218551	205192	36.4853	2e-290	0.08	0.08	0.05	0.0002008	1	1.77e-289	1
1	23441	42	zAD_PGS	Standardized values of AD_PGS	0.08	0.00218115	205192	36.4205	2e-289	0.08	0.08	0.05	0.0002008	1	1.77e-288	1
1	23544	145	zAD_PGS	Standardized values of AD_PGS	0.08	0.00218818	205192	36.405	3e-289	0.08	0.08	0.05	0.0002008	1	2.99e-288	1
1	23439	40	zAD_PGS	Standardized values of AD_PGS	0.08	0.00217283	205192	36.1117	1e-284	0.07	0.08	0.05	0.0002008	1	1.12e-283	1
1	23401	2	zAD_PGS	Standardized values of AD_PGS	0.08	0.00215323	205192	35.583	2e-276	0.07	0.08	0.05	0.0002008	1	1.66e-275	1
1	23523	124	zAD_PGS	Standardized values of AD_PGS	0.08	0.00213616	205192	35.4588	1e-274	0.07	0.08	0.05	0.0002008	1	1.29e-273	1
1	23527	128	zAD_PGS	Standardized values of AD_PGS	0.07	0.00207752	205192	35.4022	1e-273	0.07	0.08	0.05	0.0002008	1	9.16e-273	1
1	23526	127	zAD_PGS	Standardized values of AD_PGS	0.07	0.00207801	205192	35.1123	3e-269	0.07	0.08	0.05	0.0002008	1	2.3e-268	1
1	23524	125	zAD_PGS	Standardized values of AD_PGS	0.07	0.00208203	205192	34.5047	4e-260	0.07	0.08	0.05	0.0002008	1	3.07e-259	1
1	23647	248	zAD_PGS	Standardized values of AD_PGS	0.07	0.00208985	205192	33.5913	1e-246	0.07	0.07	0.05	0.0002008	1	8.24e-246	1
1	23541	142	zAD_PGS	Standardized values of AD_PGS	0.07	0.00219043	205192	33.4971	2e-245	0.07	0.08	0.05	0.0002008	1	1.85e-244	1
1	23528	129	zAD_PGS	Standardized values of AD_PGS	0.07	0.00208494	205192	33.3805	1e-243	0.07	0.07	0.05	0.0002008	1	8.71e-243	1
1	23525	126	zAD_PGS	Standardized values of AD_PGS	0.07	0.00208178	205192	33.1747	1e-240	0.06	0.07	0.05	0.0002008	1	7.75e-240	1
1	23537	138	zAD_PGS	Standardized values of AD_PGS	0.07	0.00219116	205192	32.6754	1e-233	0.07	0.08	0.05	0.0002008	1	9.68e-233	1
1	23506	107	zAD_PGS	Standardized values of AD_PGS	0.07	0.00214085	205192	31.2069	3e-213	0.06	0.07	0.05	0.0002008	1	1.83e-212	1
1	23400	1	zAD_PGS	Standardized values of AD_PGS	0.06	0.0020846	205192	30.7571	3e-207	0.06	0.07	0.05	0.0002008	1	1.91e-206	1
1	23415	16	zAD_PGS	Standardized values of AD_PGS	0.06	0.00207693	205192	30.6516	7e-206	0.06	0.07	0.05	0.0002008	1	4.71e-205	1
1	23505	106	zAD_PGS	Standardized values of AD_PGS	0.07	0.00216288	205192	30.5427	2e-204	0.06	0.07	0.05	0.0002008	1	1.27e-203	1
1	23419	20	zAD_PGS	Standardized values of AD_PGS	0.06	0.00210688	205192	30.5032	7e-204	0.06	0.07	0.05	0.0002008	1	4.12e-203	1
1	23402	3	zAD_PGS	Standardized values of AD_PGS	0.07	0.00215244	205192	30.4015	1e-202	0.06	0.07	0.05	0.0002008	1	8.81e-202	1
1	23599	200	zAD_PGS	Standardized values of AD_PGS	0.06	0.00210685	205192	30.2263	3e-200	0.06	0.07	0.05	0.0002008	1	1.71e-199	1
1	23603	204	zAD_PGS	Standardized values of AD_PGS	-0.06	0.00213148	205192	-29.4326	5e-190	-0.07	-0.06	0.05	0.0002008	1	2.97e-189	1
1	23615	216	zAD_PGS	Standardized values of AD_PGS	0.06	0.00212564	205192	29.0543	3e-185	0.06	0.07	0.05	0.0002008	1	1.79e-184	1
1	23514	115	zAD_PGS	Standardized values of AD_PGS	0.06	0.00218637	205192	28.4407	1e-177	0.06	0.07	0.05	0.0002008	1	7.63e-177	1
1	23637	238	zAD_PGS	Standardized values of AD_PGS	0.06	0.00207303	205192	27.885	8e-171	0.05	0.06	0.05	0.0002008	1	4.49e-170	1
1	23645	246	zAD_PGS	Standardized values of AD_PGS	0.06	0.00218889	205192	27.7117	1e-168	0.06	0.06	0.05	0.0002008	1	5.37e-168	1
1	23602	203	zAD_PGS	Standardized values of AD_PGS	0.06	0.00210308	205192	27.326	4e-164	0.05	0.06	0.05	0.0002008	1	2.09e-163	1
1	23600	201	zAD_PGS	Standardized values of AD_PGS	0.06	0.00214471	205192	26.4764	3e-154	0.05	0.06	0.05	0.0002008	1	1.64e-153	1
1	23507	108	zAD_PGS	Standardized values of AD_PGS	0.06	0.00218658	205192	26.4701	4e-154	0.05	0.06	0.05	0.0002008	1	1.9e-153	1
1	23438	39	zAD_PGS	Standardized values of AD_PGS	0.05	0.00202688	205192	26.1854	7e-151	0.05	0.06	0.05	0.0002008	1	3.31e-150	1
1	23594	195	zAD_PGS	Standardized values of AD_PGS	0.05	0.00210675	205192	25.3131	4e-141	0.05	0.06	0.05	0.0002008	1	1.78e-140	1
1	23512	113	zAD_PGS	Standardized values of AD_PGS	0.05	0.00219633	205192	24.8833	2e-136	0.05	0.06	0.05	0.0002008	1	8.3e-136	1
1	23504	105	zAD_PGS	Standardized values of AD_PGS	0.05	0.00219253	205192	24.8078	1e-135	0.05	0.06	0.05	0.0002008	1	5.31e-135	1
1	23511	112	zAD_PGS	Standardized values of AD_PGS	0.05	0.00219606	205192	24.5505	7e-133	0.05	0.06	0.05	0.0002008	1	2.96e-132	1
1	23618	219	zAD_PGS	Standardized values of AD_PGS	-0.05	0.00214838	205192	-24.3772	5e-131	-0.06	-0.05	0.05	0.0002008	1	2.01e-130	1
1	23502	103	zAD_PGS	Standardized values of AD_PGS	0.05	0.00219479	205192	23.8806	7e-126	0.05	0.06	0.05	0.0002008	1	3.11e-125	1
1	23520	121	zAD_PGS	Standardized values of AD_PGS	0.05	0.00208695	205192	23.7317	2e-124	0.05	0.05	0.05	0.0002008	1	1.05e-123	1
1	23613	214	zAD_PGS	Standardized values of AD_PGS	-0.05	0.00212502	205192	-23.6696	1e-123	-0.05	-0.05	0.05	0.0002008	1	4.52e-123	1
1	23623	224	zAD_PGS	Standardized values of AD_PGS	-0.05	0.00216685	205192	-23.6347	2e-123	-0.06	-0.05	0.05	0.0002008	1	1.01e-122	1
1	23416	17	zAD_PGS	Standardized values of AD_PGS	0.05	0.00218848	205192	23.4954	7e-122	0.05	0.06	0.05	0.0002008	1	2.65e-121	1
1	23598	199	zAD_PGS	Standardized values of AD_PGS	-0.05	0.00208585	205192	-23.2587	2e-119	-0.05	-0.04	0.05	0.0002008	1	6.56e-119	1
1	23628	229	zAD_PGS	Standardized values of AD_PGS	-0.05	0.00215232	205192	-23.2103	5e-119	-0.05	-0.05	0.05	0.0002008	1	1.99e-118	1
1	23601	202	zAD_PGS	Standardized values of AD_PGS	0.05	0.00218045	205192	23.0877	9e-118	0.05	0.05	0.05	0.0002008	1	3.33e-117	1
1	23611	212	zAD_PGS	Standardized values of AD_PGS	0.05	0.00214007	205192	22.8707	1e-115	0.04	0.05	0.05	0.0002008	1	4.79e-115	1
1	23423	24	zAD_PGS	Standardized values of AD_PGS	0.05	0.00213519	205192	22.8137	5e-115	0.04	0.05	0.05	0.0002008	1	1.74e-114	1
1	23519	120	zAD_PGS	Standardized values of AD_PGS	0.05	0.00210303	205192	22.658	2e-113	0.04	0.05	0.05	0.0002008	1	5.88e-113	1
1	23513	114	zAD_PGS	Standardized values of AD_PGS	0.05	0.00219957	205192	22.5024	5e-112	0.05	0.05	0.05	0.0002008	1	1.94e-111	1
1	23610	211	zAD_PGS	Standardized values of AD_PGS	0.05	0.0021383	205192	22.0034	4e-107	0.04	0.05	0.05	0.0002008	1	1.26e-106	1
1	23627	228	zAD_PGS	Standardized values of AD_PGS	0.05	0.00217098	205192	21.9194	2e-106	0.04	0.05	0.05	0.0002008	1	7.9e-106	1
1	23403	4	zAD_PGS	Standardized values of AD_PGS	0.05	0.002195	205192	21.5688	5e-103	0.04	0.05	0.05	0.0002008	1	1.59e-102	1
1	23597	198	zAD_PGS	Standardized values of AD_PGS	0.04	0.00209651	205192	21.4211	1e-101	0.04	0.05	0.05	0.0002008	1	3.75e-101	1
1	23516	117	zAD_PGS	Standardized values of AD_PGS	0.05	0.00215398	205192	21.0755	1.7e-98	0.04	0.05	0.05	0.0002008	1	5.72e-98	1
1	23616	217	zAD_PGS	Standardized values of AD_PGS	0.05	0.00219855	205192	20.7276	2.4e-95	0.04	0.05	0.05	0.0002008	1	8.13e-95	1
1	23503	104	zAD_PGS	Standardized values of AD_PGS	0.04	0.00219529	205192	20.4029	1.9e-92	0.04	0.05	0.05	0.0002008	1	6.38e-92	1
1	23595	196	zAD_PGS	Standardized values of AD_PGS	0.04	0.00208854	205192	20.3296	8.7e-92	0.04	0.05	0.05	0.0002008	1	2.81e-91	1
1	23445	46	zAD_PGS	Standardized values of AD_PGS	0.04	0.0021224	205192	20.1907	1.4e-90	0.04	0.05	0.05	0.0002008	1	4.63e-90	1
1	23619	220	zAD_PGS	Standardized values of AD_PGS	0.04	0.00219698	205192	19.8189	2.5e-87	0.04	0.05	0.05	0.0002008	1	7.79e-87	1
1	23446	47	zAD_PGS	Standardized values of AD_PGS	0.04	0.00211507	205192	19.7876	4.6e-87	0.04	0.05	0.05	0.0002008	1	1.43e-86	1
1	23449	50	zAD_PGS	Standardized values of AD_PGS	0.04	0.00213799	205192	19.4539	3.2e-84	0.04	0.05	0.05	0.0002008	1	9.89e-84	1
1	23567	168	zAD_PGS	Standardized values of AD_PGS	-0.04	0.00206332	205192	-19.2079	3.8e-82	-0.04	-0.04	0.05	0.0002008	1	1.14e-81	1
1	23608	209	zAD_PGS	Standardized values of AD_PGS	-0.04	0.00209634	205192	-19.1402	1.4e-81	-0.04	-0.04	0.05	0.0002008	1	4.13e-81	1
1	23596	197	zAD_PGS	Standardized values of AD_PGS	0.04	0.00209212	205192	19.0316	1.1e-80	0.04	0.04	0.05	0.0002008	1	3.25e-80	1
1	23521	122	zAD_PGS	Standardized values of AD_PGS	0.04	0.00214281	205192	18.9529	4.9e-80	0.04	0.04	0.05	0.0002008	1	1.43e-79	1
1	23428	29	zAD_PGS	Standardized values of AD_PGS	0.04	0.00219743	205192	18.8388	4.2e-79	0.04	0.05	0.05	0.0002008	1	1.23e-78	1
1	23646	247	zAD_PGS	Standardized values of AD_PGS	0.04	0.00219281	205192	18.7676	1.6e-78	0.04	0.05	0.05	0.0002008	1	4.63e-78	1
1	23420	21	zAD_PGS	Standardized values of AD_PGS	0.04	0.00219589	205192	18.306	8.5e-75	0.04	0.04	0.05	0.0002008	1	2.41e-74	1
1	23634	235	zAD_PGS	Standardized values of AD_PGS	-0.04	0.00212126	205192	-18.1735	9.6e-74	-0.04	-0.03	0.05	0.0002008	1	2.68e-73	1
1	23631	232	zAD_PGS	Standardized values of AD_PGS	0.04	0.0021971	205192	18.117	2.7e-73	0.04	0.04	0.05	0.0002008	1	7.38e-73	1
1	23517	118	zAD_PGS	Standardized values of AD_PGS	0.04	0.00214776	205192	18.0953	4e-73	0.03	0.04	0.05	0.0002008	1	1.08e-72	1
1	23556	157	zAD_PGS	Standardized values of AD_PGS	0.04	0.00206754	205192	17.5106	1.3e-68	0.03	0.04	0.05	0.0002008	1	3.61e-68	1
1	23606	207	zAD_PGS	Standardized values of AD_PGS	0.04	0.00208226	205192	17.2921	6e-67	0.03	0.04	0.05	0.0002008	1	1.61e-66	1
1	23605	206	zAD_PGS	Standardized values of AD_PGS	0.04	0.00209117	205192	17.0799	2.3e-65	0.03	0.04	0.05	0.0002008	1	6.16e-65	1
1	23571	172	zAD_PGS	Standardized values of AD_PGS	-0.04	0.00219307	205192	-16.977	1.3e-64	-0.04	-0.03	0.05	0.0002008	1	3.53e-64	1
1	23622	223	zAD_PGS	Standardized values of AD_PGS	0.04	0.00213953	205192	16.9321	2.9e-64	0.03	0.04	0.05	0.0002008	1	7.49e-64	1
1	23566	167	zAD_PGS	Standardized values of AD_PGS	-0.03	0.0020499	205192	-16.8722	8e-64	-0.04	-0.03	0.05	0.0002008	1	2.04e-63	1
1	23617	218	zAD_PGS	Standardized values of AD_PGS	0.04	0.00212088	205192	16.5494	1.8e-61	0.03	0.04	0.05	0.0002008	1	4.5e-61	1
1	23518	119	zAD_PGS	Standardized values of AD_PGS	0.04	0.00216123	205192	16.4927	4.5e-61	0.03	0.04	0.05	0.0002008	1	1.14e-60	1
1	23609	210	zAD_PGS	Standardized values of AD_PGS	-0.04	0.00219668	205192	-16.4356	1.2e-60	-0.04	-0.03	0.05	0.0002008	1	2.9e-60	1
1	23588	189	zAD_PGS	Standardized values of AD_PGS	-0.03	0.00214179	205192	-16.2807	1.5e-59	-0.04	-0.03	0.05	0.0002008	1	3.64e-59	1
1	23510	111	zAD_PGS	Standardized values of AD_PGS	0.04	0.00219693	205192	16.0308	8.4e-58	0.03	0.04	0.05	0.0002008	1	2.06e-57	1
1	23592	193	zAD_PGS	Standardized values of AD_PGS	0.04	0.00220249	205192	15.9741	2.1e-57	0.03	0.04	0.05	0.0002008	1	5.07e-57	1
1	23492	93	zAD_PGS	Standardized values of AD_PGS	0.03	0.00218247	205192	15.929	4.3e-57	0.03	0.04	0.05	0.0002008	1	1.03e-56	1
1	23630	231	zAD_PGS	Standardized values of AD_PGS	0.03	0.00212548	205192	15.5906	9.1e-55	0.03	0.04	0.05	0.0002008	1	2.15e-54	1
1	23412	13	zAD_PGS	Standardized values of AD_PGS	0.03	0.00219321	205192	15.5569	1.5e-54	0.03	0.04	0.05	0.0002008	1	3.61e-54	1
1	23509	110	zAD_PGS	Standardized values of AD_PGS	0.03	0.002195	205192	15.3298	5.2e-53	0.03	0.04	0.05	0.0002008	1	1.2e-52	1
1	23584	185	zAD_PGS	Standardized values of AD_PGS	0.03	0.00220797	205192	15.0792	2.4e-51	0.03	0.04	0.05	0.0002008	1	5.45e-51	1
1	23565	166	zAD_PGS	Standardized values of AD_PGS	-0.03	0.00203532	205192	-15.0346	4.6e-51	-0.03	-0.03	0.05	0.0002008	1	1.06e-50	1
1	23635	236	zAD_PGS	Standardized values of AD_PGS	0.03	0.00210817	205192	14.9746	1.1e-50	0.03	0.04	0.05	0.0002008	1	2.59e-50	1
1	23411	12	zAD_PGS	Standardized values of AD_PGS	0.03	0.00206111	205192	14.908	3.1e-50	0.03	0.03	0.05	0.0002008	1	6.97e-50	1
1	23543	144	zAD_PGS	Standardized values of AD_PGS	0.03	0.00219558	205192	14.7763	2.2e-49	0.03	0.04	0.05	0.0002008	1	4.91e-49	1
1	23642	243	zAD_PGS	Standardized values of AD_PGS	0.03	0.00196842	205192	14.5081	1.1e-47	0.02	0.03	0.05	0.0002008	1	2.5e-47	1
1	23564	165	zAD_PGS	Standardized values of AD_PGS	-0.03	0.00213462	205192	-14.396	5.8e-47	-0.03	-0.03	0.05	0.0002008	1	1.26e-46	1
1	23536	137	zAD_PGS	Standardized values of AD_PGS	0.03	0.00219691	205192	13.9044	6.2e-44	0.03	0.03	0.05	0.0002008	1	1.34e-43	1
1	23442	43	zAD_PGS	Standardized values of AD_PGS	0.03	0.00217751	205192	13.9043	6.2e-44	0.03	0.03	0.05	0.0002008	1	1.34e-43	1
1	23587	188	zAD_PGS	Standardized values of AD_PGS	0.03	0.00214509	205192	13.8077	2.4e-43	0.03	0.03	0.05	0.0002008	1	5.1e-43	1
1	23409	10	zAD_PGS	Standardized values of AD_PGS	0.03	0.0021983	205192	13.7358	6.5e-43	0.03	0.03	0.05	0.0002008	1	1.37e-42	1
1	23554	155	zAD_PGS	Standardized values of AD_PGS	0.03	0.00201297	205192	13.4098	5.5e-41	0.02	0.03	0.05	0.0002008	1	1.15e-40	1
1	23569	170	zAD_PGS	Standardized values of AD_PGS	-0.03	0.00204478	205192	-13.2993	2.4e-40	-0.03	-0.02	0.05	0.0002008	1	5.04e-40	1
1	23590	191	zAD_PGS	Standardized values of AD_PGS	0.03	0.00216428	205192	13.2276	6.3e-40	0.02	0.03	0.05	0.0002008	1	1.3e-39	1
1	23585	186	zAD_PGS	Standardized values of AD_PGS	0.03	0.00212352	205192	13.1848	1.1e-39	0.02	0.03	0.05	0.0002008	1	2.27e-39	1
1	23499	100	zAD_PGS	Standardized values of AD_PGS	0.03	0.00219036	205192	13.1482	1.8e-39	0.02	0.03	0.05	0.0002008	1	3.66e-39	1
1	23414	15	zAD_PGS	Standardized values of AD_PGS	-0.03	0.00200328	205192	-12.9642	2e-38	-0.03	-0.02	0.05	0.0002008	1	4.06e-38	1
1	23491	92	zAD_PGS	Standardized values of AD_PGS	0.03	0.00217288	205192	12.7052	5.7e-37	0.02	0.03	0.05	0.0002008	1	1.14e-36	1
1	23586	187	zAD_PGS	Standardized values of AD_PGS	0.03	0.00212666	205192	12.7037	5.8e-37	0.02	0.03	0.05	0.0002008	1	1.15e-36	1
1	23568	169	zAD_PGS	Standardized values of AD_PGS	-0.03	0.00203666	205192	-12.5133	6.5e-36	-0.03	-0.02	0.05	0.0002008	1	1.28e-35	1
1	23551	152	zAD_PGS	Standardized values of AD_PGS	0.02	0.00200501	205192	12.4408	1.6e-35	0.02	0.03	0.05	0.0002008	1	3.15e-35	1
1	23555	156	zAD_PGS	Standardized values of AD_PGS	0.02	0.00200217	205192	12.4256	2e-35	0.02	0.03	0.05	0.0002008	1	3.77e-35	1
1	23614	215	zAD_PGS	Standardized values of AD_PGS	-0.03	0.00219424	205192	-12.3882	3.1e-35	-0.03	-0.02	0.05	0.0002008	1	5.97e-35	1
1	23410	11	zAD_PGS	Standardized values of AD_PGS	-0.03	0.00219428	205192	-12.3497	5e-35	-0.03	-0.02	0.05	0.0002008	1	9.56e-35	1
1	23498	99	zAD_PGS	Standardized values of AD_PGS	0.03	0.00217708	205192	12.0598	1.8e-33	0.02	0.03	0.05	0.0002008	1	3.33e-33	1
1	23424	25	zAD_PGS	Standardized values of AD_PGS	0.03	0.00218523	205192	11.9004	1.2e-32	0.02	0.03	0.05	0.0002008	1	2.26e-32	1
1	23624	225	zAD_PGS	Standardized values of AD_PGS	0.03	0.00219926	205192	11.8524	2.1e-32	0.02	0.03	0.05	0.0002008	1	3.98e-32	1
1	23579	180	zAD_PGS	Standardized values of AD_PGS	-0.03	0.00220091	205192	-11.564	6.4e-31	-0.03	-0.02	0.05	0.0002008	1	1.18e-30	1
1	23593	194	zAD_PGS	Standardized values of AD_PGS	-0.03	0.00220471	205192	-11.3529	7.3e-30	-0.03	-0.02	0.05	0.0002008	1	1.34e-29	1
1	23574	175	zAD_PGS	Standardized values of AD_PGS	-0.02	0.0021756	205192	-11.3364	8.8e-30	-0.03	-0.02	0.05	0.0002008	1	1.61e-29	1
1	23639	240	zAD_PGS	Standardized values of AD_PGS	-0.02	0.00210652	205192	-11.2891	1.5e-29	-0.03	-0.02	0.05	0.0002008	1	2.73e-29	1
1	23607	208	zAD_PGS	Standardized values of AD_PGS	0.02	0.0021834	205192	10.8853	1.4e-27	0.02	0.03	0.05	0.0002008	1	2.47e-27	1
1	23626	227	zAD_PGS	Standardized values of AD_PGS	-0.02	0.00219884	205192	-10.8416	2.2e-27	-0.03	-0.02	0.05	0.0002008	1	3.96e-27	1
1	23432	33	zAD_PGS	Standardized values of AD_PGS	0.02	0.00213627	205192	10.778	4.4e-27	0.02	0.03	0.05	0.0002008	1	7.85e-27	1
1	23500	101	zAD_PGS	Standardized values of AD_PGS	0.02	0.00215995	205192	10.6498	1.8e-26	0.02	0.03	0.05	0.0002008	1	3.11e-26	1
1	23620	221	zAD_PGS	Standardized values of AD_PGS	0.02	0.00217532	205192	10.4749	1.1e-25	0.02	0.03	0.05	0.0002008	1	1.99e-25	1
1	23636	237	zAD_PGS	Standardized values of AD_PGS	0.02	0.00213102	205192	10.3519	4.2e-25	0.02	0.03	0.05	0.0002008	1	7.2e-25	1
1	23440	41	zAD_PGS	Standardized values of AD_PGS	-0.02	0.0020216	205192	-10.1722	2.7e-24	-0.02	-0.02	0.05	0.0002008	1	4.59e-24	1
1	23591	192	zAD_PGS	Standardized values of AD_PGS	0.02	0.00212031	205192	10.0553	8.8e-24	0.02	0.03	0.05	0.0002008	1	1.5e-23	1
1	23447	48	zAD_PGS	Standardized values of AD_PGS	0.02	0.00218847	205192	9.87457	5.4e-23	0.02	0.03	0.05	0.0002008	1	9.2e-23	1
1	23604	205	zAD_PGS	Standardized values of AD_PGS	-0.02	0.00214477	205192	-9.86953	5.7e-23	-0.03	-0.02	0.05	0.0002008	1	9.61e-23	1
1	23448	49	zAD_PGS	Standardized values of AD_PGS	0.02	0.0021831	205192	9.77993	1.4e-22	0.02	0.03	0.05	0.0002008	1	2.32e-22	1
1	23550	151	zAD_PGS	Standardized values of AD_PGS	0.02	0.00218471	205192	9.56786	1.1e-21	0.02	0.03	0.05	0.0002008	1	1.83e-21	1
1	23625	226	zAD_PGS	Standardized values of AD_PGS	0.02	0.00218548	205192	9.46514	3e-21	0.02	0.02	0.05	0.0002008	1	4.88e-21	1
1	23436	37	zAD_PGS	Standardized values of AD_PGS	0.02	0.00203914	205192	9.41752	4.7e-21	0.02	0.02	0.05	0.0002008	1	7.64e-21	1
1	23456	57	zAD_PGS	Standardized values of AD_PGS	0.02	0.00214833	205192	9.40766	5.1e-21	0.02	0.02	0.05	0.0002008	1	8.34e-21	1
1	23426	27	zAD_PGS	Standardized values of AD_PGS	-0.02	0.00199161	205192	-9.32051	1.2e-20	-0.02	-0.01	0.05	0.0002008	1	1.89e-20	1
1	23444	45	zAD_PGS	Standardized values of AD_PGS	0.02	0.00212743	205192	9.32007	1.2e-20	0.02	0.02	0.05	0.0002008	1	1.89e-20	1
1	23612	213	zAD_PGS	Standardized values of AD_PGS	0.02	0.00218612	205192	9.15596	5.4e-20	0.02	0.02	0.05	0.0002008	1	8.68e-20	1
1	23640	241	zAD_PGS	Standardized values of AD_PGS	0.02	0.00212899	205192	8.99966	2.3e-19	0.01	0.02	0.05	0.0002008	1	3.62e-19	1
1	23570	171	zAD_PGS	Standardized values of AD_PGS	-0.02	0.00201094	205192	-8.92198	4.6e-19	-0.02	-0.01	0.05	0.0002008	1	7.28e-19	1
1	23493	94	zAD_PGS	Standardized values of AD_PGS	0.02	0.00216248	205192	8.91064	5.1e-19	0.02	0.02	0.05	0.0002008	1	8.01e-19	1
1	23552	153	zAD_PGS	Standardized values of AD_PGS	0.02	0.00200757	205192	8.73397	2.5e-18	0.01	0.02	0.05	0.0002008	1	3.86e-18	1
1	23455	56	zAD_PGS	Standardized values of AD_PGS	-0.02	0.00218268	205192	-8.52861	1.5e-17	-0.02	-0.01	0.05	0.0002008	1	2.31e-17	1
1	23496	97	zAD_PGS	Standardized values of AD_PGS	0.02	0.00216014	205192	8.5197	1.6e-17	0.01	0.02	0.05	0.0002008	1	2.48e-17	1
1	23495	96	zAD_PGS	Standardized values of AD_PGS	0.02	0.00215966	205192	8.43668	3.3e-17	0.01	0.02	0.05	0.0002008	1	5.02e-17	1
1	23433	34	zAD_PGS	Standardized values of AD_PGS	-0.02	0.00199904	205192	-8.30064	1e-16	-0.02	-0.01	0.05	0.0002008	1	1.58e-16	1
1	23638	239	zAD_PGS	Standardized values of AD_PGS	-0.02	0.00211938	205192	-8.2845	1.2e-16	-0.02	-0.01	0.05	0.0002008	1	1.8e-16	1
1	23450	51	zAD_PGS	Standardized values of AD_PGS	0.02	0.00207942	205192	8.21244	2.2e-16	0.01	0.02	0.05	0.0002008	1	3.27e-16	1
1	23497	98	zAD_PGS	Standardized values of AD_PGS	0.02	0.0021546	205192	8.14966	3.7e-16	0.01	0.02	0.05	0.0002008	1	5.47e-16	1
1	23508	109	zAD_PGS	Standardized values of AD_PGS	0.02	0.0021746	205192	8.09313	5.8e-16	0.01	0.02	0.05	0.0002008	1	8.67e-16	1
1	23474	75	zAD_PGS	Standardized values of AD_PGS	0.02	0.00220217	205192	7.99054	1.4e-15	0.01	0.02	0.05	0.0002008	1	1.99e-15	1
1	23490	91	zAD_PGS	Standardized values of AD_PGS	0.02	0.0021546	205192	7.74774	9.4e-15	0.01	0.02	0.05	0.0002008	1	1.38e-14	1
1	23621	222	zAD_PGS	Standardized values of AD_PGS	-0.02	0.00218808	205192	-7.52497	5.3e-14	-0.02	-0.01	0.05	0.0002008	1	7.71e-14	1
1	23629	230	zAD_PGS	Standardized values of AD_PGS	-0.02	0.00208407	205192	-7.33493	2.2e-13	-0.02	-0.01	0.05	0.0002008	1	3.22e-13	1
1	23643	244	zAD_PGS	Standardized values of AD_PGS	-0.02	0.00214672	205192	-7.09358	1.3e-12	-0.02	-0.01	0.05	0.0002008	1	1.89e-12	1
1	23529	130	zAD_PGS	Standardized values of AD_PGS	0.02	0.00219269	205192	6.98938	2.8e-12	0.01	0.02	0.05	0.0002008	1	3.96e-12	1
1	23577	178	zAD_PGS	Standardized values of AD_PGS	0.01	0.00214556	205192	6.82394	8.9e-12	0.01	0.02	0.05	0.0002008	1	1.26e-11	1
1	23641	242	zAD_PGS	Standardized values of AD_PGS	0.01	0.00216783	205192	6.68257	2.4e-11	0.01	0.02	0.05	0.0002008	1	3.33e-11	1
1	23501	102	zAD_PGS	Standardized values of AD_PGS	0.01	0.00215463	205192	6.64189	3.1e-11	0.01	0.02	0.05	0.0002008	1	4.37e-11	1
1	23469	70	zAD_PGS	Standardized values of AD_PGS	-0.01	0.0022046	205192	-6.51549	7.3e-11	-0.02	-0.01	0.05	0.0002008	1	1.02e-10	1
1	23488	89	zAD_PGS	Standardized values of AD_PGS	0.01	0.00214869	205192	6.44704	1.1e-10	0.01	0.02	0.05	0.0002008	1	1.59e-10	1
1	23581	182	zAD_PGS	Standardized values of AD_PGS	0.01	0.00220249	205192	6.43608	1.2e-10	0.01	0.02	0.05	0.0002008	1	1.7e-10	1
1	23560	161	zAD_PGS	Standardized values of AD_PGS	-0.01	0.0019694	205192	-6.411	1.4e-10	-0.02	-0.01	0.05	0.0002008	1	1.99e-10	1
1	23434	35	zAD_PGS	Standardized values of AD_PGS	0.01	0.00205776	205192	6.30882	2.8e-10	0.01	0.02	0.05	0.0002008	1	3.86e-10	1
1	23489	90	zAD_PGS	Standardized values of AD_PGS	0.01	0.0021499	205192	6.09407	1.1e-09	0.01	0.02	0.05	0.0002008	1	1.5e-09	1
1	23633	234	zAD_PGS	Standardized values of AD_PGS	-0.01	0.00211877	205192	-6.09308	1.1e-09	-0.02	-0.01	0.05	0.0002008	1	1.5e-09	1
1	23443	44	zAD_PGS	Standardized values of AD_PGS	0.01	0.00207587	205192	5.96522	2.4e-09	0.01	0.02	0.05	0.0002008	1	3.29e-09	1
1	23573	174	zAD_PGS	Standardized values of AD_PGS	-0.01	0.00218527	205192	-5.40706	6.4e-08	-0.02	-0.01	0.05	0.0002008	1	8.59e-08	1
1	23437	38	zAD_PGS	Standardized values of AD_PGS	0.01	0.00203936	205192	5.34555	9e-08	0.01	0.01	0.05	0.0002008	1	1.2e-07	1
1	23553	154	zAD_PGS	Standardized values of AD_PGS	0.01	0.00201185	205192	5.10116	3.4e-07	0.01	0.01	0.05	0.0002008	1	4.48e-07	1
1	23578	179	zAD_PGS	Standardized values of AD_PGS	-0.01	0.00216324	205192	-5.06578	4.1e-07	-0.02	-0.01	0.05	0.0002008	1	5.36e-07	1
1	23582	183	zAD_PGS	Standardized values of AD_PGS	-0.01	0.00218666	205192	-5.05908	4.2e-07	-0.02	-0.01	0.05	0.0002008	1	5.53e-07	1
1	23466	67	zAD_PGS	Standardized values of AD_PGS	-0.01	0.00213039	205192	-5.00138	5.7e-07	-0.01	-0.01	0.05	0.0002008	1	7.43e-07	1
1	23418	19	zAD_PGS	Standardized values of AD_PGS	-0.01	0.0019962	205192	-4.89241	1e-06	-0.01	-0.01	0.05	0.0002008	1	1.29e-06	1
1	23464	65	zAD_PGS	Standardized values of AD_PGS	-0.01	0.00215034	205192	-4.75335	2e-06	-0.01	-0.01	0.05	0.0002008	1	2.58e-06	1
1	23479	80	zAD_PGS	Standardized values of AD_PGS	0.01	0.00218878	205192	4.55314	5.3e-06	0.01	0.01	0.05	0.0002008	1	6.79e-06	1
1	23575	176	zAD_PGS	Standardized values of AD_PGS	0.01	0.00218484	205192	4.36991	1.2e-05	0.01	0.01	0.05	0.0002008	1	1.588e-05	1
1	23465	66	zAD_PGS	Standardized values of AD_PGS	-0.01	0.00217022	205192	-4.35484	1.3e-05	-0.01	-0.01	0.05	0.0002008	1	1.693e-05	1
1	23572	173	zAD_PGS	Standardized values of AD_PGS	0.01	0.00219007	205192	4.30125	1.7e-05	0.01	0.01	0.05	0.0002008	1	2.148e-05	1
1	23473	74	zAD_PGS	Standardized values of AD_PGS	-0.01	0.00217217	205192	-4.20268	2.6e-05	-0.01	0	0.05	0.0002008	1	3.319e-05	1
1	23471	72	zAD_PGS	Standardized values of AD_PGS	-0.01	0.00219849	205192	-4.14666	3.4e-05	-0.01	0	0.05	0.0002008	1	4.223e-05	1
1	23453	54	zAD_PGS	Standardized values of AD_PGS	0.01	0.00213294	205192	4.13945	3.5e-05	0	0.01	0.05	0.0002008	1	4.336e-05	1
1	23467	68	zAD_PGS	Standardized values of AD_PGS	-0.01	0.00216168	205192	-4.11601	3.9e-05	-0.01	0	0.05	0.0002008	1	4.777e-05	1
1	23559	160	zAD_PGS	Standardized values of AD_PGS	-0.01	0.00196628	205192	-4.09412	4.2e-05	-0.01	0	0.05	0.0002008	1	5.226e-05	1
1	23430	31	zAD_PGS	Standardized values of AD_PGS	-0.01	0.00206113	205192	-4.00023	6.3e-05	-0.01	0	0.05	0.0002008	1	7.765e-05	1
1	23470	71	zAD_PGS	Standardized values of AD_PGS	0.01	0.00219531	205192	3.79132	0.00015	0	0.01	0.05	0.0002008	1	0.00018296	1
1	23478	79	zAD_PGS	Standardized values of AD_PGS	-0.01	0.00189685	205192	-3.78802	0.00015	-0.01	0	0.05	0.0002008	1	0.0001845	1
1	23406	7	zAD_PGS	Standardized values of AD_PGS	-0.01	0.00198648	205192	-3.75929	0.00017	-0.01	0	0.05	0.0002008	1	0.00020602	1
1	23632	233	zAD_PGS	Standardized values of AD_PGS	0.01	0.00199108	205192	3.68555	0.00023	0	0.01	0.05	0.0002008	0	0.00027458	0
1	23462	63	zAD_PGS	Standardized values of AD_PGS	0.01	0.00208915	205192	3.64485	0.00027	0	0.01	0.05	0.0002008	0	0.00032037	0
1	23408	9	zAD_PGS	Standardized values of AD_PGS	0.01	0.00215954	205192	3.52859	0.00042	0	0.01	0.05	0.0002008	0	0.00049784	0
1	23557	158	zAD_PGS	Standardized values of AD_PGS	0.01	0.00218129	205192	3.51512	0.00044	0	0.01	0.05	0.0002008	0	0.0005213	0
1	23576	177	zAD_PGS	Standardized values of AD_PGS	0.01	0.00219481	205192	3.39384	0.00069	0	0.01	0.05	0.0002008	0	0.00081347	0
1	23480	81	zAD_PGS	Standardized values of AD_PGS	0.01	0.00217239	205192	3.39035	0.0007	0	0.01	0.05	0.0002008	0	0.00082001	0
1	23468	69	zAD_PGS	Standardized values of AD_PGS	-0.01	0.00220307	205192	-3.24289	0.0012	-0.01	0	0.05	0.0002008	0	0.00138344	0
1	23407	8	zAD_PGS	Standardized values of AD_PGS	0.01	0.00217216	205192	3.11641	0.0018	0	0.01	0.05	0.0002008	0	0.00213034	0
1	23483	84	zAD_PGS	Standardized values of AD_PGS	-0.01	0.00214244	205192	-3.10565	0.0019	-0.01	0	0.05	0.0002008	0	0.00219914	0
1	23648	249	zAD_PGS	Standardized values of AD_PGS	-0.01	0.00212564	205192	-3.0337	0.0024	-0.01	0	0.05	0.0002008	0	0.00278513	0
1	23452	53	zAD_PGS	Standardized values of AD_PGS	0.01	0.00216405	205192	2.94313	0.0032	0	0.01	0.05	0.0002008	0	0.00372865	0
1	23486	87	zAD_PGS	Standardized values of AD_PGS	-0.01	0.00215253	205192	-2.92429	0.0035	-0.01	0	0.05	0.0002008	0	0.00394385	0
1	23476	77	zAD_PGS	Standardized values of AD_PGS	0.01	0.00220297	205192	2.894	0.0038	0	0.01	0.05	0.0002008	0	0.00432522	0
1	23451	52	zAD_PGS	Standardized values of AD_PGS	0.01	0.00212104	205192	2.73656	0.0062	0	0.01	0.05	0.0002008	0	0.00702761	0
1	23460	61	zAD_PGS	Standardized values of AD_PGS	-0.01	0.00219781	205192	-2.7247	0.0064	-0.01	0	0.05	0.0002008	0	0.00725197	0
1	23459	60	zAD_PGS	Standardized values of AD_PGS	-0.01	0.00214565	205192	-2.64441	0.0082	-0.01	0	0.05	0.0002008	0	0.00917926	0
1	23494	95	zAD_PGS	Standardized values of AD_PGS	0.01	0.00214012	205192	2.55675	0.011	0	0.01	0.05	0.0002008	0	0.0117981	0
1	23431	32	zAD_PGS	Standardized values of AD_PGS	0.01	0.00209098	205192	2.52433	0.012	0	0.01	0.05	0.0002008	0	0.0128866	0
1	23558	159	zAD_PGS	Standardized values of AD_PGS	0	0.00196195	205192	-2.32226	0.02	-0.01	0	0.05	0.0002008	0	0.0223765	0
1	23589	190	zAD_PGS	Standardized values of AD_PGS	0	0.00216635	205192	2.2631	0.024	0	0.01	0.05	0.0002008	0	0.0260357	0
1	23580	181	zAD_PGS	Standardized values of AD_PGS	0	0.00219442	205192	2.17591	0.03	0	0.01	0.05	0.0002008	0	0.0324281	0
1	23458	59	zAD_PGS	Standardized values of AD_PGS	0	0.00211377	205192	2.036	0.042	0	0.01	0.05	0.0002008	0	0.0455973	0
1	23427	28	zAD_PGS	Standardized values of AD_PGS	0	0.0020559	205192	1.98265	0.047	0	0.01	0.05	0.0002008	0	0.0515485	0
1	23563	164	zAD_PGS	Standardized values of AD_PGS	0	0.00196373	205192	1.87239	0.061	0	0.01	0.05	0.0002008	0	0.0662064	0
1	23481	82	zAD_PGS	Standardized values of AD_PGS	0	0.00214705	205192	-1.77429	0.076	-0.01	0	0.05	0.0002008	0	0.0819407	0
1	23482	83	zAD_PGS	Standardized values of AD_PGS	0	0.00214672	205192	-1.46924	0.14	-0.01	0	0.05	0.0002008	0	0.152157	0
1	23463	64	zAD_PGS	Standardized values of AD_PGS	0	0.00219634	205192	-1.37961	0.17	-0.01	0	0.05	0.0002008	0	0.179226	0
1	23475	76	zAD_PGS	Standardized values of AD_PGS	0	0.00220517	205192	1.37613	0.17	0	0.01	0.05	0.0002008	0	0.179601	0
1	23522	123	zAD_PGS	Standardized values of AD_PGS	0	0.0021945	205192	1.26781	0.2	0	0.01	0.05	0.0002008	0	0.217071	0
1	23487	88	zAD_PGS	Standardized values of AD_PGS	0	0.00214861	205192	-1.21939	0.22	-0.01	0	0.05	0.0002008	0	0.234967	0
1	23562	163	zAD_PGS	Standardized values of AD_PGS	0	0.0019786	205192	-1.18371	0.24	-0.01	0	0.05	0.0002008	0	0.248505	0
1	23477	78	zAD_PGS	Standardized values of AD_PGS	0	0.00220384	205192	-1.05045	0.29	-0.01	0	0.05	0.0002008	0	0.307078	0
1	23484	85	zAD_PGS	Standardized values of AD_PGS	0	0.00215145	205192	-0.964696	0.33	-0.01	0	0.05	0.0002008	0	0.348702	0
1	23435	36	zAD_PGS	Standardized values of AD_PGS	0	0.00208133	205192	0.874067	0.38	0	0.01	0.05	0.0002008	0	0.396411	0
1	23583	184	zAD_PGS	Standardized values of AD_PGS	0	0.00220496	205192	0.818522	0.41	0	0.01	0.05	0.0002008	0	0.426772	0
1	23485	86	zAD_PGS	Standardized values of AD_PGS	0	0.00215208	205192	0.625149	0.53	0	0.01	0.05	0.0002008	0	0.547259	0
1	23561	162	zAD_PGS	Standardized values of AD_PGS	0	0.00197383	205192	-0.536631	0.59	0	0	0.05	0.0002008	0	0.606129	0
1	23422	23	zAD_PGS	Standardized values of AD_PGS	0	0.00196727	205192	0.402037	0.69	0	0	0.05	0.0002008	0	0.701749	0
1	23461	62	zAD_PGS	Standardized values of AD_PGS	0	0.00220828	205192	-0.388891	0.7	-0.01	0	0.05	0.0002008	0	0.708743	0
1	23515	116	zAD_PGS	Standardized values of AD_PGS	0	0.00217621	205192	0.308518	0.76	0	0	0.05	0.0002008	0	0.766928	0
1	23472	73	zAD_PGS	Standardized values of AD_PGS	0	0.00220352	205192	-0.22739	0.82	0	0	0.05	0.0002008	0	0.826762	0
1	23454	55	zAD_PGS	Standardized values of AD_PGS	0	0.00210911	205192	0.157198	0.88	0	0	0.05	0.0002008	0	0.878617	0
1	23457	58	zAD_PGS	Standardized values of AD_PGS	0	0.00210823	205192	-0.0387766	0.97	0	0	0.05	0.0002008	0	0.969069	0

## Sheet: New AD PRS z-score vs. metab
parmseq	Fieldnum	idnum	parm	label	estimate	stderr	dof	t	p	min95	max95	uncp	corp	signif	myqvallargervolumes	selected
1	23587	188	zAD_PRSNEW	Standardized values of AD_PRSNEW	0.01	0.00214689	205192	3.24681	1.20E-03	0	0.01	0.05	0.0002008	0	0.290645	0
1	23460	61	zAD_PRSNEW	Standardized values of AD_PRSNEW	-0.01	0.00219868	205192	-2.99769	2.70E-03	-0.01	0	0.05	0.0002008	0	0.338724	0
1	23612	213	zAD_PRSNEW	Standardized values of AD_PRSNEW	0.01	0.00218741	205192	2.42143	1.50E-02	0	0.01	0.05	0.0002008	0	0.997193	0
1	23591	192	zAD_PRSNEW	Standardized values of AD_PRSNEW	0	0.00212166	205192	2.35643	1.80E-02	0	0.01	0.05	0.0002008	0	0.997193	0
1	23590	191	zAD_PRSNEW	Standardized values of AD_PRSNEW	0	0.00216605	205192	2.26787	2.30E-02	0	0.01	0.05	0.0002008	0	0.997193	0
1	23593	194	zAD_PRSNEW	Standardized values of AD_PRSNEW	0	0.00220626	205192	-2.19021	2.90E-02	-0.01	0	0.05	0.0002008	0	0.997193	0
1	23592	193	zAD_PRSNEW	Standardized values of AD_PRSNEW	0	0.00220473	205192	2.02007	4.30E-02	0	0.01	0.05	0.0002008	0	0.997193	0
1	23594	195	zAD_PRSNEW	Standardized values of AD_PRSNEW	0	0.00211087	205192	2.01924	4.30E-02	0	0.01	0.05	0.0002008	0	0.997193	0
1	23479	80	zAD_PRSNEW	Standardized values of AD_PRSNEW	0	0.00218976	205192	2.01277	4.40E-02	0	0.01	0.05	0.0002008	0	0.997193	0
1	23598	199	zAD_PRSNEW	Standardized values of AD_PRSNEW	0	0.00208942	205192	-1.75624	7.90E-02	-0.01	0	0.05	0.0002008	0	0.997193	0
1	23597	198	zAD_PRSNEW	Standardized values of AD_PRSNEW	0	0.00209968	205192	1.74406	8.10E-02	0	0.01	0.05	0.0002008	0	0.997193	0
1	23601	202	zAD_PRSNEW	Standardized values of AD_PRSNEW	0	0.00218414	205192	1.65425	9.80E-02	0	0.01	0.05	0.0002008	0	0.997193	0
1	23595	196	zAD_PRSNEW	Standardized values of AD_PRSNEW	0	0.00209147	205192	1.63113	1.00E-01	0	0.01	0.05	0.0002008	0	0.997193	0
1	23573	174	zAD_PRSNEW	Standardized values of AD_PRSNEW	0	0.00218629	205192	-1.62222	1.00E-01	-0.01	0	0.05	0.0002008	0	0.997193	0
1	23574	175	zAD_PRSNEW	Standardized values of AD_PRSNEW	0	0.00217715	205192	-1.58912	1.10E-01	-0.01	0	0.05	0.0002008	0	0.997193	0
1	23596	197	zAD_PRSNEW	Standardized values of AD_PRSNEW	0	0.0020948	205192	1.53978	1.20E-01	0	0.01	0.05	0.0002008	0	0.997193	0
1	23572	173	zAD_PRSNEW	Standardized values of AD_PRSNEW	0	0.00219104	205192	-1.4855	1.40E-01	-0.01	0	0.05	0.0002008	0	0.997193	0
1	23588	189	zAD_PRSNEW	Standardized values of AD_PRSNEW	0	0.00214402	205192	-1.46891	1.40E-01	-0.01	0	0.05	0.0002008	0	0.997193	0
1	23556	157	zAD_PRSNEW	Standardized values of AD_PRSNEW	0	0.00206991	205192	1.447	1.50E-01	0	0.01	0.05	0.0002008	0	0.997193	0
1	23600	201	zAD_PRSNEW	Standardized values of AD_PRSNEW	0	0.00214922	205192	1.41016	1.60E-01	0	0.01	0.05	0.0002008	0	0.997193	0
1	23575	176	zAD_PRSNEW	Standardized values of AD_PRSNEW	0	0.00218581	205192	-1.40816	1.60E-01	-0.01	0	0.05	0.0002008	0	0.997193	0
1	23462	63	zAD_PRSNEW	Standardized values of AD_PRSNEW	0	0.00209005	205192	-1.38718	1.70E-01	-0.01	0	0.05	0.0002008	0	0.997193	0
1	23458	59	zAD_PRSNEW	Standardized values of AD_PRSNEW	0	0.00211463	205192	1.35786	1.70E-01	0	0.01	0.05	0.0002008	0	0.997193	0
1	23576	177	zAD_PRSNEW	Standardized values of AD_PRSNEW	0	0.00219575	205192	-1.33908	1.80E-01	-0.01	0	0.05	0.0002008	0	0.997193	0
1	23582	183	zAD_PRSNEW	Standardized values of AD_PRSNEW	0	0.00218767	205192	1.30968	1.90E-01	0	0.01	0.05	0.0002008	0	0.997193	0
1	23467	68	zAD_PRSNEW	Standardized values of AD_PRSNEW	0	0.00216263	205192	-1.28417	2.00E-01	-0.01	0	0.05	0.0002008	0	0.997193	0
1	23577	178	zAD_PRSNEW	Standardized values of AD_PRSNEW	0	0.00214666	205192	-1.27866	2.00E-01	-0.01	0	0.05	0.0002008	0	0.997193	0
1	23501	102	zAD_PRSNEW	Standardized values of AD_PRSNEW	0	0.00215572	205192	-1.27171	2.00E-01	-0.01	0	0.05	0.0002008	0	0.997193	0
1	23464	65	zAD_PRSNEW	Standardized values of AD_PRSNEW	0	0.00215132	205192	-1.2659	2.10E-01	-0.01	0	0.05	0.0002008	0	0.997193	0
1	23480	81	zAD_PRSNEW	Standardized values of AD_PRSNEW	0	0.00217332	205192	-1.26086	2.10E-01	-0.01	0	0.05	0.0002008	0	0.997193	0
1	23603	204	zAD_PRSNEW	Standardized values of AD_PRSNEW	0	0.00213682	205192	-1.25448	2.10E-01	-0.01	0	0.05	0.0002008	0	0.997193	0
1	23508	109	zAD_PRSNEW	Standardized values of AD_PRSNEW	0	0.00217582	205192	-1.24983	2.10E-01	-0.01	0	0.05	0.0002008	0	0.997193	0
1	23585	186	zAD_PRSNEW	Standardized values of AD_PRSNEW	0	0.00212527	205192	1.24688	2.10E-01	0	0.01	0.05	0.0002008	0	0.997193	0
1	23589	190	zAD_PRSNEW	Standardized values of AD_PRSNEW	0	0.00216724	205192	-1.24099	2.10E-01	-0.01	0	0.05	0.0002008	0	0.997193	0
1	23608	209	zAD_PRSNEW	Standardized values of AD_PRSNEW	0	0.00209905	205192	-1.24063	2.10E-01	-0.01	0	0.05	0.0002008	0	0.997193	0
1	23605	206	zAD_PRSNEW	Standardized values of AD_PRSNEW	0	0.00209349	205192	1.19635	2.30E-01	0	0.01	0.05	0.0002008	0	0.997193	0
1	23453	54	zAD_PRSNEW	Standardized values of AD_PRSNEW	0	0.00213388	205192	1.16376	2.40E-01	0	0.01	0.05	0.0002008	0	0.997193	0
1	23620	221	zAD_PRSNEW	Standardized values of AD_PRSNEW	0	0.00217677	205192	1.13777	2.60E-01	0	0.01	0.05	0.0002008	0	0.997193	0
1	23606	207	zAD_PRSNEW	Standardized values of AD_PRSNEW	0	0.00208461	205192	1.1363	2.60E-01	0	0.01	0.05	0.0002008	0	0.997193	0
1	23581	182	zAD_PRSNEW	Standardized values of AD_PRSNEW	0	0.00220359	205192	-1.13164	2.60E-01	-0.01	0	0.05	0.0002008	0	0.997193	0
1	23634	235	zAD_PRSNEW	Standardized values of AD_PRSNEW	0	0.00212382	205192	-1.12815	2.60E-01	-0.01	0	0.05	0.0002008	0	0.997193	0
1	23454	55	zAD_PRSNEW	Standardized values of AD_PRSNEW	0	0.00210996	205192	-1.12748	2.60E-01	-0.01	0	0.05	0.0002008	0	0.997193	0
1	23553	154	zAD_PRSNEW	Standardized values of AD_PRSNEW	0	0.00201278	205192	1.08652	2.80E-01	0	0.01	0.05	0.0002008	0	0.997193	0
1	23552	153	zAD_PRSNEW	Standardized values of AD_PRSNEW	0	0.00200875	205192	1.06622	2.90E-01	0	0.01	0.05	0.0002008	0	0.997193	0
1	23466	67	zAD_PRSNEW	Standardized values of AD_PRSNEW	0	0.00213137	205192	-1.06177	2.90E-01	-0.01	0	0.05	0.0002008	0	0.997193	0
1	23554	155	zAD_PRSNEW	Standardized values of AD_PRSNEW	0	0.00201466	205192	1.06149	2.90E-01	0	0.01	0.05	0.0002008	0	0.997193	0
1	23443	44	zAD_PRSNEW	Standardized values of AD_PRSNEW	0	0.00207688	205192	1.05855	2.90E-01	0	0.01	0.05	0.0002008	0	0.997193	0
1	23617	218	zAD_PRSNEW	Standardized values of AD_PRSNEW	0	0.00212314	205192	1.05376	2.90E-01	0	0.01	0.05	0.0002008	0	0.997193	0
1	23551	152	zAD_PRSNEW	Standardized values of AD_PRSNEW	0	0.00200657	205192	1.05239	2.90E-01	0	0.01	0.05	0.0002008	0	0.997193	0
1	23455	56	zAD_PRSNEW	Standardized values of AD_PRSNEW	0	0.00218394	205192	-1.03994	3.00E-01	-0.01	0	0.05	0.0002008	0	0.997193	0
1	23555	156	zAD_PRSNEW	Standardized values of AD_PRSNEW	0	0.00200373	205192	1.03129	3.00E-01	0	0.01	0.05	0.0002008	0	0.997193	0
1	23584	185	zAD_PRSNEW	Standardized values of AD_PRSNEW	0	0.00221008	205192	1.00814	3.10E-01	0	0.01	0.05	0.0002008	0	0.997193	0
1	23635	236	zAD_PRSNEW	Standardized values of AD_PRSNEW	0	0.00211016	205192	1.00735	3.10E-01	0	0.01	0.05	0.0002008	0	0.997193	0
1	23629	230	zAD_PRSNEW	Standardized values of AD_PRSNEW	0	0.00208517	205192	1.00252	3.20E-01	0	0.01	0.05	0.0002008	0	0.997193	0
1	23496	97	zAD_PRSNEW	Standardized values of AD_PRSNEW	0	0.00216139	205192	-1.00109	3.20E-01	-0.01	0	0.05	0.0002008	0	0.997193	0
1	23515	116	zAD_PRSNEW	Standardized values of AD_PRSNEW	0	0.00217708	205192	-0.994178	3.20E-01	-0.01	0	0.05	0.0002008	0	0.997193	0
1	23494	95	zAD_PRSNEW	Standardized values of AD_PRSNEW	0	0.00214101	205192	-0.993376	3.20E-01	-0.01	0	0.05	0.0002008	0	0.997193	0
1	23408	9	zAD_PRSNEW	Standardized values of AD_PRSNEW	0	0.00216047	205192	-0.975571	3.30E-01	-0.01	0	0.05	0.0002008	0	0.997193	0
1	23583	184	zAD_PRSNEW	Standardized values of AD_PRSNEW	0	0.00220584	205192	0.960102	3.40E-01	0	0.01	0.05	0.0002008	0	0.997193	0
1	23433	34	zAD_PRSNEW	Standardized values of AD_PRSNEW	0	0.00200018	205192	0.958575	3.40E-01	0	0.01	0.05	0.0002008	0	0.997193	0
1	23607	208	zAD_PRSNEW	Standardized values of AD_PRSNEW	0	0.0021849	205192	0.955196	3.40E-01	0	0.01	0.05	0.0002008	0	0.997193	0
1	23465	66	zAD_PRSNEW	Standardized values of AD_PRSNEW	0	0.00217119	205192	-0.93468	3.50E-01	-0.01	0	0.05	0.0002008	0	0.997193	0
1	23457	58	zAD_PRSNEW	Standardized values of AD_PRSNEW	0	0.00210908	205192	0.926283	3.50E-01	0	0.01	0.05	0.0002008	0	0.997193	0
1	23472	73	zAD_PRSNEW	Standardized values of AD_PRSNEW	0	0.0022044	205192	0.911595	3.60E-01	0	0.01	0.05	0.0002008	0	0.997193	0
1	23578	179	zAD_PRSNEW	Standardized values of AD_PRSNEW	0	0.00216424	205192	-0.893765	3.70E-01	-0.01	0	0.05	0.0002008	0	0.997193	0
1	23447	48	zAD_PRSNEW	Standardized values of AD_PRSNEW	0	0.00218987	205192	-0.880314	3.80E-01	-0.01	0	0.05	0.0002008	0	0.997193	0
1	23407	8	zAD_PRSNEW	Standardized values of AD_PRSNEW	0	0.00217309	205192	-0.873062	3.80E-01	-0.01	0	0.05	0.0002008	0	0.997193	0
1	23456	57	zAD_PRSNEW	Standardized values of AD_PRSNEW	0	0.00214966	205192	0.865495	3.90E-01	0	0.01	0.05	0.0002008	0	0.997193	0
1	23614	215	zAD_PRSNEW	Standardized values of AD_PRSNEW	0	0.00219594	205192	0.861866	3.90E-01	0	0.01	0.05	0.0002008	0	0.997193	0
1	23528	129	zAD_PRSNEW	Standardized values of AD_PRSNEW	0	0.00209143	205192	0.861388	3.90E-01	0	0.01	0.05	0.0002008	0	0.997193	0
1	23431	32	zAD_PRSNEW	Standardized values of AD_PRSNEW	0	0.00209185	205192	-0.848959	4.00E-01	-0.01	0	0.05	0.0002008	0	0.997193	0
1	23602	203	zAD_PRSNEW	Standardized values of AD_PRSNEW	0	0.00210775	205192	0.828709	4.10E-01	0	0.01	0.05	0.0002008	0	0.997193	0
1	23599	200	zAD_PRSNEW	Standardized values of AD_PRSNEW	0	0.00211238	205192	0.82551	4.10E-01	0	0.01	0.05	0.0002008	0	0.997193	0
1	23485	86	zAD_PRSNEW	Standardized values of AD_PRSNEW	0	0.00215295	205192	-0.81691	4.10E-01	-0.01	0	0.05	0.0002008	0	0.997193	0
1	23586	187	zAD_PRSNEW	Standardized values of AD_PRSNEW	0	0.00212835	205192	0.810026	4.20E-01	0	0.01	0.05	0.0002008	0	0.997193	0
1	23567	168	zAD_PRSNEW	Standardized values of AD_PRSNEW	0	0.002066	205192	-0.803736	4.20E-01	-0.01	0	0.05	0.0002008	0	0.997193	0
1	23495	96	zAD_PRSNEW	Standardized values of AD_PRSNEW	0	0.0021609	205192	-0.799951	4.20E-01	-0.01	0	0.05	0.0002008	0	0.997193	0
1	23489	90	zAD_PRSNEW	Standardized values of AD_PRSNEW	0	0.00215095	205192	-0.785707	4.30E-01	-0.01	0	0.05	0.0002008	0	0.997193	0
1	23478	79	zAD_PRSNEW	Standardized values of AD_PRSNEW	0	0.00189767	205192	-0.782531	4.30E-01	-0.01	0	0.05	0.0002008	0	0.997193	0
1	23430	31	zAD_PRSNEW	Standardized values of AD_PRSNEW	0	0.00206203	205192	-0.782406	4.30E-01	-0.01	0	0.05	0.0002008	0	0.997193	0
1	23435	36	zAD_PRSNEW	Standardized values of AD_PRSNEW	0	0.00208217	205192	-0.772366	4.40E-01	-0.01	0	0.05	0.0002008	0	0.997193	0
1	23497	98	zAD_PRSNEW	Standardized values of AD_PRSNEW	0	0.00215581	205192	-0.756803	4.50E-01	-0.01	0	0.05	0.0002008	0	0.997193	0
1	23452	53	zAD_PRSNEW	Standardized values of AD_PRSNEW	0	0.00216497	205192	0.756579	4.50E-01	0	0.01	0.05	0.0002008	0	0.997193	0
1	23628	229	zAD_PRSNEW	Standardized values of AD_PRSNEW	0	0.00215601	205192	-0.756548	4.50E-01	-0.01	0	0.05	0.0002008	0	0.997193	0
1	23503	104	zAD_PRSNEW	Standardized values of AD_PRSNEW	0	0.0021984	205192	-0.751456	4.50E-01	-0.01	0	0.05	0.0002008	0	0.997193	0
1	23633	234	zAD_PRSNEW	Standardized values of AD_PRSNEW	0	0.00211981	205192	-0.74105	4.60E-01	-0.01	0	0.05	0.0002008	0	0.997193	0
1	23637	238	zAD_PRSNEW	Standardized values of AD_PRSNEW	0	0.00207779	205192	0.739052	4.60E-01	0	0.01	0.05	0.0002008	0	0.997193	0
1	23500	101	zAD_PRSNEW	Standardized values of AD_PRSNEW	0	0.00216141	205192	-0.736984	4.60E-01	-0.01	0	0.05	0.0002008	0	0.997193	0
1	23627	228	zAD_PRSNEW	Standardized values of AD_PRSNEW	0	0.00217439	205192	0.733683	4.60E-01	0	0.01	0.05	0.0002008	0	0.997193	0
1	23624	225	zAD_PRSNEW	Standardized values of AD_PRSNEW	0	0.0022009	205192	0.729908	4.70E-01	0	0.01	0.05	0.0002008	0	0.997193	0
1	23468	69	zAD_PRSNEW	Standardized values of AD_PRSNEW	0	0.00220401	205192	-0.728998	4.70E-01	-0.01	0	0.05	0.0002008	0	0.997193	0
1	23427	28	zAD_PRSNEW	Standardized values of AD_PRSNEW	0	0.00205675	205192	-0.726854	4.70E-01	-0.01	0	0.05	0.0002008	0	0.997193	0
1	23448	49	zAD_PRSNEW	Standardized values of AD_PRSNEW	0	0.00218449	205192	-0.71778	4.70E-01	-0.01	0	0.05	0.0002008	0	0.997193	0
1	23488	89	zAD_PRSNEW	Standardized values of AD_PRSNEW	0	0.00214977	205192	-0.708463	4.80E-01	-0.01	0	0.05	0.0002008	0	0.997193	0
1	23424	25	zAD_PRSNEW	Standardized values of AD_PRSNEW	0	0.00218687	205192	-0.705774	4.80E-01	-0.01	0	0.05	0.0002008	0	0.997193	0
1	23442	43	zAD_PRSNEW	Standardized values of AD_PRSNEW	0	0.00217941	205192	-0.702035	4.80E-01	-0.01	0	0.05	0.0002008	0	0.997193	0
1	23636	237	zAD_PRSNEW	Standardized values of AD_PRSNEW	0	0.00213243	205192	0.698169	4.90E-01	0	0.01	0.05	0.0002008	0	0.997193	0
1	23520	121	zAD_PRSNEW	Standardized values of AD_PRSNEW	0	0.00209065	205192	0.684473	4.90E-01	0	0.01	0.05	0.0002008	0	0.997193	0
1	23471	72	zAD_PRSNEW	Standardized values of AD_PRSNEW	0	0.00219946	205192	-0.682446	4.90E-01	-0.01	0	0.05	0.0002008	0	0.997193	0
1	23571	172	zAD_PRSNEW	Standardized values of AD_PRSNEW	0	0.00219549	205192	-0.673767	5.00E-01	-0.01	0	0.05	0.0002008	0	0.997193	0
1	23566	167	zAD_PRSNEW	Standardized values of AD_PRSNEW	0	0.00205215	205192	-0.673476	5.00E-01	-0.01	0	0.05	0.0002008	0	0.997193	0
1	23536	137	zAD_PRSNEW	Standardized values of AD_PRSNEW	0	0.00219883	205192	-0.667238	5.00E-01	-0.01	0	0.05	0.0002008	0	0.997193	0
1	23622	223	zAD_PRSNEW	Standardized values of AD_PRSNEW	0	0.00214188	205192	0.658743	5.10E-01	0	0.01	0.05	0.0002008	0	0.997193	0
1	23409	10	zAD_PRSNEW	Standardized values of AD_PRSNEW	0	0.0022002	205192	-0.657109	5.10E-01	-0.01	0	0.05	0.0002008	0	0.997193	0
1	23561	162	zAD_PRSNEW	Standardized values of AD_PRSNEW	0	0.00197462	205192	0.649184	5.20E-01	0	0.01	0.05	0.0002008	0	0.997193	0
1	23562	163	zAD_PRSNEW	Standardized values of AD_PRSNEW	0	0.00197941	205192	0.647603	5.20E-01	0	0.01	0.05	0.0002008	0	0.997193	0
1	23492	93	zAD_PRSNEW	Standardized values of AD_PRSNEW	0	0.0021847	205192	-0.636638	5.20E-01	-0.01	0	0.05	0.0002008	0	0.997193	0
1	23563	164	zAD_PRSNEW	Standardized values of AD_PRSNEW	0	0.00196454	205192	0.636098	5.20E-01	0	0.01	0.05	0.0002008	0	0.997193	0
1	23463	64	zAD_PRSNEW	Standardized values of AD_PRSNEW	0	0.00219724	205192	-0.630706	5.30E-01	-0.01	0	0.05	0.0002008	0	0.997193	0
1	23647	248	zAD_PRSNEW	Standardized values of AD_PRSNEW	0	0.00209643	205192	0.624695	5.30E-01	0	0.01	0.05	0.0002008	0	0.997193	0
1	23616	217	zAD_PRSNEW	Standardized values of AD_PRSNEW	0	0.00220173	205192	-0.618335	5.40E-01	-0.01	0	0.05	0.0002008	0	0.997193	0
1	23543	144	zAD_PRSNEW	Standardized values of AD_PRSNEW	0	0.00219763	205192	-0.617707	5.40E-01	-0.01	0	0.05	0.0002008	0	0.997193	0
1	23623	224	zAD_PRSNEW	Standardized values of AD_PRSNEW	0	0.00217067	205192	-0.616938	5.40E-01	-0.01	0	0.05	0.0002008	0	0.997193	0
1	23641	242	zAD_PRSNEW	Standardized values of AD_PRSNEW	0	0.00216893	205192	0.612507	5.40E-01	0	0.01	0.05	0.0002008	0	0.997193	0
1	23510	111	zAD_PRSNEW	Standardized values of AD_PRSNEW	0	0.00219919	205192	-0.607476	5.40E-01	-0.01	0	0.05	0.0002008	0	0.997193	0
1	23437	38	zAD_PRSNEW	Standardized values of AD_PRSNEW	0	0.00204032	205192	-0.599063	5.50E-01	-0.01	0	0.05	0.0002008	0	0.997193	0
1	23558	159	zAD_PRSNEW	Standardized values of AD_PRSNEW	0	0.00196277	205192	0.592534	5.50E-01	0	0.01	0.05	0.0002008	0	0.997193	0
1	23509	110	zAD_PRSNEW	Standardized values of AD_PRSNEW	0	0.00219714	205192	-0.589166	5.60E-01	-0.01	0	0.05	0.0002008	0	0.997193	0
1	23522	123	zAD_PRSNEW	Standardized values of AD_PRSNEW	0	0.00219539	205192	-0.582745	5.60E-01	-0.01	0	0.05	0.0002008	0	0.997193	0
1	23423	24	zAD_PRSNEW	Standardized values of AD_PRSNEW	0	0.00213876	205192	-0.580295	5.60E-01	-0.01	0	0.05	0.0002008	0	0.997193	0
1	23410	11	zAD_PRSNEW	Standardized values of AD_PRSNEW	0	0.00219598	205192	-0.568461	5.70E-01	-0.01	0	0.05	0.0002008	0	0.997193	0
1	23565	166	zAD_PRSNEW	Standardized values of AD_PRSNEW	0	0.00203726	205192	-0.566773	5.70E-01	-0.01	0	0.05	0.0002008	0	0.997193	0
1	23519	120	zAD_PRSNEW	Standardized values of AD_PRSNEW	0	0.00210651	205192	0.561974	5.70E-01	0	0.01	0.05	0.0002008	0	0.997193	0
1	23618	219	zAD_PRSNEW	Standardized values of AD_PRSNEW	0	0.00215235	205192	-0.56164	5.70E-01	-0.01	0	0.05	0.0002008	0	0.997193	0
1	23610	211	zAD_PRSNEW	Standardized values of AD_PRSNEW	0	0.00214168	205192	0.558556	5.80E-01	0	0.01	0.05	0.0002008	0	0.997193	0
1	23613	214	zAD_PRSNEW	Standardized values of AD_PRSNEW	0	0.00212878	205192	-0.555977	5.80E-01	-0.01	0	0.05	0.0002008	0	0.997193	0
1	23529	130	zAD_PRSNEW	Standardized values of AD_PRSNEW	0	0.00219384	205192	-0.555605	5.80E-01	-0.01	0	0.05	0.0002008	0	0.997193	0
1	23559	160	zAD_PRSNEW	Standardized values of AD_PRSNEW	0	0.00196715	205192	0.553417	5.80E-01	0	0	0.05	0.0002008	0	0.997193	0
1	23570	171	zAD_PRSNEW	Standardized values of AD_PRSNEW	0	0.00201214	205192	-0.546037	5.90E-01	-0.01	0	0.05	0.0002008	0	0.997193	0
1	23491	92	zAD_PRSNEW	Standardized values of AD_PRSNEW	0	0.00217461	205192	-0.543548	5.90E-01	-0.01	0	0.05	0.0002008	0	0.997193	0
1	23506	107	zAD_PRSNEW	Standardized values of AD_PRSNEW	0	0.00214678	205192	0.542324	5.90E-01	0	0.01	0.05	0.0002008	0	0.997193	0
1	23498	99	zAD_PRSNEW	Standardized values of AD_PRSNEW	0	0.00217872	205192	-0.542324	5.90E-01	-0.01	0	0.05	0.0002008	0	0.997193	0
1	23550	151	zAD_PRSNEW	Standardized values of AD_PRSNEW	0	0.00218608	205192	-0.541567	5.90E-01	-0.01	0	0.05	0.0002008	0	0.997193	0
1	23639	240	zAD_PRSNEW	Standardized values of AD_PRSNEW	0	0.00210802	205192	-0.538043	5.90E-01	-0.01	0	0.05	0.0002008	0	0.997193	0
1	23615	216	zAD_PRSNEW	Standardized values of AD_PRSNEW	0	0.00213087	205192	0.518104	6.00E-01	0	0.01	0.05	0.0002008	0	0.997193	0
1	23445	46	zAD_PRSNEW	Standardized values of AD_PRSNEW	0	0.00212536	205192	-0.5029	6.20E-01	-0.01	0	0.05	0.0002008	0	0.997193	0
1	23434	35	zAD_PRSNEW	Standardized values of AD_PRSNEW	0	0.00205879	205192	-0.49374	6.20E-01	-0.01	0	0.05	0.0002008	0	0.997193	0
1	23444	45	zAD_PRSNEW	Standardized values of AD_PRSNEW	0	0.00212874	205192	0.493294	6.20E-01	0	0.01	0.05	0.0002008	0	0.997193	0
1	23412	13	zAD_PRSNEW	Standardized values of AD_PRSNEW	0	0.00219539	205192	-0.493107	6.20E-01	-0.01	0	0.05	0.0002008	0	0.997193	0
1	23451	52	zAD_PRSNEW	Standardized values of AD_PRSNEW	0	0.00212193	205192	0.489412	6.20E-01	0	0.01	0.05	0.0002008	0	0.997193	0
1	23450	51	zAD_PRSNEW	Standardized values of AD_PRSNEW	0	0.0020806	205192	0.484374	6.30E-01	0	0.01	0.05	0.0002008	0	0.997193	0
1	23484	85	zAD_PRSNEW	Standardized values of AD_PRSNEW	0	0.00215232	205192	-0.47654	6.30E-01	-0.01	0	0.05	0.0002008	0	0.997193	0
1	23539	140	zAD_PRSNEW	Standardized values of AD_PRSNEW	0	0.00219559	205192	-0.475884	6.30E-01	-0.01	0	0.05	0.0002008	0	0.997193	0
1	23648	249	zAD_PRSNEW	Standardized values of AD_PRSNEW	0	0.00212654	205192	-0.470477	6.40E-01	-0.01	0	0.05	0.0002008	0	0.997193	0
1	23568	169	zAD_PRSNEW	Standardized values of AD_PRSNEW	0	0.00203826	205192	-0.470396	6.40E-01	0	0	0.05	0.0002008	0	0.997193	0
1	23541	142	zAD_PRSNEW	Standardized values of AD_PRSNEW	0	0.00219729	205192	-0.465278	6.40E-01	-0.01	0	0.05	0.0002008	0	0.997193	0
1	23569	170	zAD_PRSNEW	Standardized values of AD_PRSNEW	0	0.00204648	205192	-0.445394	6.60E-01	0	0	0.05	0.0002008	0	0.997193	0
1	23511	112	zAD_PRSNEW	Standardized values of AD_PRSNEW	0	0.00220017	205192	-0.443722	6.60E-01	-0.01	0	0.05	0.0002008	0	0.997193	0
1	23411	12	zAD_PRSNEW	Standardized values of AD_PRSNEW	0	0.00206306	205192	-0.435843	6.60E-01	0	0	0.05	0.0002008	0	0.997193	0
1	23560	161	zAD_PRSNEW	Standardized values of AD_PRSNEW	0	0.00197039	205192	0.431839	6.70E-01	0	0	0.05	0.0002008	0	0.997193	0
1	23640	241	zAD_PRSNEW	Standardized values of AD_PRSNEW	0	0.00213027	205192	0.427654	6.70E-01	0	0.01	0.05	0.0002008	0	0.997193	0
1	23440	41	zAD_PRSNEW	Standardized values of AD_PRSNEW	0	0.00202293	205192	-0.426068	6.70E-01	0	0	0.05	0.0002008	0	0.997193	0
1	23538	139	zAD_PRSNEW	Standardized values of AD_PRSNEW	0	0.00219537	205192	-0.424736	6.70E-01	-0.01	0	0.05	0.0002008	0	0.997193	0
1	23482	83	zAD_PRSNEW	Standardized values of AD_PRSNEW	0	0.0021476	205192	-0.421224	6.70E-01	-0.01	0	0.05	0.0002008	0	0.997193	0
1	23502	103	zAD_PRSNEW	Standardized values of AD_PRSNEW	0	0.00219872	205192	-0.410463	6.80E-01	-0.01	0	0.05	0.0002008	0	0.997193	0
1	23540	141	zAD_PRSNEW	Standardized values of AD_PRSNEW	0	0.00219347	205192	-0.403686	6.90E-01	-0.01	0	0.05	0.0002008	0	0.997193	0
1	23490	91	zAD_PRSNEW	Standardized values of AD_PRSNEW	0	0.00215579	205192	-0.398895	6.90E-01	-0.01	0	0.05	0.0002008	0	0.997193	0
1	23504	105	zAD_PRSNEW	Standardized values of AD_PRSNEW	0	0.0021967	205192	-0.397597	6.90E-01	-0.01	0	0.05	0.0002008	0	0.997193	0
1	23643	244	zAD_PRSNEW	Standardized values of AD_PRSNEW	0	0.00214785	205192	-0.39286	6.90E-01	-0.01	0	0.05	0.0002008	0	0.997193	0
1	23523	124	zAD_PRSNEW	Standardized values of AD_PRSNEW	0	0.00214356	205192	0.391823	7.00E-01	0	0.01	0.05	0.0002008	0	0.997193	0
1	23470	71	zAD_PRSNEW	Standardized values of AD_PRSNEW	0	0.00219628	205192	-0.390547	7.00E-01	-0.01	0	0.05	0.0002008	0	0.997193	0
1	23526	127	zAD_PRSNEW	Standardized values of AD_PRSNEW	0	0.00208509	205192	0.385342	7.00E-01	0	0	0.05	0.0002008	0	0.997193	0
1	23619	220	zAD_PRSNEW	Standardized values of AD_PRSNEW	0	0.00219997	205192	-0.383826	7.00E-01	-0.01	0	0.05	0.0002008	0	0.997193	0
1	23428	29	zAD_PRSNEW	Standardized values of AD_PRSNEW	0	0.00220022	205192	-0.373305	7.10E-01	-0.01	0	0.05	0.0002008	0	0.997193	0
1	23525	126	zAD_PRSNEW	Standardized values of AD_PRSNEW	0	0.00208819	205192	0.356901	7.20E-01	0	0	0.05	0.0002008	0	0.997193	0
1	23487	88	zAD_PRSNEW	Standardized values of AD_PRSNEW	0	0.00214949	205192	-0.352989	7.20E-01	0	0	0.05	0.0002008	0	0.997193	0
1	23417	18	zAD_PRSNEW	Standardized values of AD_PRSNEW	0	0.00217307	205192	-0.349947	7.30E-01	-0.01	0	0.05	0.0002008	0	0.997193	0
1	23493	94	zAD_PRSNEW	Standardized values of AD_PRSNEW	0	0.00216377	205192	-0.345118	7.30E-01	0	0	0.05	0.0002008	0	0.997193	0
1	23414	15	zAD_PRSNEW	Standardized values of AD_PRSNEW	0	0.00200491	205192	-0.340578	7.30E-01	0	0	0.05	0.0002008	0	0.997193	0
1	23499	100	zAD_PRSNEW	Standardized values of AD_PRSNEW	0	0.00219217	205192	-0.33904	7.30E-01	-0.01	0	0.05	0.0002008	0	0.997193	0
1	23436	37	zAD_PRSNEW	Standardized values of AD_PRSNEW	0	0.00204041	205192	-0.337629	7.40E-01	0	0	0.05	0.0002008	0	0.997193	0
1	23420	21	zAD_PRSNEW	Standardized values of AD_PRSNEW	0	0.00219857	205192	-0.335118	7.40E-01	-0.01	0	0.05	0.0002008	0	0.997193	0
1	23625	226	zAD_PRSNEW	Standardized values of AD_PRSNEW	0	0.00218684	205192	0.334987	7.40E-01	0	0.01	0.05	0.0002008	0	0.997193	0
1	23548	149	zAD_PRSNEW	Standardized values of AD_PRSNEW	0	0.00219464	205192	-0.329968	7.40E-01	-0.01	0	0.05	0.0002008	0	0.997193	0
1	23609	210	zAD_PRSNEW	Standardized values of AD_PRSNEW	0	0.00219901	205192	0.317127	7.50E-01	0	0.01	0.05	0.0002008	0	0.997193	0
1	23449	50	zAD_PRSNEW	Standardized values of AD_PRSNEW	0	0.00214083	205192	-0.315463	7.50E-01	0	0	0.05	0.0002008	0	0.997193	0
1	23524	125	zAD_PRSNEW	Standardized values of AD_PRSNEW	0	0.0020889	205192	0.311405	7.60E-01	0	0	0.05	0.0002008	0	0.997193	0
1	23626	227	zAD_PRSNEW	Standardized values of AD_PRSNEW	0	0.00220035	205192	-0.307649	7.60E-01	0	0	0.05	0.0002008	0	0.997193	0
1	23481	82	zAD_PRSNEW	Standardized values of AD_PRSNEW	0	0.00214793	205192	-0.2991	7.60E-01	0	0	0.05	0.0002008	0	0.997193	0
1	23446	47	zAD_PRSNEW	Standardized values of AD_PRSNEW	0	0.00211794	205192	-0.29304	7.70E-01	0	0	0.05	0.0002008	0	0.997193	0
1	23534	135	zAD_PRSNEW	Standardized values of AD_PRSNEW	0	0.00215243	205192	-0.291993	7.70E-01	0	0	0.05	0.0002008	0	0.997193	0
1	23645	246	zAD_PRSNEW	Standardized values of AD_PRSNEW	0	0.00219386	205192	0.282085	7.80E-01	0	0	0.05	0.0002008	0	0.997193	0
1	23642	243	zAD_PRSNEW	Standardized values of AD_PRSNEW	0	0.00197023	205192	-0.268503	7.90E-01	0	0	0.05	0.0002008	0	0.997193	0
1	23545	146	zAD_PRSNEW	Standardized values of AD_PRSNEW	0	0.00219314	205192	-0.260219	7.90E-01	0	0	0.05	0.0002008	0	0.997193	0
1	23611	212	zAD_PRSNEW	Standardized values of AD_PRSNEW	0	0.00214366	205192	-0.258838	8.00E-01	0	0	0.05	0.0002008	0	0.997193	0
1	23425	26	zAD_PRSNEW	Standardized values of AD_PRSNEW	0	0.00217076	205192	-0.25595	8.00E-01	0	0	0.05	0.0002008	0	0.997193	0
1	23547	148	zAD_PRSNEW	Standardized values of AD_PRSNEW	0	0.00219124	205192	-0.25579	8.00E-01	0	0	0.05	0.0002008	0	0.997193	0
1	23405	6	zAD_PRSNEW	Standardized values of AD_PRSNEW	0	0.00216613	205192	-0.252831	8.00E-01	0	0	0.05	0.0002008	0	0.997193	0
1	23514	115	zAD_PRSNEW	Standardized values of AD_PRSNEW	0	0.00219156	205192	-0.241116	8.10E-01	0	0	0.05	0.0002008	0	0.997193	0
1	23604	205	zAD_PRSNEW	Standardized values of AD_PRSNEW	0	0.00214615	205192	-0.239828	8.10E-01	0	0	0.05	0.0002008	0	0.997193	0
1	23432	33	zAD_PRSNEW	Standardized values of AD_PRSNEW	0	0.00213773	205192	-0.23694	8.10E-01	0	0	0.05	0.0002008	0	0.997193	0
1	23469	70	zAD_PRSNEW	Standardized values of AD_PRSNEW	0	0.00220572	205192	-0.235351	8.10E-01	0	0	0.05	0.0002008	0	0.997193	0
1	23438	39	zAD_PRSNEW	Standardized values of AD_PRSNEW	0	0.00203109	205192	0.232429	8.20E-01	0	0	0.05	0.0002008	0	0.997193	0
1	23579	180	zAD_PRSNEW	Standardized values of AD_PRSNEW	0	0.00220252	205192	-0.230495	8.20E-01	0	0	0.05	0.0002008	0	0.997193	0
1	23461	62	zAD_PRSNEW	Standardized values of AD_PRSNEW	0	0.00220917	205192	0.229262	8.20E-01	0	0	0.05	0.0002008	0	0.997193	0
1	23521	122	zAD_PRSNEW	Standardized values of AD_PRSNEW	0	0.00214555	205192	0.225217	8.20E-01	0	0	0.05	0.0002008	0	0.997193	0
1	23476	77	zAD_PRSNEW	Standardized values of AD_PRSNEW	0	0.00220391	205192	-0.224564	8.20E-01	0	0	0.05	0.0002008	0	0.997193	0
1	23507	108	zAD_PRSNEW	Standardized values of AD_PRSNEW	0	0.00219119	205192	-0.223814	8.20E-01	0	0	0.05	0.0002008	0	0.997193	0
1	23505	106	zAD_PRSNEW	Standardized values of AD_PRSNEW	0	0.00216867	205192	0.207677	8.40E-01	0	0	0.05	0.0002008	0	0.997193	0
1	23426	27	zAD_PRSNEW	Standardized values of AD_PRSNEW	0	0.00199283	205192	-0.206183	8.40E-01	0	0	0.05	0.0002008	0	0.997193	0
1	23542	143	zAD_PRSNEW	Standardized values of AD_PRSNEW	0	0.00217696	205192	-0.205705	8.40E-01	0	0	0.05	0.0002008	0	0.997193	0
1	23638	239	zAD_PRSNEW	Standardized values of AD_PRSNEW	0	0.00212059	205192	-0.198563	8.40E-01	0	0	0.05	0.0002008	0	0.997193	0
1	23527	128	zAD_PRSNEW	Standardized values of AD_PRSNEW	0	0.00208469	205192	0.194917	8.50E-01	0	0	0.05	0.0002008	0	0.997193	0
1	23459	60	zAD_PRSNEW	Standardized values of AD_PRSNEW	0	0.00214656	205192	-0.194737	8.50E-01	0	0	0.05	0.0002008	0	0.997193	0
1	23533	134	zAD_PRSNEW	Standardized values of AD_PRSNEW	0	0.00214505	205192	-0.192881	8.50E-01	0	0	0.05	0.0002008	0	0.997193	0
1	23413	14	zAD_PRSNEW	Standardized values of AD_PRSNEW	0	0.00217344	205192	-0.180453	8.60E-01	0	0	0.05	0.0002008	0	0.997193	0
1	23473	74	zAD_PRSNEW	Standardized values of AD_PRSNEW	0	0.00217314	205192	-0.173401	8.60E-01	0	0	0.05	0.0002008	0	0.997193	0
1	23531	132	zAD_PRSNEW	Standardized values of AD_PRSNEW	0	0.00214953	205192	-0.168979	8.70E-01	0	0	0.05	0.0002008	0	0.997193	0
1	23477	78	zAD_PRSNEW	Standardized values of AD_PRSNEW	0	0.00220474	205192	-0.165184	8.70E-01	0	0	0.05	0.0002008	0	0.997193	0
1	23516	117	zAD_PRSNEW	Standardized values of AD_PRSNEW	0	0.00215718	205192	0.160507	8.70E-01	0	0	0.05	0.0002008	0	0.997193	0
1	23441	42	zAD_PRSNEW	Standardized values of AD_PRSNEW	0	0.00218907	205192	0.160348	8.70E-01	0	0	0.05	0.0002008	0	0.997193	0
1	23564	165	zAD_PRSNEW	Standardized values of AD_PRSNEW	0	0.00213656	205192	0.150525	8.80E-01	0	0	0.05	0.0002008	0	0.997193	0
1	23557	158	zAD_PRSNEW	Standardized values of AD_PRSNEW	0	0.00218224	205192	0.146793	8.80E-01	0	0	0.05	0.0002008	0	0.997193	0
1	23631	232	zAD_PRSNEW	Standardized values of AD_PRSNEW	0	0.00219974	205192	-0.145711	8.80E-01	0	0	0.05	0.0002008	0	0.997193	0
1	23549	150	zAD_PRSNEW	Standardized values of AD_PRSNEW	0	0.00218077	205192	-0.141831	8.90E-01	0	0	0.05	0.0002008	0	0.997193	0
1	23483	84	zAD_PRSNEW	Standardized values of AD_PRSNEW	0	0.00214336	205192	-0.140436	8.90E-01	0	0	0.05	0.0002008	0	0.997193	0
1	23530	131	zAD_PRSNEW	Standardized values of AD_PRSNEW	0	0.00217444	205192	-0.131774	9.00E-01	0	0	0.05	0.0002008	0	0.997193	0
1	23517	118	zAD_PRSNEW	Standardized values of AD_PRSNEW	0	0.00215034	205192	0.129918	9.00E-01	0	0	0.05	0.0002008	0	0.997193	0
1	23419	20	zAD_PRSNEW	Standardized values of AD_PRSNEW	0	0.0021125	205192	-0.125943	9.00E-01	0	0	0.05	0.0002008	0	0.997193	0
1	23580	181	zAD_PRSNEW	Standardized values of AD_PRSNEW	0	0.00219533	205192	-0.115115	9.10E-01	0	0	0.05	0.0002008	0	0.997193	0
1	23621	222	zAD_PRSNEW	Standardized values of AD_PRSNEW	0	0.00218926	205192	-0.10923	9.10E-01	0	0	0.05	0.0002008	0	0.997193	0
1	23646	247	zAD_PRSNEW	Standardized values of AD_PRSNEW	0	0.00219558	205192	0.109143	9.10E-01	0	0	0.05	0.0002008	0	0.997193	0
1	23512	113	zAD_PRSNEW	Standardized values of AD_PRSNEW	0	0.00220053	205192	-0.103911	9.20E-01	0	0	0.05	0.0002008	0	0.997193	0
1	23474	75	zAD_PRSNEW	Standardized values of AD_PRSNEW	0	0.0022034	205192	0.103651	9.20E-01	0	0	0.05	0.0002008	0	0.997193	0
1	23402	3	zAD_PRSNEW	Standardized values of AD_PRSNEW	0	0.00215815	205192	0.103071	9.20E-01	0	0	0.05	0.0002008	0	0.997193	0
1	23546	147	zAD_PRSNEW	Standardized values of AD_PRSNEW	0	0.00218939	205192	-0.1014	9.20E-01	0	0	0.05	0.0002008	0	0.997193	0
1	23400	1	zAD_PRSNEW	Standardized values of AD_PRSNEW	0	0.00209024	205192	-0.0991858	9.20E-01	0	0	0.05	0.0002008	0	0.997193	0
1	23415	16	zAD_PRSNEW	Standardized values of AD_PRSNEW	0	0.00208252	205192	-0.0966599	9.20E-01	0	0	0.05	0.0002008	0	0.997193	0
1	23644	245	zAD_PRSNEW	Standardized values of AD_PRSNEW	0	0.00215607	205192	0.0920616	9.30E-01	0	0	0.05	0.0002008	0	0.997193	0
1	23535	136	zAD_PRSNEW	Standardized values of AD_PRSNEW	0	0.00212669	205192	0.0913083	9.30E-01	0	0	0.05	0.0002008	0	0.997193	0
1	23401	2	zAD_PRSNEW	Standardized values of AD_PRSNEW	0	0.00216074	205192	-0.0870928	9.30E-01	0	0	0.05	0.0002008	0	0.997193	0
1	23403	4	zAD_PRSNEW	Standardized values of AD_PRSNEW	0	0.00219838	205192	-0.0851531	9.30E-01	0	0	0.05	0.0002008	0	0.997193	0
1	23486	87	zAD_PRSNEW	Standardized values of AD_PRSNEW	0	0.00215344	205192	-0.0792675	9.40E-01	0	0	0.05	0.0002008	0	0.997193	0
1	23429	30	zAD_PRSNEW	Standardized values of AD_PRSNEW	0	0.00218427	205192	-0.0764627	9.40E-01	0	0	0.05	0.0002008	0	0.997193	0
1	23416	17	zAD_PRSNEW	Standardized values of AD_PRSNEW	0	0.0021923	205192	0.0738549	9.40E-01	0	0	0.05	0.0002008	0	0.997193	0
1	23406	7	zAD_PRSNEW	Standardized values of AD_PRSNEW	0	0.00198735	205192	0.0465802	9.60E-01	0	0	0.05	0.0002008	0	0.99783	0
1	23439	40	zAD_PRSNEW	Standardized values of AD_PRSNEW	0	0.00218061	205192	-0.0439152	9.60E-01	0	0	0.05	0.0002008	0	0.99783	0
1	23532	133	zAD_PRSNEW	Standardized values of AD_PRSNEW	0	0.00215312	205192	-0.0436128	9.70E-01	0	0	0.05	0.0002008	0	0.99783	0
1	23513	114	zAD_PRSNEW	Standardized values of AD_PRSNEW	0	0.00220317	205192	-0.0408929	9.70E-01	0	0	0.05	0.0002008	0	0.99783	0
1	23518	119	zAD_PRSNEW	Standardized values of AD_PRSNEW	0	0.00216353	205192	0.0390719	9.70E-01	0	0	0.05	0.0002008	0	0.99783	0
1	23632	233	zAD_PRSNEW	Standardized values of AD_PRSNEW	0	0.00199195	205192	-0.0386509	9.70E-01	0	0	0.05	0.0002008	0	0.99783	0
1	23537	138	zAD_PRSNEW	Standardized values of AD_PRSNEW	0	0.00219774	205192	0.0378856	9.70E-01	0	0	0.05	0.0002008	0	0.99783	0
1	23422	23	zAD_PRSNEW	Standardized values of AD_PRSNEW	0	0.00196807	205192	0.030599	9.80E-01	0	0	0.05	0.0002008	0	0.998136	0
1	23421	22	zAD_PRSNEW	Standardized values of AD_PRSNEW	0	0.00214747	205192	-0.0206627	9.80E-01	0	0	0.05	0.0002008	0	0.998136	0
1	23404	5	zAD_PRSNEW	Standardized values of AD_PRSNEW	0	0.00215843	205192	-0.0201378	9.80E-01	0	0	0.05	0.0002008	0	0.998136	0
1	23475	76	zAD_PRSNEW	Standardized values of AD_PRSNEW	0	0.00220606	205192	0.0171355	9.90E-01	0	0	0.05	0.0002008	0	0.998136	0
1	23630	231	zAD_PRSNEW	Standardized values of AD_PRSNEW	0	0.0021276	205192	0.00665663	9.90E-01	0	0	0.05	0.0002008	0	0.998136	0
1	23544	145	zAD_PRSNEW	Standardized values of AD_PRSNEW	0	0.00219612	205192	0.00591837	1.00E+00	0	0	0.05	0.0002008	0	0.998136	0
1	23418	19	zAD_PRSNEW	Standardized values of AD_PRSNEW	0	0.00199713	205192	0.00233667	1.00E+00	0	0	0.05	0.0002008	0	0.998136	0

## Sheet: LEGEND_SUPPDATASHEET2
SUPPLEMENTARY DATASHEET 2
Supplement for Figure 3
Volcano plot of plasma metabolomic biomarkers in relation to AD PRS: UK biobank 2006-2010
Abbreviations: See list of abbreviations for protein abbreviations; AD=Alzheimer’s Disease; PRS=Polygenic Risk Score.
Note: Based on a series of multiple linear regression models, with main predictor being AD PRS and the outcome being each of 249 plasma metabolomic biomarkers (Log2 transformed, z-scored). The y-axis is the predictor’s associated p-value on a -Log10 scale and the X-axis is the β coefficient (effect of AD PRS exposure on standardized z-scores of plasma metabolomic markers) from the multiple linear…
