# Supplementary material for: Alzheimer’s disease polygenic risk’s association with all-cause dementia through the plasma metabolome in the UK Biobank study
Source: GeroScience. 2025 Jul 1;47(6):7023–42. doi: 10.1007/s11357-025-01724-4 (PMC12638481; doi:10.1007/s11357-025-01724-4)
Supplement: Supplementary file 4 — Supplementary file4 (XLSX 146 KB) [file 11357_2025_1724_MOESM4_ESM.xlsx]

## Sheet: chunk1
Estimate	beta	SE	z	P	LCL	UCL	METAB	CHUNK
tereri	0.883426	0.0701037	12.6	0	0.746025	1.02083	1	1
ereri_cde	0.898349	0.0701344	12.81	0	0.760888	1.03581	1	1
ereri_intref	0.0052645	0.0114119	0.46	0.645	-0.0171023	0.0276314	1	1
ereri_intmed	-0.0066744	0.0037438	-1.78	0.075	-0.0140121	0.0006633	1	1
ereri_pie	-0.0135134	0.0032697	-4.13	0	-0.0199219	-0.007105	1	1
terira	1.88343	0.0701037	26.87	0	1.74602	2.02083	1	1
p_cde	1.01689	0.010399	97.79	0	0.996511	1.03727	1	1
p_intref	0.0059592	0.0128769	0.46	0.644	-0.0192791	0.0311975	1	1
p_intmed	-0.0075552	0.0041666	-1.81	0.07	-0.0157215	0.0006112	1	1
p_pie	-0.0152966	0.003918	-3.9	0	-0.0229758	-0.0076174	1	1
op_m	-0.0228518	0.0063807	-3.58	0	-0.0353577	-0.0103458	1	1
op_ati	-0.001596	0.0090117	-0.18	0.859	-0.0192586	0.0160667	1	1
op_e	-0.0168926	0.010399	-1.62	0.104	-0.0372743	0.0034891	1	1
tereri	0.887273	0.0700022	12.67	0	0.750071	1.02447	2	1
ereri_cde	0.892158	0.0701872	12.71	0	0.754594	1.02972	2	1
ereri_intref	-0.0033809	0.0030173	-1.12	0.262	-0.0092946	0.0025329	2	1
ereri_intmed	0.0010409	0.0016337	0.64	0.524	-0.0021611	0.0042429	2	1
ereri_pie	-0.002546	0.0015626	-1.63	0.103	-0.0056086	0.0005166	2	1
terira	1.88727	0.0700022	26.96	0	1.75007	2.02447	2	1
p_cde	1.00551	0.0048417	207.68	0	0.996017	1.015	2	1
p_intref	-0.0038104	0.0034181	-1.11	0.265	-0.0105099	0.002889	2	1
p_intmed	0.0011732	0.0018483	0.63	0.526	-0.0024494	0.0047957	2	1
p_pie	-0.0028695	0.0017736	-1.62	0.106	-0.0063456	0.0006066	2	1
op_m	-0.0016963	0.0027982	-0.61	0.544	-0.0071806	0.003788	2	1
op_ati	-0.0026372	0.0032173	-0.82	0.412	-0.008943	0.0036685	2	1
op_e	-0.0055067	0.0048417	-1.14	0.255	-0.0149962	0.0039828	2	1
tereri	0.891899	0.0704495	12.66	0	0.75382	1.02998	3	1
ereri_cde	0.901405	0.0708358	12.73	0	0.76257	1.04024	3	1
ereri_intref	-0.0038973	0.0053527	-0.73	0.467	-0.0143885	0.0065939	3	1
ereri_intmed	-0.0003345	0.0022009	-0.15	0.879	-0.0046482	0.0039791	3	1
ereri_pie	-0.0052749	0.0020111	-2.62	0.009	-0.0092166	-0.0013333	3	1
terira	1.8919	0.0704495	26.85	0	1.75382	2.02998	3	1
p_cde	1.01066	0.0056962	177.43	0	0.999495	1.02182	3	1
p_intref	-0.0043696	0.0060043	-0.73	0.467	-0.0161378	0.0073985	3	1
p_intmed	-0.0003751	0.0024669	-0.15	0.879	-0.0052101	0.0044599	3	1
p_pie	-0.0059143	0.0022974	-2.57	0.01	-0.0104171	-0.0014114	3	1
op_m	-0.0062894	0.0036731	-1.71	0.087	-0.0134884	0.0009097	3	1
op_ati	-0.0047447	0.0041135	-1.15	0.249	-0.012807	0.0033175	3	1
op_e	-0.010659	0.0056962	-1.87	0.061	-0.0218234	0.0005054	3	1
tereri	0.886715	0.0706345	12.55	0	0.748274	1.02516	4	1
ereri_cde	0.881468	0.070982	12.42	0	0.742346	1.02059	4	1
ereri_intref	0.005236	0.0082671	0.63	0.527	-0.0109673	0.0214393	4	1
ereri_intmed	3.8e-06	0.0006829	0.01	0.996	-0.0013346	0.0013422	4	1
ereri_pie	6.54e-06	0.0011741	0.01	0.996	-0.0022947	0.0023077	4	1
terira	1.88671	0.0706345	26.71	0	1.74827	2.02516	4	1
p_cde	0.994083	0.0095626	103.96	0	0.975341	1.01283	4	1
p_intref	0.005905	0.0093289	0.63	0.527	-0.0123793	0.0241892	4	1
p_intmed	4.29e-06	0.0007698	0.01	0.996	-0.0015044	0.001513	4	1
p_pie	7.37e-06	0.0013241	0.01	0.996	-0.0025879	0.0026026	4	1
op_m	1.17e-05	0.0020952	0.01	0.996	-0.0040949	0.0041182	4	1
op_ati	0.0059093	0.0093627	0.63	0.528	-0.0124413	0.0242598	4	1
op_e	0.0059166	0.0095626	0.62	0.536	-0.0128257	0.024659	4	1
tereri	0.886618	0.0698612	12.69	0	0.749693	1.02354	5	1
ereri_cde	0.900894	0.0703938	12.8	0	0.762925	1.03886	5	1
ereri_intref	-0.0064916	0.0047768	-1.36	0.174	-0.0158538	0.0028707	5	1
ereri_intmed	0.003151	0.0053767	0.59	0.558	-0.0073872	0.0136892	5	1
ereri_pie	-0.0109354	0.0041254	-2.65	0.008	-0.019021	-0.0028498	5	1
terira	1.88662	0.0698612	27.01	0	1.74969	2.02354	5	1
p_cde	1.0161	0.0095232	106.7	0	0.997436	1.03477	5	1
p_intref	-0.0073217	0.0054247	-1.35	0.177	-0.017954	0.0033106	5	1
p_intmed	0.0035539	0.0060778	0.58	0.559	-0.0083583	0.0154661	5	1
p_pie	-0.0123339	0.0047646	-2.59	0.01	-0.0216722	-0.0029955	5	1
op_m	-0.0087799	0.0083379	-1.05	0.292	-0.0251219	0.0075621	5	1
op_ati	-0.0037678	0.0050496	-0.75	0.456	-0.0136648	0.0061293	5	1
op_e	-0.0161016	0.0095232	-1.69	0.091	-0.0347667	0.0025635	5	1
tereri	0.884991	0.0693989	12.75	0	0.748972	1.02101	6	1
ereri_cde	0.88499	0.0698095	12.68	0	0.748166	1.02181	6	1
ereri_intref	-0.0026549	0.0064652	-0.41	0.681	-0.0153264	0.0100165	6	1
ereri_intmed	0.0059036	0.0025075	2.35	0.019	0.000989	0.0108182	6	1
ereri_pie	-0.0032472	0.0020083	-1.62	0.106	-0.0071834	0.000689	6	1
terira	1.88499	0.0693989	27.16	0	1.74897	2.02101	6	1
p_cde	0.999998	0.0107415	93.1	0	0.978945	1.02105	6	1
p_intref	-0.003	0.0073144	-0.41	0.682	-0.0173359	0.011336	6	1
p_intmed	0.0066708	0.0028699	2.32	0.02	0.0010458	0.0122958	6	1
p_pie	-0.0036692	0.002293	-1.6	0.11	-0.0081634	0.000825	6	1
op_m	0.0030016	0.0037457	0.8	0.423	-0.0043398	0.010343	6	1
op_ati	0.0036708	0.0089049	0.41	0.68	-0.0137824	0.021124	6	1
op_e	1.64e-06	0.0107262	0	1	-0.0210213	0.0210245	6	1
tereri	0.873637	0.070111	12.46	0	0.736222	1.01105	7	1
ereri_cde	0.876799	0.0700448	12.52	0	0.739513	1.01408	7	1
ereri_intref	-0.0030806	0.0036385	-0.85	0.397	-0.0102118	0.0040507	7	1
ereri_intmed	0.001259	0.0011473	1.1	0.272	-0.0009897	0.0035078	7	1
ereri_pie	-0.0013399	0.0010039	-1.33	0.182	-0.0033075	0.0006276	7	1
terira	1.87364	0.070111	26.72	0	1.73622	2.01105	7	1
p_cde	1.00362	0.0054375	184.57	0	0.992962	1.01428	7	1
p_intref	-0.0035262	0.0041924	-0.84	0.4	-0.011743	0.0046907	7	1
p_intmed	0.0014411	0.0013241	1.09	0.276	-0.001154	0.0040362	7	1
p_pie	-0.0015337	0.0011617	-1.32	0.187	-0.0038106	0.0007431	7	1
op_m	-9.26e-05	0.001661	-0.06	0.956	-0.003348	0.0031628	7	1
op_ati	-0.002085	0.0045209	-0.46	0.645	-0.0109459	0.0067759	7	1
op_e	-0.0036188	0.0054375	-0.67	0.506	-0.014276	0.0070385	7	1
tereri	0.879944	0.0699169	12.59	0	0.742909	1.01698	8	1
ereri_cde	0.871135	0.070111	12.43	0	0.73372	1.00855	8	1
ereri_intref	0.0063446	0.0063452	1	0.317	-0.0060918	0.018781	8	1
ereri_intmed	0.0015584	0.0011668	1.34	0.182	-0.0007284	0.0038453	8	1
ereri_pie	0.0009053	0.0008367	1.08	0.279	-0.0007345	0.0025451	8	1
terira	1.87994	0.0699169	26.89	0	1.74291	2.01698	8	1
p_cde	0.98999	0.0086204	114.84	0	0.973094	1.00689	8	1
p_intref	0.0072102	0.0072224	1	0.318	-0.0069455	0.0213659	8	1
p_intmed	0.001771	0.0013245	1.34	0.181	-0.0008248	0.0043669	8	1
p_pie	0.0010288	0.0009527	1.08	0.28	-0.0008385	0.0028961	8	1
op_m	0.0027999	0.0019698	1.42	0.155	-0.001061	0.0066607	8	1
op_ati	0.0089813	0.0082196	1.09	0.275	-0.0071289	0.0250914	8	1
op_e	0.0100101	0.0086204	1.16	0.246	-0.0068855	0.0269057	8	1
tereri	0.886727	0.0704732	12.58	0	0.748602	1.02485	9	1
ereri_cde	0.864626	0.0702616	12.31	0	0.726916	1.00234	9	1
ereri_intref	0.0133678	0.0095671	1.4	0.162	-0.0053834	0.032119	9	1
ereri_intmed	0.0054272	0.0025586	2.12	0.034	0.0004125	0.010442	9	1
ereri_pie	0.0033054	0.0019204	1.72	0.085	-0.0004585	0.0070694	9	1
terira	1.88673	0.0704732	26.77	0	1.7486	2.02485	9	1
p_cde	0.975076	0.0141795	68.77	0	0.947285	1.00287	9	1
p_intref	0.0150754	0.0107413	1.4	0.16	-0.0059772	0.036128	9	1
p_intmed	0.0061205	0.0028502	2.15	0.032	0.0005342	0.0117068	9	1
p_pie	0.0037277	0.002181	1.71	0.087	-0.0005471	0.0080024	9	1
op_m	0.0098482	0.00404	2.44	0.015	0.0019299	0.0177665	9	1
op_ati	0.0211959	0.0133322	1.59	0.112	-0.0049347	0.0473265	9	1
op_e	0.0249236	0.0141795	1.76	0.079	-0.0028677	0.0527149	9	1
tereri	0.877869	0.0698637	12.57	0	0.740939	1.0148	10	1
ereri_cde	0.881759	0.0698233	12.63	0	0.744907	1.01861	10	1
ereri_intref	-0.0036326	0.0037334	-0.97	0.331	-0.0109501	0.0036848	10	1
ereri_intmed	0.0004246	0.0005944	0.71	0.475	-0.0007404	0.0015895	10	1
ereri_pie	-0.0006815	0.0007467	-0.91	0.361	-0.002145	0.000782	10	1
terira	1.87787	0.0698637	26.88	0	1.74094	2.0148	10	1
p_cde	1.00443	0.0046986	213.77	0	0.995222	1.01364	10	1
p_intref	-0.004138	0.0042817	-0.97	0.334	-0.0125299	0.0042539	10	1
p_intmed	0.0004837	0.0006805	0.71	0.477	-0.0008502	0.0018175	10	1
p_pie	-0.0007763	0.000854	-0.91	0.363	-0.0024502	0.0008976	10	1
op_m	-0.0002926	0.0007554	-0.39	0.698	-0.0017732	0.0011879	10	1
op_ati	-0.0036543	0.0042807	-0.85	0.393	-0.0120443	0.0047356	10	1
op_e	-0.0044306	0.0046986	-0.94	0.346	-0.0136396	0.0047783	10	1
tereri	0.886276	0.0704307	12.58	0	0.748234	1.02432	11	1
ereri_cde	0.887768	0.0705328	12.59	0	0.749526	1.02601	11	1
ereri_intref	-0.0008018	0.0035298	-0.23	0.82	-0.00772	0.0061165	11	1
ereri_intmed	-8.85e-05	0.000476	-0.19	0.852	-0.0010216	0.0008445	11	1
ereri_pie	-0.0006019	0.0006589	-0.91	0.361	-0.0018934	0.0006896	11	1
terira	1.88628	0.0704307	26.78	0	1.74823	2.02432	11	1
p_cde	1.00168	0.0037374	268.01	0	0.994358	1.00901	11	1
p_intref	-0.0009047	0.0039832	-0.23	0.82	-0.0087117	0.0069024	11	1
p_intmed	-9.99e-05	0.000537	-0.19	0.852	-0.0011524	0.0009526	11	1
p_pie	-0.0006791	0.0007451	-0.91	0.362	-0.0021396	0.0007814	11	1
op_m	-0.000779	0.0010066	-0.77	0.439	-0.0027519	0.001194	11	1
op_ati	-0.0010046	0.0035075	-0.29	0.775	-0.0078791	0.00587	11	1
op_e	-0.0016837	0.0037374	-0.45	0.652	-0.0090089	0.0056415	11	1
tereri	0.884849	0.0704377	12.56	0	0.746793	1.0229	12	1
ereri_cde	0.883514	0.0703647	12.56	0	0.745602	1.02143	12	1
ereri_intref	0.0015393	0.003087	0.5	0.618	-0.0045111	0.0075897	12	1
ereri_intmed	-0.000154	0.000426	-0.36	0.718	-0.0009889	0.0006809	12	1
ereri_pie	-5.07e-05	0.0001874	-0.27	0.787	-0.0004181	0.0003167	12	1
terira	1.88485	0.0704377	26.76	0	1.74679	2.0229	12	1
p_cde	0.998492	0.0032844	304.01	0	0.992054	1.00493	12	1
p_intref	0.0017396	0.0034851	0.5	0.618	-0.0050911	0.0085703	12	1
p_intmed	-0.000174	0.0004813	-0.36	0.718	-0.0011174	0.0007694	12	1
p_pie	-5.73e-05	0.0002119	-0.27	0.787	-0.0004726	0.000358	12	1
op_m	-0.0002313	0.000642	-0.36	0.719	-0.0014897	0.0010271	12	1
op_ati	0.0015656	0.0033313	0.47	0.638	-0.0049637	0.0080949	12	1
op_e	0.0015083	0.0032844	0.46	0.646	-0.0049289	0.0079455	12	1
tereri	0.88492	0.070633	12.53	0	0.746482	1.02336	13	1
ereri_cde	0.882965	0.0708308	12.47	0	0.744139	1.02179	13	1
ereri_intref	0.0006685	0.0031703	0.21	0.833	-0.0055452	0.0068822	13	1
ereri_intmed	0.0004645	0.0009936	0.47	0.64	-0.001483	0.002412	13	1
ereri_pie	0.0008218	0.0008606	0.95	0.34	-0.000865	0.0025086	13	1
terira	1.88492	0.070633	26.69	0	1.74648	2.02336	13	1
p_cde	0.997791	0.0048382	206.23	0	0.988308	1.00727	13	1		1
p_intref	0.0007554	0.003585	0.21	0.833	-0.0062711	0.0077819	13	1
p_intmed	0.0005249	0.0011238	0.47	0.64	-0.0016777	0.0027275	13	1
p_pie	0.0009287	0.0009722	0.96	0.339	-0.0009769	0.0028342	13	1
op_m	0.0014535	0.0016376	0.89	0.375	-0.001756	0.0046631	13	1
op_ati	0.0012803	0.004681	0.27	0.784	-0.0078943	0.0104549	13	1
op_e	0.0022089	0.0048382	0.46	0.648	-0.0072738	0.0116917	13	1
tereri	0.88213	0.0703123	12.55	0	0.74432	1.01994	14	1
ereri_cde	0.881883	0.0703232	12.54	0	0.744052	1.01971	14	1
ereri_intref	0.0001401	0.0013046	0.11	0.914	-0.0024168	0.0026971	14	1
ereri_intmed	0.0001498	0.0003821	0.39	0.695	-0.0005992	0.0008988	14	1
ereri_pie	-4.37e-05	0.0002766	-0.16	0.874	-0.0005859	0.0004985	14	1
terira	1.88213	0.0703123	26.77	0	1.74432	2.01994	14	1
p_cde	0.999721	0.001987	503.13	0	0.995826	1.00361	14	1
p_intref	0.0001588	0.0014789	0.11	0.914	-0.0027397	0.0030574	14	1
p_intmed	0.0001698	0.0004336	0.39	0.695	-0.0006799	0.0010196	14	1
p_pie	-4.95e-05	0.0003137	-0.16	0.875	-0.0006644	0.0005653	14	1
op_m	0.0001203	0.0005341	0.23	0.822	-0.0009265	0.0011671	14	1
op_ati	0.0003287	0.0017716	0.19	0.853	-0.0031436	0.0038009	14	1
op_e	0.0002791	0.001987	0.14	0.888	-0.0036153	0.0041736	14	1
tereri	0.883938	0.0704126	12.55	0	0.745932	1.02195	15	1
ereri_cde	0.88151	0.0703088	12.54	0	0.743708	1.01931	15	1
ereri_intref	0.0013553	0.0048075	0.28	0.778	-0.0080673	0.0107779	15	1
ereri_intmed	0.0003894	0.0006715	0.58	0.562	-0.0009266	0.0017055	15	1
ereri_pie	0.0006831	0.0007043	0.97	0.332	-0.0006974	0.0020636	15	1
terira	1.88394	0.0704126	26.76	0	1.74593	2.02195	15	1
p_cde	0.997253	0.0062113	160.55	0	0.985079	1.00943	15	1
p_intref	0.0015332	0.0054336	0.28	0.778	-0.0091163	0.0121828	15	1
p_intmed	0.0004406	0.0007577	0.58	0.561	-0.0010445	0.0019256	15	1
p_pie	0.0007728	0.0007986	0.97	0.333	-0.0007924	0.002338	15	1
op_m	0.0012133	0.0013098	0.93	0.354	-0.0013539	0.0037806	15	1
op_ati	0.0019738	0.0061143	0.32	0.747	-0.0100099	0.0139575	15	1
op_e	0.0027466	0.0062113	0.44	0.658	-0.0094274	0.0149206	15	1

## Sheet: chunk2
Estimate	beta	SE	z	P	LCL	UCL	METAB	CHUNK
tereri	0.705359	0.0645568	10.93	0	0.57883	0.831888	1	2
ereri_cde	0.717741	0.0649423	11.05	0	0.590457	0.845026	1	2
ereri_intref	-0.0035857	0.0046824	-0.77	0.444	-0.0127629	0.0055916	1	2
ereri_intmed	-0.0001684	0.00364	-0.05	0.963	-0.0073027	0.0069659	1	2
ereri_pie	-0.0086285	0.0032701	-2.64	0.008	-0.0150377	-0.0022192	1	2
terira	1.70536	0.0645568	26.42	0	1.57883	1.83189	1	2
p_cde	1.01755	0.0083976	121.17	0	1.0011	1.03401	1	2
p_intref	-0.0050835	0.0066576	-0.76	0.445	-0.0181321	0.0079651	1	2
p_intmed	-0.0002388	0.0051594	-0.05	0.963	-0.010351	0.0098735	1	2
p_pie	-0.0122327	0.0047809	-2.56	0.011	-0.0216031	-0.0028624	1	2
op_m	-0.0124715	0.0074538	-1.67	0.094	-0.0270807	0.0021378	1	2
op_ati	-0.0053222	0.0037817	-1.41	0.159	-0.0127342	0.0020897	1	2
op_e	-0.017555	0.0083976	-2.09	0.037	-0.0340139	-0.0010961	1	2
tereri	0.707014	0.064762	10.92	0	0.580083	0.833945	2	2
ereri_cde	0.704632	0.064821	10.87	0	0.577585	0.831678	2	2
ereri_intref	0.0006903	0.0024096	0.29	0.774	-0.0040324	0.0054131	2	2
ereri_intmed	0.0017064	0.0018197	0.94	0.348	-0.0018601	0.005273	2	2
ereri_pie	-1.44e-05	0.001542	-0.01	0.993	-0.0030367	0.003008	2	2
terira	1.70701	0.064762	26.36	0	1.58008	1.83394	2	2
p_cde	0.99663	0.0070317	141.73	0	0.982849	1.01041	2	2
p_intref	0.0009764	0.0034077	0.29	0.774	-0.0057025	0.0076554	2	2
p_intmed	0.0024136	0.0025669	0.94	0.347	-0.0026174	0.0074445	2	2
p_pie	-2.04e-05	0.002181	-0.01	0.993	-0.004295	0.0042542	2	2
op_m	0.0023932	0.0036642	0.65	0.514	-0.0047884	0.0095749	2	2
op_ati	0.00339	0.00561	0.6	0.546	-0.0076055	0.0143855	2	2
op_e	0.0033697	0.0070317	0.48	0.632	-0.0104122	0.0171515	2	2
tereri	0.701486	0.0648727	10.81	0	0.574338	0.828634	3	2
ereri_cde	0.701859	0.0650594	10.79	0	0.574345	0.829373	3	2
ereri_intref	0.0042014	0.005053	0.83	0.406	-0.0057023	0.0141052	3	2
ereri_intmed	-0.0027804	0.00214	-1.3	0.194	-0.0069747	0.0014139	3	2
ereri_pie	-0.0017936	0.0018154	-0.99	0.323	-0.0053517	0.0017644	3	2
terira	1.70149	0.0648727	26.23	0	1.57434	1.82863	3	2
p_cde	1.00053	0.0041083	243.54	0	0.992479	1.00858	3	2
p_intref	0.0059893	0.0072251	0.83	0.407	-0.0081715	0.0201502	3	2
p_intmed	-0.0039636	0.0030653	-1.29	0.196	-0.0099714	0.0020443	3	2
p_pie	-0.0025569	0.0025888	-0.99	0.323	-0.0076309	0.0025171	3	2
op_m	-0.0065205	0.0042995	-1.52	0.129	-0.0149474	0.0019064	3	2
op_ati	0.0020258	0.0044806	0.45	0.651	-0.006756	0.0108075	3	2
op_e	-0.0005311	0.0041083	-0.13	0.897	-0.0085833	0.007521	3	2
tereri	0.71046	0.0649192	10.94	0	0.58322	0.837699	4	2
ereri_cde	0.713893	0.0651886	10.95	0	0.586125	0.84166	4	2
ereri_intref	-0.0026837	0.0047181	-0.57	0.569	-0.011931	0.0065636	4	2
ereri_intmed	-3.86e-05	0.0003307	-0.12	0.907	-0.0006868	0.0006095	4	2
ereri_pie	-0.0007106	0.0009094	-0.78	0.435	-0.002493	0.0010718	4	2
terira	1.71046	0.0649192	26.35	0	1.58322	1.8377	4	2
p_cde	1.00483	0.0065312	153.85	0	0.992031	1.01763	4	2
p_intref	-0.0037774	0.0066425	-0.57	0.57	-0.0167966	0.0092417	4	2
p_intmed	-5.44e-05	0.0004653	-0.12	0.907	-0.0009663	0.0008576	4	2
p_pie	-0.0010002	0.0012838	-0.78	0.436	-0.0035165	0.0015161	4	2
op_m	-0.0010546	0.001444	-0.73	0.465	-0.0038848	0.0017757	4	2
op_ati	-0.0038318	0.0062443	-0.61	0.539	-0.0160703	0.0084068	4	2
op_e	-0.004832	0.0065312	-0.74	0.459	-0.0176329	0.0079689	4	2
tereri	0.70077	0.0646308	10.84	0	0.574096	0.827444	5	2
ereri_cde	0.709864	0.0649541	10.93	0	0.582556	0.837171	5	2
ereri_intref	0.0057896	0.0065972	0.88	0.38	-0.0071407	0.01872	5	2
ereri_intmed	-0.0077229	0.0051831	-1.49	0.136	-0.0178816	0.0024357	5	2
ereri_pie	-0.0071607	0.0042139	-1.7	0.089	-0.0154198	0.0010985	5	2
terira	1.70077	0.0646308	26.32	0	1.5741	1.82744	5	2
p_cde	1.01298	0.0053308	190.02	0	1.00253	1.02343	5	2
p_intref	0.0082618	0.009425	0.88	0.381	-0.0102108	0.0267345	5	2
p_intmed	-0.0110206	0.0073886	-1.49	0.136	-0.0255021	0.0034608	5	2
p_pie	-0.0102183	0.0060872	-1.68	0.093	-0.0221489	0.0017124	5	2
op_m	-0.0212389	0.0101813	-2.09	0.037	-0.041194	-0.0012839	5	2
op_ati	-0.0027588	0.0026447	-1.04	0.297	-0.0079423	0.0024246	5	2
op_e	-0.0129771	0.0053308	-2.43	0.015	-0.0234252	-0.0025289	5	2
tereri	0.705114	0.06483	10.88	0	0.578049	0.832178	6	2
ereri_cde	0.707163	0.0649586	10.89	0	0.579847	0.83448	6	2
ereri_intref	-0.0002025	0.0019278	-0.11	0.916	-0.0039808	0.0035759	6	2
ereri_intmed	-0.0003071	0.0018103	-0.17	0.865	-0.0038552	0.003241	6	2
ereri_pie	-0.00154	0.0015752	-0.98	0.328	-0.0046272	0.0015473	6	2
terira	1.70511	0.06483	26.3	0	1.57805	1.83218	6	2
p_cde	1.00291	0.0032325	310.26	0	0.996571	1.00924	6	2
p_intref	-0.0002871	0.0027329	-0.11	0.916	-0.0056436	0.0050693	6	2
p_intmed	-0.0004356	0.0025683	-0.17	0.865	-0.0054694	0.0045983	6	2
p_pie	-0.002184	0.0022387	-0.98	0.329	-0.0065718	0.0022037	6	2
op_m	-0.0026196	0.0036154	-0.72	0.469	-0.0097056	0.0044664	6	2
op_ati	-0.0007227	0.0010073	-0.72	0.473	-0.002697	0.0012517	6	2
op_e	-0.0029067	0.0032325	-0.9	0.369	-0.0092422	0.0034289	6	2
tereri	0.701702	0.0646765	10.85	0	0.574938	0.828465	7	2
ereri_cde	0.70242	0.0646563	10.86	0	0.575696	0.829144	7	2
ereri_intref	-0.0004302	0.0010889	-0.4	0.693	-0.0025644	0.001704	7	2
ereri_intmed	4.2e-05	0.00044	0.1	0.924	-0.0008204	0.0009045	7	2
ereri_pie	-0.0003301	0.0004793	-0.69	0.491	-0.0012696	0.0006093	7	2
terira	1.7017	0.0646765	26.31	0	1.57494	1.82847	7	2
p_cde	1.00102	0.0019899	503.06	0	0.997124	1.00492	7	2
p_intref	-0.0006131	0.0015555	-0.39	0.693	-0.0036617	0.0024356	7	2
p_intmed	5.99e-05	0.0006275	0.1	0.924	-0.00117	0.0012898	7	2
p_pie	-0.0004705	0.0006856	-0.69	0.493	-0.0018142	0.0008732	7	2
op_m	-0.0004106	0.0009433	-0.44	0.663	-0.0022595	0.0014383	7	2
op_ati	-0.0005532	0.0014175	-0.39	0.696	-0.0033315	0.0022251	7	2
op_e	-0.0010237	0.0019899	-0.51	0.607	-0.0049237	0.0028764	7	2
tereri	0.701194	0.0644113	10.89	0	0.574951	0.827438	8	2
ereri_cde	0.693191	0.0644325	10.76	0	0.566905	0.819476	8	2
ereri_intref	0.0078066	0.0073985	1.06	0.291	-0.0066943	0.0223075	8	2
ereri_intmed	0.0001057	0.0006832	0.15	0.877	-0.0012335	0.0014448	8	2
ereri_pie	9.15e-05	0.0005914	0.15	0.877	-0.0010676	0.0012506	8	2
terira	1.70119	0.0644113	26.41	0	1.57495	1.82744	8	2
p_cde	0.988586	0.0108046	91.5	0	0.967409	1.00976	8	2
p_intref	0.0111333	0.0105464	1.06	0.291	-0.0095373	0.0318039	8	2
p_intmed	0.0001507	0.0009741	0.15	0.877	-0.0017585	0.0020599	8	2
p_pie	0.0001305	0.0008433	0.15	0.877	-0.0015223	0.0017832	8	2
op_m	0.0002812	0.0018139	0.16	0.877	-0.003274	0.0038363	8	2
op_ati	0.011284	0.0106769	1.06	0.291	-0.0096424	0.0322104	8	2
op_e	0.0114145	0.0108046	1.06	0.291	-0.0097622	0.0325912	8	2
tereri	0.703435	0.0646353	10.88	0	0.576752	0.830117	9	2
ereri_cde	0.696452	0.0647155	10.76	0	0.569612	0.823292	9	2
ereri_intref	0.0023291	0.0044117	0.53	0.598	-0.0063176	0.0109758	9	2
ereri_intmed	0.0022264	0.002214	1.01	0.315	-0.0021129	0.0065658	9	2
ereri_pie	0.0024274	0.0018294	1.33	0.185	-0.0011581	0.006013	9	2
terira	1.70344	0.0646353	26.35	0	1.57675	1.83012	9	2
p_cde	0.990073	0.0102169	96.91	0	0.970048	1.0101	9	2
p_intref	0.003311	0.0062697	0.53	0.597	-0.0089773	0.0155994	9	2
p_intmed	0.0031651	0.0031388	1.01	0.313	-0.0029868	0.0093169	9	2
p_pie	0.0034508	0.0026171	1.32	0.187	-0.0016787	0.0085803	9	2
op_m	0.0066159	0.0044285	1.49	0.135	-0.0020639	0.0152957	9	2
op_ati	0.0064761	0.0093474	0.69	0.488	-0.0118444	0.0247967	9	2
op_e	0.0099269	0.0102169	0.97	0.331	-0.0100978	0.0299517	9	2
tereri	0.705299	0.0647688	10.89	0	0.578355	0.832243	10	2
ereri_cde	0.706232	0.0648129	10.9	0	0.579201	0.833263	10	2
ereri_intref	-0.0015949	0.0025175	-0.63	0.526	-0.0065291	0.0033394	10	2
ereri_intmed	-0.0001808	0.0007132	-0.25	0.8	-0.0015787	0.001217	10	2
ereri_pie	0.0008425	0.0007763	1.09	0.278	-0.0006789	0.002364	10	2
terira	1.7053	0.0647688	26.33	0	1.57835	1.83224	10	2
p_cde	1.00132	0.0039162	255.69	0	0.993647	1.009	10	2
p_intref	-0.0022613	0.0035753	-0.63	0.527	-0.0092688	0.0047463	10	2
p_intmed	-0.0002564	0.0010119	-0.25	0.8	-0.0022397	0.0017269	10	2
p_pie	0.0011946	0.0011056	1.08	0.28	-0.0009723	0.0033615	10	2
op_m	0.0009382	0.0014861	0.63	0.528	-0.0019744	0.0038508	10	2
op_ati	-0.0025176	0.0042869	-0.59	0.557	-0.0109198	0.0058845	10	2
op_e	-0.0013231	0.0039162	-0.34	0.735	-0.0089987	0.0063526	10	2
tereri	0.703447	0.064828	10.85	0	0.576387	0.830508	11	2
ereri_cde	0.692609	0.0648553	10.68	0	0.565495	0.819723	11	2
ereri_intref	0.0129413	0.0080486	1.61	0.108	-0.0028337	0.0287163	11	2
ereri_intmed	-0.001433	0.0011699	-1.22	0.221	-0.003726	0.0008599	11	2
ereri_pie	-0.0006702	0.0006718	-1	0.319	-0.0019869	0.0006466	11	2
terira	1.70345	0.064828	26.28	0	1.57639	1.83051	11	2
p_cde	0.984593	0.0107492	91.6	0	0.963525	1.00566	11	2
p_intref	0.018397	0.0114713	1.6	0.109	-0.0040863	0.0408804	11	2
p_intmed	-0.0020371	0.0016681	-1.22	0.222	-0.0053066	0.0012323	11	2
p_pie	-0.0009527	0.000958	-0.99	0.32	-0.0028302	0.0009249	11	2
op_m	-0.0029898	0.0024358	-1.23	0.22	-0.0077639	0.0017842	11	2
op_ati	0.0163599	0.010914	1.5	0.134	-0.0050312	0.037751	11	2
op_e	0.0154072	0.0107492	1.43	0.152	-0.0056608	0.0364752	11	2
tereri	0.703898	0.0647237	10.88	0	0.577042	0.830755	12	2
ereri_cde	0.702184	0.0647392	10.85	0	0.575298	0.829071	12	2
ereri_intref	0.0017254	0.0034064	0.51	0.613	-0.0049512	0.0084019	12	2
ereri_intmed	-1.04e-05	0.0004465	-0.02	0.981	-0.0008856	0.0008647	12	2
ereri_pie	-8.08e-07	3.55e-05	-0.02	0.982	-7.04e-05	6.88e-05	12	2
terira	1.7039	0.0647237	26.33	0	1.57704	1.83075	12	2
p_cde	0.997565	0.0048696	204.86	0	0.988021	1.00711	12	2
p_intref	0.0024511	0.0048399	0.51	0.613	-0.0070349	0.0119371	12	2
p_intmed	-1.48e-05	0.0006344	-0.02	0.981	-0.0012582	0.0012286	12	2
p_pie	-1.15e-06	5.05e-05	-0.02	0.982	-0.0001	9.77e-05	12	2
op_m	-1.6e-05	0.0006838	-0.02	0.981	-0.0013562	0.0013243	12	2
op_ati	0.0024363	0.0048697	0.5	0.617	-0.007108	0.0119807	12	2
op_e	0.0024352	0.0048696	0.5	0.617	-0.007109	0.0119793	12	2
tereri	0.713408	0.0654848	10.89	0	0.58506	0.841756	13	2
ereri_cde	0.712678	0.0654079	10.9	0	0.584481	0.840875	13	2
ereri_intref	0.0015004	0.0037408	0.4	0.688	-0.0058313	0.0088322	13	2
ereri_intmed	-0.0008672	0.0008406	-1.03	0.302	-0.0025148	0.0007803	13	2
ereri_pie	9.71e-05	0.0005383	0.18	0.857	-0.000958	0.0011522	13	2
terira	1.71341	0.0654848	26.16	0	1.58506	1.84176	13	2
p_cde	0.998976	0.0040896	244.27	0	0.990961	1.00699	13	2
p_intref	0.0021032	0.0052364	0.4	0.688	-0.00816	0.0123664	13	2
p_intmed	-0.0012156	0.0011736	-1.04	0.3	-0.0035158	0.0010845	13	2
p_pie	0.0001361	0.0007544	0.18	0.857	-0.0013425	0.0016147	13	2
op_m	-0.0010795	0.0014089	-0.77	0.444	-0.0038409	0.0016818	13	2
op_ati	0.0008876	0.0046886	0.19	0.85	-0.008302	0.0100771	13	2
op_e	0.0010237	0.0040896	0.25	0.802	-0.0069917	0.0090391	13	2
tereri	0.703382	0.0646572	10.88	0	0.576656	0.830107	14	2
ereri_cde	0.703446	0.0645968	10.89	0	0.576839	0.830053	14	2
ereri_intref	0.0005608	0.0031663	0.18	0.859	-0.0056451	0.0067667	14	2
ereri_intmed	-0.0001967	0.0004861	-0.4	0.686	-0.0011495	0.0007562	14	2
ereri_pie	-0.0004287	0.0005413	-0.79	0.428	-0.0014896	0.0006323	14	2
terira	1.70338	0.0646572	26.34	0	1.57666	1.83011	14	2
p_cde	1.00009	0.0040128	249.22	0	0.992227	1.00796	14	2
p_intref	0.0007973	0.0044989	0.18	0.859	-0.0080203	0.0096149	14	2
p_intmed	-0.0002796	0.0006901	-0.41	0.685	-0.0016322	0.001073	14	2
p_pie	-0.0006094	0.0007723	-0.79	0.43	-0.0021231	0.0009043	14	2
op_m	-0.000889	0.0011853	-0.75	0.453	-0.0032121	0.0014341	14	2
op_ati	0.0005177	0.0038707	0.13	0.894	-0.0070688	0.0081042	14	2
op_e	-9.17e-05	0.0040127	-0.02	0.982	-0.0079565	0.0077731	14	2
tereri	0.703591	0.0647528	10.87	0	0.576678	0.830504	15	2
ereri_cde	0.70065	0.0647227	10.83	0	0.573796	0.827504	15	2
ereri_intref	0.0037111	0.0050362	0.74	0.461	-0.0061596	0.0135818	15	2
ereri_intmed	-0.000403	0.0006178	-0.65	0.514	-0.001614	0.0008079	15	2
ereri_pie	-0.0003666	0.0005571	-0.66	0.511	-0.0014586	0.0007254	15	2
terira	1.70359	0.0647528	26.31	0	1.57668	1.8305	15	2
p_cde	0.995819	0.0067941	146.57	0	0.982503	1.00914	15	2
p_intref	0.0052745	0.0071532	0.74	0.461	-0.0087456	0.0192945	15	2
p_intmed	-0.0005728	0.000878	-0.65	0.514	-0.0022936	0.001148	15	2
p_pie	-0.000521	0.000794	-0.66	0.512	-0.0020773	0.0010353	15	2
op_m	-0.0010938	0.0015852	-0.69	0.49	-0.0042008	0.0020131	15	2
op_ati	0.0047017	0.0067784	0.69	0.488	-0.0085838	0.0179871	15	2
op_e	0.0041806	0.0067941	0.62	0.538	-0.0091357	0.0174969	15	2

## Sheet: chunk3
Estimate	beta	SE	z	P	LCL	UCL	METAB	CHUNK
tereri	0.73691	0.0663181	11.11	0	0.606929	0.866891	1	3
ereri_cde	0.743639	0.066344	11.21	0	0.613607	0.873671	1	3
ereri_intref	0.0159807	0.0118119	1.35	0.176	-0.0071703	0.0391316	1	3
ereri_intmed	-0.0100822	0.0042949	-2.35	0.019	-0.0185001	-0.0016642	1	3
ereri_pie	-0.0126275	0.0035559	-3.55	0	-0.019597	-0.005658	1	3
terira	1.73691	0.0663181	26.19	0	1.60693	1.86689	1	3
p_cde	1.00913	0.0112133	89.99	0	0.987154	1.03111	1	3
p_intref	0.021686	0.0159527	1.36	0.174	-0.0095807	0.0529528	1	3
p_intmed	-0.0136817	0.0057355	-2.39	0.017	-0.0249231	-0.0024403	1	3
p_pie	-0.0171358	0.0050976	-3.36	0.001	-0.0271269	-0.0071446	1	3
op_m	-0.0308175	0.0084513	-3.65	0	-0.0473818	-0.0142532	1	3
op_ati	0.0080044	0.0105123	0.76	0.446	-0.0125994	0.0286081	1	3
op_e	-0.0091314	0.0112133	-0.81	0.415	-0.0311092	0.0128463	1	3
tereri	0.756645	0.0667985	11.33	0	0.625722	0.887568	2	3
ereri_cde	0.74416	0.0666419	11.17	0	0.613545	0.874776	2	3
ereri_intref	0.0079213	0.0072437	1.09	0.274	-0.0062762	0.0221187	2	3
ereri_intmed	0.0043814	0.0019298	2.27	0.023	0.000599	0.0081637	2	3
ereri_pie	0.000182	0.0013829	0.13	0.895	-0.0025285	0.0028925	2	3
terira	1.75665	0.0667985	26.3	0	1.62572	1.88757	2	3
p_cde	0.9835	0.0126843	77.54	0	0.958639	1.00836	2	3
p_intref	0.0104689	0.009544	1.1	0.273	-0.0082369	0.0291748	2	3
p_intmed	0.0057905	0.0025277	2.29	0.022	0.0008363	0.0107447	2	3
p_pie	0.0002405	0.001828	0.13	0.895	-0.0033422	0.0038233	2	3
op_m	0.006031	0.0034081	1.77	0.077	-0.0006487	0.0127107	2	3
op_ati	0.0162594	0.0114603	1.42	0.156	-0.0062023	0.0387211	2	3
op_e	0.0165	0.0126843	1.3	0.193	-0.0083608	0.0413607	2	3
tereri	0.751828	0.0670091	11.22	0	0.620492	0.883163	3	3
ereri_cde	0.754563	0.0671459	11.24	0	0.62296	0.886167	3	3
ereri_intref	-0.0015597	0.0023109	-0.67	0.5	-0.0060889	0.0029695	3	3
ereri_intmed	0.0011291	0.0018612	0.61	0.544	-0.0025189	0.0047771	3	3
ereri_pie	-0.0023051	0.0016052	-1.44	0.151	-0.0054511	0.000841	3	3
terira	1.75183	0.0670091	26.14	0	1.62049	1.88316	3	3
p_cde	1.00364	0.005866	171.09	0	0.992142	1.01514	3	3
p_intref	-0.0020745	0.0030714	-0.68	0.499	-0.0080944	0.0039453	3	3
p_intmed	0.0015018	0.0024687	0.61	0.543	-0.0033368	0.0063404	3	3
p_pie	-0.003066	0.0021455	-1.43	0.153	-0.0072711	0.0011391	3	3
op_m	-0.0015642	0.0034485	-0.45	0.65	-0.0083232	0.0051949	3	3
op_ati	-0.0005727	0.0040324	-0.14	0.887	-0.008476	0.0073306	3	3
op_e	-0.0036387	0.0058661	-0.62	0.535	-0.015136	0.0078585	3	3
tereri	0.738943	0.0666	11.1	0	0.608409	0.869477	4	3
ereri_cde	0.734919	0.0670675	10.96	0	0.603469	0.866368	4	3
ereri_intref	0.0041541	0.0066597	0.62	0.533	-0.0088987	0.017207	4	3
ereri_intmed	-4.84e-05	0.0005699	-0.08	0.932	-0.0011653	0.0010686	4	3
ereri_pie	-8.14e-05	0.0009572	-0.09	0.932	-0.0019575	0.0017948	4	3
terira	1.73894	0.0666	26.11	0	1.60841	1.86948	4	3
p_cde	0.994554	0.0092224	107.84	0	0.976478	1.01263	4	3
p_intref	0.0056217	0.0090385	0.62	0.534	-0.0120934	0.0233369	4	3
p_intmed	-6.55e-05	0.0007713	-0.08	0.932	-0.0015772	0.0014462	4	3
p_pie	-0.0001101	0.0012957	-0.08	0.932	-0.0026496	0.0024293	4	3
op_m	-0.0001756	0.0020661	-0.08	0.932	-0.0042251	0.0038739	4	3
op_ati	0.0055563	0.0090269	0.62	0.538	-0.0121362	0.0232487	4	3
op_e	0.0054461	0.0092224	0.59	0.555	-0.0126295	0.0235218	4	3
tereri	0.737088	0.065958	11.18	0	0.607813	0.866363	5	3
ereri_cde	0.756848	0.0665292	11.38	0	0.626453	0.887243	5	3
ereri_intref	0.0033917	0.0078511	0.43	0.666	-0.0119962	0.0187797	5	3
ereri_intmed	-0.0075801	0.0048471	-1.56	0.118	-0.0170803	0.0019201	5	3
ereri_pie	-0.0155717	0.0041735	-3.73	0	-0.0237516	-0.0073917	5	3
terira	1.73709	0.065958	26.34	0	1.60781	1.86636	5	3
p_cde	1.02681	0.0085116	120.64	0	1.01013	1.04349	5	3
p_intref	0.0046015	0.0106453	0.43	0.666	-0.0162628	0.0254659	5	3
p_intmed	-0.0102839	0.0065245	-1.58	0.115	-0.0230717	0.002504	5	3
p_pie	-0.0211259	0.0059897	-3.53	0	-0.0328656	-0.0093863	5	3
op_m	-0.0314098	0.0095861	-3.28	0.001	-0.0501982	-0.0126214	5	3
op_ati	-0.0056823	0.0045365	-1.25	0.21	-0.0145738	0.0032091	5	3
op_e	-0.0268083	0.0085116	-3.15	0.002	-0.0434907	-0.0101258	5	3
tereri	0.751056	0.0668774	11.23	0	0.619979	0.882134	6	3
ereri_cde	0.746785	0.0667378	11.19	0	0.615982	0.877589	6	3
ereri_intref	0.0015719	0.0035459	0.44	0.658	-0.0053778	0.0085217	6	3
ereri_intmed	0.0029726	0.0021811	1.36	0.173	-0.0013023	0.0072475	6	3
ereri_pie	-0.0002736	0.0018368	-0.15	0.882	-0.0038736	0.0033264	6	3
terira	1.75106	0.0668774	26.18	0	1.61998	1.88213	6	3
p_cde	0.994313	0.0086828	114.51	0	0.977295	1.01133	6	3
p_intref	0.0020929	0.0047135	0.44	0.657	-0.0071454	0.0113313	6	3
p_intmed	0.0039579	0.0028823	1.37	0.17	-0.0016914	0.0096072	6	3
p_pie	-0.0003643	0.0024454	-0.15	0.882	-0.0051572	0.0044285	6	3
op_m	0.0035936	0.0040264	0.89	0.372	-0.0042981	0.0114853	6	3
op_ati	0.0060508	0.0070977	0.85	0.394	-0.0078604	0.019962	6	3
op_e	0.0056865	0.0086828	0.65	0.513	-0.0113316	0.0227045	6	3
tereri	0.738893	0.0661802	11.16	0	0.609183	0.868604	7	3
ereri_cde	0.740859	0.0660881	11.21	0	0.611329	0.870389	7	3
ereri_intref	-0.0019174	0.0043631	-0.44	0.66	-0.010469	0.0066342	7	3
ereri_intmed	-4.65e-06	8.86e-05	-0.05	0.958	-0.0001784	0.0001691	7	3
ereri_pie	-4.34e-05	0.0008017	-0.05	0.957	-0.0016147	0.001528	7	3
terira	1.73889	0.0661802	26.28	0	1.60918	1.8686	7	3
p_cde	1.00266	0.0060262	166.38	0	0.990849	1.01447	7	3
p_intref	-0.002595	0.0059218	-0.44	0.661	-0.0142015	0.0090115	7	3
p_intmed	-6.29e-06	0.0001199	-0.05	0.958	-0.0002412	0.0002286	7	3
p_pie	-5.87e-05	0.0010851	-0.05	0.957	-0.0021854	0.0020681	7	3
op_m	-6.5e-05	0.0012017	-0.05	0.957	-0.0024202	0.0022903	7	3
op_ati	-0.0026013	0.0058968	-0.44	0.659	-0.0141587	0.0089562	7	3
op_e	-0.00266	0.0060262	-0.44	0.659	-0.0144711	0.0091512	7	3
tereri	0.746986	0.0665186	11.23	0	0.616612	0.877361	8	3
ereri_cde	0.73992	0.0665768	11.11	0	0.609432	0.870408	8	3
ereri_intref	0.0049806	0.0068467	0.73	0.467	-0.0084388	0.0184	8	3
ereri_intmed	0.0023488	0.0014342	1.64	0.101	-0.0004622	0.0051599	8	3
ereri_pie	-0.0002629	0.0008085	-0.33	0.745	-0.0018475	0.0013217	8	3
terira	1.74699	0.0665186	26.26	0	1.61661	1.87736	8	3
p_cde	0.99054	0.0110803	89.4	0	0.968823	1.01226	8	3
p_intref	0.0066676	0.0091556	0.73	0.466	-0.0112771	0.0246123	8	3
p_intmed	0.0031444	0.0019187	1.64	0.101	-0.0006161	0.0069049	8	3
p_pie	-0.0003519	0.0010831	-0.32	0.745	-0.0024746	0.0017709	8	3
op_m	0.0027925	0.0022169	1.26	0.208	-0.0015524	0.0071375	8	3
op_ati	0.009812	0.0103655	0.95	0.344	-0.0105041	0.0301281	8	3
op_e	0.0094601	0.0110803	0.85	0.393	-0.012257	0.0311772	8	3
tereri	0.743006	0.066487	11.18	0	0.612694	0.873318	9	3
ereri_cde	0.738213	0.0663254	11.13	0	0.608218	0.868209	9	3
ereri_intref	0.0023415	0.0040826	0.57	0.566	-0.0056602	0.0103432	9	3
ereri_intmed	0.0014431	0.0015687	0.92	0.358	-0.0016316	0.0045177	9	3
ereri_pie	0.0010078	0.0012114	0.83	0.405	-0.0013665	0.0033821	9	3
terira	1.74301	0.066487	26.22	0	1.61269	1.87332	9	3
p_cde	0.99355	0.0081163	122.41	0	0.977642	1.00946	9	3
p_intref	0.0031514	0.0054821	0.57	0.565	-0.0075933	0.0138961	9	3
p_intmed	0.0019422	0.0021004	0.92	0.355	-0.0021746	0.006059	9	3
p_pie	0.0013564	0.0016362	0.83	0.407	-0.0018505	0.0045633	9	3
op_m	0.0032986	0.0029046	1.14	0.256	-0.0023944	0.0089916	9	3
op_ati	0.0050936	0.0074931	0.68	0.497	-0.0095926	0.0197798	9	3
op_e	0.00645	0.0081163	0.79	0.427	-0.0094577	0.0223577	9	3
tereri	0.742223	0.066379	11.18	0	0.612123	0.872324	10	3
ereri_cde	0.742762	0.0664196	11.18	0	0.612582	0.872942	10	3
ereri_intref	-0.0004055	0.0014568	-0.28	0.781	-0.0032608	0.0024498	10	3
ereri_intmed	3.74e-06	0.000188	0.02	0.984	-0.0003648	0.0003722	10	3
ereri_pie	-0.0001368	0.0003356	-0.41	0.684	-0.0007946	0.000521	10	3
terira	1.74222	0.066379	26.25	0	1.61212	1.87232	10	3
p_cde	1.00073	0.0019425	515.17	0	0.996918	1.00453	10	3
p_intref	-0.0005463	0.0019625	-0.28	0.781	-0.0043928	0.0033002	10	3
p_intmed	5.04e-06	0.0002534	0.02	0.984	-0.0004916	0.0005017	10	3
p_pie	-0.0001843	0.0004525	-0.41	0.684	-0.0010712	0.0007026	10	3
op_m	-0.0001793	0.0005237	-0.34	0.732	-0.0012057	0.0008472	10	3
op_ati	-0.0005413	0.0017707	-0.31	0.76	-0.0040118	0.0029292	10	3
op_e	-0.0007256	0.0019425	-0.37	0.709	-0.0045328	0.0030816	10	3
tereri	0.74589	0.0663835	11.24	0	0.615781	0.876	11	3
ereri_cde	0.749855	0.0665177	11.27	0	0.619483	0.880227	11	3
ereri_intref	-0.0031446	0.0030026	-1.05	0.295	-0.0090295	0.0027403	11	3
ereri_intmed	0.0004542	0.0008052	0.56	0.573	-0.0011239	0.0020323	11	3
ereri_pie	-0.001274	0.0009089	-1.4	0.161	-0.0030554	0.0005074	11	3
terira	1.74589	0.0663835	26.3	0	1.61578	1.876	11	3
p_cde	1.00531	0.0044961	223.6	0	0.996503	1.01413	11	3
p_intref	-0.0042159	0.0040377	-1.04	0.296	-0.0121297	0.0036978	11	3
p_intmed	0.0006089	0.0010813	0.56	0.573	-0.0015104	0.0027282	11	3
p_pie	-0.001708	0.0012278	-1.39	0.164	-0.0041143	0.0006984	11	3
op_m	-0.001099	0.0015523	-0.71	0.479	-0.0041416	0.0019435	11	3
op_ati	-0.003607	0.0036551	-0.99	0.324	-0.0107709	0.0035569	11	3
op_e	-0.005315	0.0044961	-1.18	0.237	-0.0141271	0.0034972	11	3
tereri	0.74932	0.0669449	11.19	0	0.618111	0.88053	12	3
ereri_cde	0.739275	0.0663594	11.14	0	0.609213	0.869337	12	3
ereri_intref	0.0107324	0.0085641	1.25	0.21	-0.006053	0.0275179	12	3
ereri_intmed	-0.0003785	0.0009411	-0.4	0.688	-0.0022229	0.0014659	12	3
ereri_pie	-0.0003082	0.0007653	-0.4	0.687	-0.0018082	0.0011918	12	3
terira	1.74932	0.0669449	26.13	0	1.61811	1.88053	12	3
p_cde	0.986594	0.0112819	87.45	0	0.964481	1.00871	12	3
p_intref	0.0143229	0.0113331	1.26	0.206	-0.0078895	0.0365353	12	3
p_intmed	-0.0005051	0.0012561	-0.4	0.688	-0.002967	0.0019567	12	3
p_pie	-0.0004113	0.0010229	-0.4	0.688	-0.0024162	0.0015935	12	3
op_m	-0.0009165	0.0022622	-0.41	0.685	-0.0053503	0.0035174	12	3
op_ati	0.0138178	0.0111749	1.24	0.216	-0.0080847	0.0357202	12	3
op_e	0.0134064	0.0112819	1.19	0.235	-0.0087057	0.0355185	12	3
tereri	0.734657	0.0662574	11.09	0	0.604795	0.864519	13	3
ereri_cde	0.727639	0.066484	10.94	0	0.597332	0.857945	13	3
ereri_intref	0.0057904	0.0061055	0.95	0.343	-0.0061762	0.0177571	13	3
ereri_intmed	0.0010811	0.0010519	1.03	0.304	-0.0009805	0.0031427	13	3
ereri_pie	0.0001465	0.0004153	0.35	0.724	-0.0006674	0.0009604	13	3
terira	1.73466	0.0662574	26.18	0	1.60479	1.86452	13	3
p_cde	0.990447	0.0092983	106.52	0	0.972223	1.00867	13	3
p_intref	0.0078818	0.0083326	0.95	0.344	-0.0084499	0.0242135	13	3
p_intmed	0.0014716	0.0014336	1.03	0.305	-0.0013381	0.0042813	13	3
p_pie	0.0001994	0.0005648	0.35	0.724	-0.0009077	0.0013065	13	3
op_m	0.001671	0.0016923	0.99	0.323	-0.0016459	0.0049878	13	3
op_ati	0.0093534	0.008955	1.04	0.296	-0.0081982	0.026905	13	3
op_e	0.0095528	0.0092983	1.03	0.304	-0.0086716	0.0277772	13	3
tereri	0.741714	0.0663615	11.18	0	0.611648	0.87178	14	3
ereri_cde	0.740099	0.0663657	11.15	0	0.610024	0.870173	14	3
ereri_intref	0.0011206	0.0027003	0.41	0.678	-0.0041719	0.0064131	14	3
ereri_intmed	0.0004699	0.0006371	0.74	0.461	-0.0007788	0.0017187	14	3
ereri_pie	2.44e-05	0.0004253	0.06	0.954	-0.0008092	0.0008581	14	3
terira	1.74171	0.0663615	26.25	0	1.61165	1.87178	14	3
p_cde	0.997823	0.0046022	216.81	0	0.988802	1.00684	14	3
p_intref	0.0015109	0.0036402	0.42	0.678	-0.0056238	0.0086455	14	3
p_intmed	0.0006336	0.000859	0.74	0.461	-0.00105	0.0023172	14	3
p_pie	3.29e-05	0.0005735	0.06	0.954	-0.0010911	0.0011569	14	3
op_m	0.0006665	0.001081	0.62	0.538	-0.0014522	0.0027852	14	3
op_ati	0.0021445	0.0042697	0.5	0.615	-0.0062241	0.010513	14	3
op_e	0.0021774	0.0046022	0.47	0.636	-0.0068428	0.0111976	14	3
tereri	0.741511	0.0663204	11.18	0	0.611526	0.871497	15	3
ereri_cde	0.741501	0.0663379	11.18	0	0.611481	0.871521	15	3
ereri_intref	-0.0003148	0.0013953	-0.23	0.821	-0.0030495	0.0024198	15	3
ereri_intmed	-4.9e-06	0.0005325	-0.01	0.993	-0.0010485	0.0010387	15	3
ereri_pie	0.0003299	0.0005069	0.65	0.515	-0.0006637	0.0013234	15	3
terira	1.74151	0.0663204	26.26	0	1.61153	1.8715	15	3
p_cde	0.999986	0.0023924	417.99	0	0.995297	1.00467	15	3
p_intref	-0.0004246	0.001882	-0.23	0.822	-0.0041133	0.0032641	15	3
p_intmed	-6.61e-06	0.0007175	-0.01	0.993	-0.0014129	0.0013997	15	3
p_pie	0.0004448	0.0006848	0.65	0.516	-0.0008973	0.0017869	15	3
op_m	0.0004382	0.001031	0.43	0.671	-0.0015825	0.0024589	15	3
op_ati	-0.0004312	0.0025023	-0.17	0.863	-0.0053356	0.0044732	15	3
op_e	1.36e-05	0.0023925	0.01	0.995	-0.0046755	0.0047028	15	3

## Sheet: chunk4
Estimate	beta	SE	z	P	LCL	UCL	METAB	CHUNK
tereri	0.755956	0.0673927	11.22	0	0.623868	0.888043	1	4
ereri_cde	0.756205	0.0674199	11.22	0	0.624065	0.888346	1	4
ereri_intref	0.0246048	0.013211	1.86	0.063	-0.0012882	0.0504979	1	4
ereri_intmed	-0.0136714	0.0045537	-3	0.003	-0.0225965	-0.0047463	1	4
ereri_pie	-0.011183	0.0037031	-3.02	0.003	-0.0184409	-0.0039251	1	4
terira	1.75596	0.0673927	26.06	0	1.62387	1.88804	1	4
p_cde	1.00033	0.0116386	85.95	0	0.977519	1.02314	1	4
p_intref	0.032548	0.0174027	1.87	0.061	-0.0015608	0.0666568	1	4
p_intmed	-0.0180849	0.005931	-3.05	0.002	-0.0297094	-0.0064603	1	4
p_pie	-0.0147932	0.0050687	-2.92	0.004	-0.0247276	-0.0048588	1	4
op_m	-0.032878	0.0086525	-3.8	0	-0.0498367	-0.0159194	1	4
op_ati	0.0144631	0.0120208	1.2	0.229	-0.0090971	0.0380234	1	4
op_e	-0.00033	0.0116388	-0.03	0.977	-0.0231417	0.0224816	1	4
tereri	0.76082	0.067359	11.3	0	0.628799	0.892841	2	4
ereri_cde	0.763552	0.0675921	11.3	0	0.631074	0.89603	2	4
ereri_intref	-0.0014117	0.0021114	-0.67	0.504	-0.0055501	0.0027266	2	4
ereri_intmed	0.0005463	0.0016464	0.33	0.74	-0.0026807	0.0037732	2	4
ereri_pie	-0.001866	0.0015329	-1.22	0.223	-0.0048705	0.0011385	2	4
terira	1.76082	0.067359	26.14	0	1.6288	1.89284	2	4
p_cde	1.00359	0.0046824	214.33	0	0.994413	1.01277	2	4
p_intref	-0.0018555	0.0027716	-0.67	0.503	-0.0072877	0.0035766	2	4
p_intmed	0.000718	0.0021642	0.33	0.74	-0.0035237	0.0049597	2	4
p_pie	-0.0024527	0.0020193	-1.21	0.225	-0.0064104	0.0015051	2	4
op_m	-0.0017347	0.003186	-0.54	0.586	-0.007979	0.0045097	2	4
op_ati	-0.0011375	0.0027668	-0.41	0.681	-0.0065605	0.0042854	2	4
op_e	-0.0035902	0.0046824	-0.77	0.443	-0.0127675	0.0055871	2	4
tereri	0.760536	0.0671682	11.32	0	0.628889	0.892184	3	4
ereri_cde	0.765787	0.0674954	11.35	0	0.633498	0.898076	3	4
ereri_intref	-0.0021031	0.0029592	-0.71	0.477	-0.007903	0.0036968	3	4
ereri_intmed	0.0004984	0.0023796	0.21	0.834	-0.0041654	0.0051623	3	4
ereri_pie	-0.0036461	0.0022041	-1.65	0.098	-0.007966	0.0006738	3	4
terira	1.76054	0.0671682	26.21	0	1.62889	1.89218	3	4
p_cde	1.0069	0.0056786	177.31	0	0.995774	1.01803	3	4
p_intref	-0.0027653	0.0038923	-0.71	0.477	-0.0103939	0.0048634	3	4
p_intmed	0.0006553	0.0031305	0.21	0.834	-0.0054804	0.0067911	3	4
p_pie	-0.0047941	0.0029169	-1.64	0.1	-0.010511	0.0009229	3	4
op_m	-0.0041387	0.0045413	-0.91	0.362	-0.0130395	0.004762	3	4
op_ati	-0.0021099	0.0028387	-0.74	0.457	-0.0076736	0.0034538	3	4
op_e	-0.006904	0.0056786	-1.22	0.224	-0.0180339	0.0042259	3	4
tereri	0.756212	0.0676048	11.19	0	0.623709	0.888715	4	4
ereri_cde	0.74885	0.0681011	11	0	0.615375	0.882326	4	4
ereri_intref	0.005593	0.007947	0.7	0.482	-0.0099829	0.0211689	4	4
ereri_intmed	0.0006697	0.0007816	0.86	0.392	-0.0008621	0.0022015	4	4
ereri_pie	0.0010986	0.0011609	0.95	0.344	-0.0011767	0.003374	4	4
terira	1.75621	0.0676048	25.98	0	1.62371	1.88871	4	4
p_cde	0.990266	0.0113622	87.15	0	0.967996	1.01253	4	4
p_intref	0.0073961	0.010534	0.7	0.483	-0.0132502	0.0280423	4	4
p_intmed	0.0008856	0.0010313	0.86	0.39	-0.0011357	0.0029069	4	4
p_pie	0.0014528	0.0015357	0.95	0.344	-0.0015571	0.0044628	4	4
op_m	0.0023384	0.0024734	0.95	0.344	-0.0025093	0.0071862	4	4
op_ati	0.0082817	0.011086	0.75	0.455	-0.0134464	0.0300098	4	4
op_e	0.0097345	0.0113622	0.86	0.392	-0.0125349	0.0320039	4	4
tereri	0.755308	0.0666785	11.33	0	0.62462	0.885995	5	4
ereri_cde	0.770299	0.0672774	11.45	0	0.638438	0.90216	5	4
ereri_intref	-0.0035531	0.0051833	-0.69	0.493	-0.0137121	0.006606	5	4
ereri_intmed	0.0001241	0.0054575	0.02	0.982	-0.0105723	0.0108206	5	4
ereri_pie	-0.011562	0.0045805	-2.52	0.012	-0.0205396	-0.0025844	5	4
terira	1.75531	0.0666785	26.32	0	1.62462	1.886	5	4
p_cde	1.01985	0.0098974	103.04	0	1.00045	1.03925	5	4
p_intref	-0.0047041	0.0068986	-0.68	0.495	-0.0182253	0.008817	5	4
p_intmed	0.0001643	0.0072271	0.02	0.982	-0.0140005	0.0143292	5	4
p_pie	-0.0153076	0.006219	-2.46	0.014	-0.0274967	-0.0031186	5	4
op_m	-0.0151433	0.0101624	-1.49	0.136	-0.0350612	0.0047746	5	4
op_ati	-0.0045398	0.0038066	-1.19	0.233	-0.0120006	0.002921	5	4
op_e	-0.0198475	0.0098974	-2.01	0.045	-0.0392461	-0.0004488	5	4
tereri	0.755746	0.0666965	11.33	0	0.625023	0.886468	6	4
ereri_cde	0.752097	0.0671274	11.2	0	0.62053	0.883664	6	4
ereri_intref	0.0010074	0.0047218	0.21	0.831	-0.0082472	0.010262	6	4
ereri_intmed	0.0037833	0.0022194	1.7	0.088	-0.0005667	0.0081332	6	4
ereri_pie	-0.0011422	0.0018698	-0.61	0.541	-0.004807	0.0025225	6	4
terira	1.75575	0.0666965	26.32	0	1.62502	1.88647	6	4
p_cde	0.995172	0.0101414	98.13	0	0.975296	1.01505	6	4
p_intref	0.001333	0.0062497	0.21	0.831	-0.0109162	0.0135822	6	4
p_intmed	0.005006	0.0029583	1.69	0.091	-0.0007922	0.0108042	6	4
p_pie	-0.0015114	0.0024761	-0.61	0.542	-0.0063645	0.0033417	6	4
op_m	0.0034946	0.0040249	0.87	0.385	-0.004394	0.0113832	6	4
op_ati	0.006339	0.0083196	0.76	0.446	-0.009967	0.022645	6	4
op_e	0.0048276	0.0101414	0.48	0.634	-0.0150491	0.0247043	6	4
tereri	0.753938	0.0671431	11.23	0	0.62234	0.885536	7	4
ereri_cde	0.75441	0.0671163	11.24	0	0.622864	0.885955	7	4
ereri_intref	-0.000458	0.001572	-0.29	0.771	-0.0035391	0.002623	7	4
ereri_intmed	0.000177	0.0003923	0.45	0.652	-0.0005918	0.0009458	7	4
ereri_pie	-0.0001906	0.0003755	-0.51	0.612	-0.0009266	0.0005453	7	4
terira	1.75394	0.0671431	26.12	0	1.62234	1.88554	7	4
p_cde	1.00063	0.002591	386.19	0	0.995547	1.0057	7	4
p_intref	-0.0006075	0.0020874	-0.29	0.771	-0.0046987	0.0034837	7	4
p_intmed	0.0002347	0.0005207	0.45	0.652	-0.0007859	0.0012554	7	4
p_pie	-0.0002529	0.0004991	-0.51	0.612	-0.0012311	0.0007254	7	4
op_m	-1.81e-05	0.0006396	-0.03	0.977	-0.0012718	0.0012356	7	4
op_ati	-0.0003728	0.0022144	-0.17	0.866	-0.004713	0.0039674	7	4
op_e	-0.0006256	0.002591	-0.24	0.809	-0.0057039	0.0044527	7	4
tereri	0.74728	0.066575	11.22	0	0.616795	0.877764	8	4
ereri_cde	0.738772	0.066989	11.03	0	0.607476	0.870068	8	4
ereri_intref	0.007885	0.0069964	1.13	0.26	-0.0058277	0.0215976	8	4
ereri_intmed	0.0004443	0.0008835	0.5	0.615	-0.0012873	0.002176	8	4
ereri_pie	0.0001784	0.0003919	0.46	0.649	-0.0005897	0.0009466	8	4
terira	1.74728	0.066575	26.25	0	1.61679	1.87776	8	4
p_cde	0.988615	0.0099318	99.54	0	0.969149	1.00808	8	4
p_intref	0.0105516	0.0094146	1.12	0.262	-0.0079008	0.0290039	8	4
p_intmed	0.0005946	0.001182	0.5	0.615	-0.0017221	0.0029113	8	4
p_pie	0.0002388	0.0005245	0.46	0.649	-0.0007891	0.0012667	8	4
op_m	0.0008334	0.0016584	0.5	0.615	-0.002417	0.0040837	8	4
op_ati	0.0111462	0.0097452	1.14	0.253	-0.0079542	0.0302465	8	4
op_e	0.0113849	0.0099318	1.15	0.252	-0.008081	0.0308509	8	4
tereri	0.754968	0.0669417	11.28	0	0.623765	0.886172	9	4
ereri_cde	0.730629	0.066864	10.93	0	0.599578	0.86168	9	4
ereri_intref	0.0162387	0.0109291	1.49	0.137	-0.005182	0.0376595	9	4
ereri_intmed	0.0046399	0.0021386	2.17	0.03	0.0004483	0.0088315	9	4
ereri_pie	0.0034608	0.0016958	2.04	0.041	0.0001371	0.0067845	9	4
terira	1.75497	0.0669417	26.22	0	1.62376	1.88617	9	4
p_cde	0.967761	0.0176032	54.98	0	0.933259	1.00226	9	4
p_intref	0.0215092	0.0144241	1.49	0.136	-0.0067615	0.0497798	9	4
p_intmed	0.0061459	0.0027935	2.2	0.028	0.0006708	0.011621	9	4
p_pie	0.004584	0.0022756	2.01	0.044	0.000124	0.009044	9	4
op_m	0.0107299	0.0042018	2.55	0.011	0.0024944	0.0189653	9	4
op_ati	0.027655	0.0167891	1.65	0.1	-0.0052509	0.060561	9	4
op_e	0.032239	0.0176032	1.83	0.067	-0.0022625	0.0667406	9	4
tereri	0.75621	0.0671701	11.26	0	0.624559	0.887861	10	4
ereri_cde	0.753793	0.0671528	11.23	0	0.622176	0.88541	10	4
ereri_intref	0.0025269	0.0039927	0.63	0.527	-0.0052987	0.0103525	10	4
ereri_intmed	-8.83e-05	0.0005719	-0.15	0.877	-0.0012091	0.0010326	10	4
ereri_pie	-2.18e-05	0.0001507	-0.14	0.885	-0.0003172	0.0002736	10	4
terira	1.75621	0.0671701	26.15	0	1.62456	1.88786	10	4
p_cde	0.996804	0.0052472	189.97	0	0.98652	1.00709	10	4
p_intref	0.0033416	0.0052785	0.63	0.527	-0.007004	0.0136872	10	4
p_intmed	-0.0001167	0.0007563	-0.15	0.877	-0.0015991	0.0013657	10	4
p_pie	-2.88e-05	0.0001994	-0.14	0.885	-0.0004196	0.000362	10	4
op_m	-0.0001455	0.0009445	-0.15	0.878	-0.0019966	0.0017056	10	4
op_ati	0.0032249	0.0052589	0.61	0.54	-0.0070823	0.013532	10	4
op_e	0.0031961	0.0052472	0.61	0.542	-0.0070882	0.0134804	10	4
tereri	0.755623	0.0672406	11.24	0	0.623834	0.887412	11	4
ereri_cde	0.756737	0.0672961	11.24	0	0.624839	0.888635	11	4
ereri_intref	0.0014967	0.0031915	0.47	0.639	-0.0047585	0.0077518	11	4
ereri_intmed	-0.0011597	0.0013871	-0.84	0.403	-0.0038784	0.0015589	11	4
ereri_pie	-0.0014511	0.0013551	-1.07	0.284	-0.0041071	0.0012049	11	4
terira	1.75562	0.0672406	26.11	0	1.62383	1.88741	11	4
p_cde	1.00147	0.00288	347.73	0	0.99583	1.00712	11	4
p_intref	0.0019807	0.0042229	0.47	0.639	-0.006296	0.0102574	11	4
p_intmed	-0.0015348	0.0018332	-0.84	0.402	-0.0051279	0.0020583	11	4
p_pie	-0.0019204	0.0017985	-1.07	0.286	-0.0054454	0.0016046	11	4
op_m	-0.0034552	0.0028163	-1.23	0.22	-0.0089752	0.0020647	11	4
op_ati	0.0004459	0.0024835	0.18	0.858	-0.0044217	0.0053135	11	4
op_e	-0.0014745	0.00288	-0.51	0.609	-0.0071192	0.0041702	11	4
tereri	0.747318	0.0667607	11.19	0	0.61647	0.878167	12	4
ereri_cde	0.737749	0.0671224	10.99	0	0.606192	0.869307	12	4
ereri_intref	0.0115141	0.0084374	1.36	0.172	-0.0050229	0.0280512	12	4
ereri_intmed	-0.0013436	0.0011327	-1.19	0.236	-0.0035637	0.0008765	12	4
ereri_pie	-0.0006014	0.0006504	-0.92	0.355	-0.0018761	0.0006734	12	4
terira	1.74732	0.0667607	26.17	0	1.61647	1.87817	12	4
p_cde	0.987195	0.0105214	93.83	0	0.966574	1.00782	12	4
p_intref	0.0154073	0.0113559	1.36	0.175	-0.0068498	0.0376643	12	4
p_intmed	-0.0017978	0.0015217	-1.18	0.237	-0.0047803	0.0011846	12	4
p_pie	-0.0008047	0.0008736	-0.92	0.357	-0.0025169	0.0009075	12	4
op_m	-0.0026025	0.0021846	-1.19	0.234	-0.0068843	0.0016792	12	4
op_ati	0.0136094	0.0107145	1.27	0.204	-0.0073906	0.0346094	12	4
op_e	0.0128047	0.0105214	1.22	0.224	-0.0078168	0.0334263	12	4
tereri	0.752327	0.0673041	11.18	0	0.620414	0.884241	13	4
ereri_cde	0.746465	0.0674567	11.07	0	0.614252	0.878678	13	4
ereri_intref	0.0034527	0.0043787	0.79	0.43	-0.0051294	0.0120349	13	4
ereri_intmed	0.0015761	0.0011835	1.33	0.183	-0.0007435	0.0038958	13	4
ereri_pie	0.0008335	0.0009749	0.85	0.393	-0.0010772	0.0027443	13	4
terira	1.75233	0.0673041	26.04	0	1.62041	1.88424	13	4
p_cde	0.992208	0.0077725	127.66	0	0.976974	1.00744	13	4
p_intref	0.0045894	0.0058336	0.79	0.431	-0.0068444	0.0160231	13	4
p_intmed	0.002095	0.0015776	1.33	0.184	-0.000997	0.0051871	13	4
p_pie	0.0011079	0.0012949	0.86	0.392	-0.0014301	0.003646	13	4
op_m	0.003203	0.0022875	1.4	0.161	-0.0012804	0.0076864	13	4
op_ati	0.0066844	0.0071617	0.93	0.351	-0.0073522	0.020721	13	4
op_e	0.0077923	0.0077725	1	0.316	-0.0074414	0.0230261	13	4
tereri	0.753657	0.0671034	11.23	0	0.622137	0.885177	14	4
ereri_cde	0.752483	0.0672363	11.19	0	0.620703	0.884264	14	4
ereri_intref	0.0010379	0.0036045	0.29	0.773	-0.0060268	0.0081026	14	4
ereri_intmed	5e-05	0.0002669	0.19	0.852	-0.0004731	0.000573	14	4
ereri_pie	8.59e-05	0.0004436	0.19	0.846	-0.0007835	0.0009552	14	4
terira	1.75366	0.0671034	26.13	0	1.62214	1.88518	14	4
p_cde	0.998443	0.0049792	200.52	0	0.988684	1.0082	14	4
p_intref	0.0013772	0.0047855	0.29	0.774	-0.0080023	0.0107566	14	4
p_intmed	6.63e-05	0.0003541	0.19	0.852	-0.0006277	0.0007603	14	4
p_pie	0.000114	0.0005885	0.19	0.846	-0.0010395	0.0012674	14	4
op_m	0.0001802	0.0009311	0.19	0.847	-0.0016447	0.0020052	14	4
op_ati	0.0014434	0.0049016	0.29	0.768	-0.0081635	0.0110504	14	4
op_e	0.0015574	0.0049792	0.31	0.754	-0.0082017	0.0113165	14	4
tereri	0.753006	0.0671396	11.22	0	0.621415	0.884597	15	4
ereri_cde	0.752708	0.0672105	11.2	0	0.620978	0.884439	15	4
ereri_intref	0.0004257	0.0016456	0.26	0.796	-0.0027996	0.0036511	15	4
ereri_intmed	-9.95e-05	0.0002895	-0.34	0.731	-0.0006668	0.0004679	15	4
ereri_pie	-2.86e-05	0.0002082	-0.14	0.891	-0.0004366	0.0003794	15	4
terira	1.75301	0.0671396	26.11	0	1.62142	1.8846	15	4
p_cde	0.999605	0.0018119	551.7	0	0.996054	1.00316	15	4
p_intref	0.0005654	0.002188	0.26	0.796	-0.003723	0.0048537	15	4
p_intmed	-0.0001321	0.000385	-0.34	0.732	-0.0008867	0.0006226	15	4
p_pie	-3.8e-05	0.0002765	-0.14	0.891	-0.0005798	0.0005039	15	4
op_m	-0.00017	0.0005277	-0.32	0.747	-0.0012043	0.0008642	15	4
op_ati	0.0004333	0.0019296	0.22	0.822	-0.0033487	0.0042153	15	4
op_e	0.0003953	0.0018119	0.22	0.827	-0.0031559	0.0039465	15	4

## Sheet: chunk5
Estimate	beta	SE	z	P	LCL	UCL	METAB	CHUNK
tereri	0.629275	0.0668933	9.41	0	0.498167	0.760384	1	5
ereri_cde	0.633938	0.0671242	9.44	0	0.502377	0.765499	1	5
ereri_intref	-0.0009195	0.0022321	-0.41	0.68	-0.0052944	0.0034554	1	5
ereri_intmed	-7.95e-05	0.0030384	-0.03	0.979	-0.0060346	0.0058755	1	5
ereri_pie	-0.0036636	0.0026646	-1.37	0.169	-0.0088862	0.001559	1	5
terira	1.62928	0.0668933	24.36	0	1.49817	1.76038	1	5
p_cde	1.00741	0.0067547	149.14	0	0.99417	1.02065	1	5
p_intref	-0.0014612	0.003552	-0.41	0.681	-0.008423	0.0055006	1	5
p_intmed	-0.0001264	0.0048279	-0.03	0.979	-0.0095889	0.0093361	1	5
p_pie	-0.0058219	0.0042825	-1.36	0.174	-0.0142154	0.0025716	1	5
op_m	-0.0059483	0.0066553	-0.89	0.371	-0.0189924	0.0070958	1	5
op_ati	-0.0015876	0.002907	-0.55	0.585	-0.0072852	0.00411	1	5
op_e	-0.0074095	0.0067547	-1.1	0.273	-0.0206485	0.0058295	1	5
tereri	0.630871	0.0669766	9.42	0	0.499599	0.762142	2	5
ereri_cde	0.635518	0.0671386	9.47	0	0.503929	0.767108	2	5
ereri_intref	-0.0006743	0.0036797	-0.18	0.855	-0.0078863	0.0065377	2	5
ereri_intmed	-0.0006312	0.0019784	-0.32	0.75	-0.0045087	0.0032463	2	5
ereri_pie	-0.003342	0.0018687	-1.79	0.074	-0.0070046	0.0003207	2	5
terira	1.63087	0.0669766	24.35	0	1.4996	1.76214	2	5
p_cde	1.00737	0.0052532	191.76	0	0.997071	1.01766	2	5
p_intref	-0.0010688	0.0058351	-0.18	0.855	-0.0125054	0.0103677	2	5
p_intmed	-0.0010005	0.0031316	-0.32	0.749	-0.0071384	0.0051373	2	5
p_pie	-0.0052974	0.0030122	-1.76	0.079	-0.0112011	0.0006063	2	5
op_m	-0.0062979	0.0047621	-1.32	0.186	-0.0156314	0.0030355	2	5
op_ati	-0.0020694	0.0031064	-0.67	0.505	-0.0081577	0.004019	2	5
op_e	-0.0073668	0.0052532	-1.4	0.161	-0.0176629	0.0029293	2	5
tereri	0.634056	0.0672395	9.43	0	0.502269	0.765843	3	5
ereri_cde	0.63886	0.0675122	9.46	0	0.506539	0.771182	3	5
ereri_intref	-0.0021845	0.0035442	-0.62	0.538	-0.0091311	0.0047621	3	5
ereri_intmed	0.0001424	0.0016721	0.09	0.932	-0.0031348	0.0034195	3	5
ereri_pie	-0.002762	0.0015319	-1.8	0.071	-0.0057644	0.0002404	3	5
terira	1.63406	0.0672395	24.3	0	1.50227	1.76584	3	5
p_cde	1.00758	0.0057055	176.6	0	0.996394	1.01876	3	5
p_intref	-0.0034453	0.0055849	-0.62	0.537	-0.0143915	0.0075009	3	5
p_intmed	0.0002245	0.0026371	0.09	0.932	-0.0049441	0.0053932	3	5
p_pie	-0.0043561	0.0024538	-1.78	0.076	-0.0091656	0.0004533	3	5
op_m	-0.0041316	0.00377	-1.1	0.273	-0.0115207	0.0032575	3	5
op_ati	-0.0032208	0.0037373	-0.86	0.389	-0.0105458	0.0041043	3	5
op_e	-0.0075769	0.0057055	-1.33	0.184	-0.0187595	0.0036057	3	5
tereri	0.62968	0.0669896	9.4	0	0.498383	0.760977	4	5
ereri_cde	0.626472	0.0670654	9.34	0	0.495027	0.757918	4	5
ereri_intref	0.0009787	0.0084861	0.12	0.908	-0.0156538	0.0176111	4	5
ereri_intmed	0.0005169	0.0006474	0.8	0.425	-0.000752	0.0017859	4	5
ereri_pie	0.0017119	0.0014223	1.2	0.229	-0.0010757	0.0044996	4	5
terira	1.62968	0.0669896	24.33	0	1.49838	1.76098	4	5
p_cde	0.994906	0.0144926	68.65	0	0.966501	1.02331	4	5
p_intref	0.0015542	0.0134695	0.12	0.908	-0.0248455	0.0279539	4	5
p_intmed	0.0008209	0.001021	0.8	0.421	-0.0011801	0.002822	4	5
p_pie	0.0027187	0.0022699	1.2	0.231	-0.0017302	0.0071677	4	5
op_m	0.0035397	0.0030179	1.17	0.241	-0.0023752	0.0094546	4	5
op_ati	0.0023751	0.0142589	0.17	0.868	-0.0255719	0.0303222	4	5
op_e	0.0050939	0.0144926	0.35	0.725	-0.0233111	0.0334989	4	5
tereri	0.632007	0.066859	9.45	0	0.500965	0.763048	5	5
ereri_cde	0.641821	0.0673554	9.53	0	0.509807	0.773835	5	5
ereri_intref	-0.0028822	0.0036121	-0.8	0.425	-0.0099618	0.0041974	5	5
ereri_intmed	0.0008622	0.0043693	0.2	0.844	-0.0077015	0.0094258	5	5
ereri_pie	-0.007794	0.0036696	-2.12	0.034	-0.0149863	-0.0006017	5	5
terira	1.63201	0.066859	24.41	0	1.50097	1.76305	5	5
p_cde	1.01553	0.0102033	99.53	0	0.99553	1.03553	5	5
p_intref	-0.0045604	0.0057315	-0.8	0.426	-0.0157938	0.0066731	5	5
p_intmed	0.0013642	0.0069196	0.2	0.844	-0.0121981	0.0149264	5	5
p_pie	-0.0123321	0.0059453	-2.07	0.038	-0.0239848	-0.0006794	5	5
op_m	-0.0109679	0.0095607	-1.15	0.251	-0.0297066	0.0077707	5	5
op_ati	-0.0031962	0.004684	-0.68	0.495	-0.0123766	0.0059842	5	5
op_e	-0.0155283	0.0102033	-1.52	0.128	-0.0355264	0.0044699	5	5
tereri	0.631874	0.0669989	9.43	0	0.500558	0.763189	6	5
ereri_cde	0.627328	0.0670399	9.36	0	0.495932	0.758723	6	5
ereri_intref	0.002573	0.0043162	0.6	0.551	-0.0058866	0.0110326	6	5
ereri_intmed	0.0019728	0.0017733	1.11	0.266	-0.0015028	0.0054484	6	5
ereri_pie	5.51e-07	0.0014018	0	1	-0.0027469	0.002748	6	5
terira	1.63187	0.0669989	24.36	0	1.50056	1.76319	6	5
p_cde	0.992805	0.0104911	94.63	0	0.972243	1.01337	6	5
p_intref	0.0040721	0.006827	0.6	0.551	-0.0093085	0.0174527	6	5
p_intmed	0.0031221	0.0028021	1.11	0.265	-0.0023699	0.0086141	6	5
p_pie	8.72e-07	0.0022238	0	1	-0.0043576	0.0043594	6	5
op_m	0.003123	0.0037518	0.83	0.405	-0.0042304	0.0104764	6	5
op_ati	0.0071942	0.0092873	0.77	0.439	-0.0110086	0.0253969	6	5
op_e	0.007195	0.0104911	0.69	0.493	-0.013367	0.0277571	6	5
tereri	0.618831	0.0666927	9.28	0	0.488116	0.749547	7	5
ereri_cde	0.629334	0.06556	9.6	0	0.500839	0.757829	7	5
ereri_intref	-0.0085801	0.0085989	-1	0.318	-0.0254336	0.0082734	7	5
ereri_intmed	-6.61e-05	0.0004935	-0.13	0.893	-0.0010333	0.000901	7	5
ereri_pie	-0.0018563	0.0016495	-1.13	0.26	-0.0050893	0.0013768	7	5
terira	1.61883	0.0666927	24.27	0	1.48812	1.74955	7	5
p_cde	1.01697	0.0142025	71.6	0	0.989135	1.04481	7	5
p_intref	-0.013865	0.0142736	-0.97	0.331	-0.0418408	0.0141107	7	5
p_intmed	-0.0001069	0.0007944	-0.13	0.893	-0.0016639	0.0014501	7	5
p_pie	-0.0029996	0.0026957	-1.11	0.266	-0.0082831	0.0022839	7	5
op_m	-0.0031065	0.0028921	-1.07	0.283	-0.0087749	0.002562	7	5
op_ati	-0.0139719	0.0135758	-1.03	0.303	-0.04058	0.0126361	7	5
op_e	-0.0169715	0.0142025	-1.19	0.232	-0.044808	0.0108649	7	5
tereri	0.628552	0.0668805	9.4	0	0.497469	0.759636	8	5
ereri_cde	0.627294	0.066941	9.37	0	0.496092	0.758496	8	5
ereri_intref	0.0008307	0.0025405	0.33	0.744	-0.0041487	0.00581	8	5
ereri_intmed	0.0004031	0.0005885	0.69	0.493	-0.0007503	0.0015565	8	5
ereri_pie	2.48e-05	0.0004029	0.06	0.951	-0.0007648	0.0008144	8	5
terira	1.62855	0.0668805	24.35	0	1.49747	1.75964	8	5
p_cde	0.997998	0.0051069	195.42	0	0.987988	1.00801	8	5
p_intref	0.0013216	0.0040441	0.33	0.744	-0.0066047	0.0092478	8	5
p_intmed	0.0006413	0.0009376	0.68	0.494	-0.0011962	0.0024789	8	5
p_pie	3.95e-05	0.0006409	0.06	0.951	-0.0012167	0.0012957	8	5
op_m	0.0006808	0.0011953	0.57	0.569	-0.0016619	0.0030236	8	5
op_ati	0.0019629	0.0047004	0.42	0.676	-0.0072496	0.0111755	8	5
op_e	0.0020024	0.0051069	0.39	0.695	-0.008007	0.0120118	8	5
tereri	0.627779	0.0666228	9.42	0	0.4972	0.758357	9	5
ereri_cde	0.621406	0.0669055	9.29	0	0.490274	0.752539	9	5
ereri_intref	0.0020182	0.0047956	0.42	0.674	-0.007381	0.0114173	9	5
ereri_intmed	0.00404	0.0028001	1.44	0.149	-0.0014481	0.0095281	9	5
ereri_pie	0.0003139	0.0020654	0.15	0.879	-0.0037341	0.004362	9	5
terira	1.62778	0.0666228	24.43	0	1.4972	1.75836	9	5
p_cde	0.98985	0.0133892	73.93	0	0.963607	1.01609	9	5
p_intref	0.0032148	0.0076414	0.42	0.674	-0.011762	0.0181916	9	5
p_intmed	0.0064353	0.0044768	1.44	0.151	-0.002339	0.0152096	9	5
p_pie	0.0005001	0.0032897	0.15	0.879	-0.0059476	0.0069478	9	5
op_m	0.0069354	0.0058601	1.18	0.237	-0.0045502	0.018421	9	5
op_ati	0.0096501	0.0114002	0.85	0.397	-0.0126938	0.031994	9	5
op_e	0.0101502	0.0133892	0.76	0.448	-0.0160921	0.0363925	9	5
tereri	0.629178	0.0669606	9.4	0	0.497937	0.760418	10	5
ereri_cde	0.632394	0.0670037	9.44	0	0.501069	0.763719	10	5
ereri_intref	-0.0031538	0.0036186	-0.87	0.383	-0.0102461	0.0039385	10	5
ereri_intmed	8.4e-05	0.0003834	0.22	0.827	-0.0006675	0.0008355	10	5
ereri_pie	-0.0001462	0.0006489	-0.23	0.822	-0.001418	0.0011257	10	5
terira	1.62918	0.0669606	24.33	0	1.49794	1.76042	10	5
p_cde	1.00511	0.0059063	170.17	0	0.993535	1.01669	10	5
p_intref	-0.0050126	0.0057848	-0.87	0.386	-0.0163507	0.0063255	10	5
p_intmed	0.0001335	0.0006097	0.22	0.827	-0.0010615	0.0013286	10	5
p_pie	-0.0002323	0.0010318	-0.23	0.822	-0.0022546	0.00179	10	5
op_m	-9.88e-05	0.0004855	-0.2	0.839	-0.0010504	0.0008528	10	5
op_ati	-0.0048791	0.0057891	-0.84	0.399	-0.0162255	0.0064674	10	5
op_e	-0.0051114	0.0059063	-0.87	0.387	-0.0166876	0.0064649	10	5
tereri	0.633054	0.0671935	9.42	0	0.501358	0.764751	11	5
ereri_cde	0.637522	0.0669317	9.52	0	0.506338	0.768706	11	5
ereri_intref	-0.0019988	0.0065416	-0.31	0.76	-0.0148201	0.0108226	11	5
ereri_intmed	-0.0003745	0.0008239	-0.45	0.649	-0.0019893	0.0012402	11	5
ereri_pie	-0.0020944	0.0012739	-1.64	0.1	-0.0045913	0.0004025	11	5
terira	1.63305	0.0671935	24.3	0	1.50136	1.76475	11	5
p_cde	1.00706	0.0097685	103.09	0	0.987911	1.0262	11	5
p_intref	-0.0031573	0.0103728	-0.3	0.761	-0.0234875	0.0171729	11	5
p_intmed	-0.0005916	0.0012927	-0.46	0.647	-0.0031252	0.0019419	11	5
p_pie	-0.0033084	0.0020463	-1.62	0.106	-0.007319	0.0007023	11	5
op_m	-0.0039	0.0026648	-1.46	0.143	-0.0091228	0.0013228	11	5
op_ati	-0.003749	0.0091957	-0.41	0.684	-0.0217722	0.0142743	11	5
op_e	-0.0070573	0.0097685	-0.72	0.47	-0.0262033	0.0120886	11	5
tereri	0.62862	0.0669832	9.38	0	0.497336	0.759905	12	5
ereri_cde	0.631252	0.0667613	9.46	0	0.500402	0.762102	12	5
ereri_intref	-0.0008618	0.0053413	-0.16	0.872	-0.0113307	0.0096071	12	5
ereri_intmed	-0.0002284	0.0009718	-0.24	0.814	-0.0021331	0.0016763	12	5
ereri_pie	-0.0015414	0.0010357	-1.49	0.137	-0.0035714	0.0004885	12	5
terira	1.62862	0.0669832	24.31	0	1.49734	1.75991	12	5
p_cde	1.00419	0.007573	132.6	0	0.989344	1.01903	12	5
p_intref	-0.0013709	0.0085117	-0.16	0.872	-0.0180536	0.0153117	12	5
p_intmed	-0.0003634	0.0015417	-0.24	0.814	-0.003385	0.0026582	12	5
p_pie	-0.0024521	0.0016715	-1.47	0.142	-0.0057281	0.0008239	12	5
op_m	-0.0028155	0.0024193	-1.16	0.245	-0.0075572	0.0019262	12	5
op_ati	-0.0017343	0.0070557	-0.25	0.806	-0.0155632	0.0120945	12	5
op_e	-0.0041864	0.007573	-0.55	0.58	-0.0190293	0.0106565	12	5
tereri	0.619507	0.0667927	9.28	0	0.488596	0.750419	13	5
ereri_cde	0.603693	0.0673189	8.97	0	0.47175	0.735635	13	5
ereri_intref	0.0124543	0.0088047	1.41	0.157	-0.0048026	0.0297113	13	5
ereri_intmed	0.0024245	0.0014448	1.68	0.093	-0.0004073	0.0052562	13	5
ereri_pie	0.000936	0.0008547	1.1	0.273	-0.0007391	0.0026111	13	5
terira	1.61951	0.0667927	24.25	0	1.4886	1.75042	13	5
p_cde	0.974472	0.0164191	59.35	0	0.942291	1.00665	13	5
p_intref	0.0201036	0.0143545	1.4	0.161	-0.0080308	0.048238	13	5
p_intmed	0.0039136	0.002345	1.67	0.095	-0.0006825	0.0085097	13	5
p_pie	0.0015108	0.0013792	1.1	0.273	-0.0011924	0.004214	13	5
op_m	0.0054244	0.0032226	1.68	0.092	-0.0008917	0.0117405	13	5
op_ati	0.0240172	0.0157457	1.53	0.127	-0.0068439	0.0548783	13	5
op_e	0.025528	0.0164191	1.55	0.12	-0.0066528	0.0577088	13	5
tereri	0.628957	0.0670266	9.38	0	0.497587	0.760326	14	5
ereri_cde	0.630216	0.0670148	9.4	0	0.498869	0.761562	14	5
ereri_intref	-0.0015321	0.0023555	-0.65	0.515	-0.0061489	0.0030846	14	5
ereri_intmed	-0.0003807	0.0006889	-0.55	0.581	-0.001731	0.0009696	14	5
ereri_pie	0.0006537	0.0006972	0.94	0.348	-0.0007129	0.0020202	14	5
terira	1.62896	0.0670266	24.3	0	1.49759	1.76033	14	5
p_cde	1.002	0.0034569	289.86	0	0.995227	1.00878	14	5
p_intref	-0.002436	0.0037583	-0.65	0.517	-0.0098021	0.00493	14	5
p_intmed	-0.0006053	0.0010986	-0.55	0.582	-0.0027585	0.0015479	14	5
p_pie	0.0010393	0.0011149	0.93	0.351	-0.0011458	0.0032244	14	5
op_m	0.000434	0.0014269	0.3	0.761	-0.0023627	0.0032308	14	5
op_ati	-0.0030413	0.0041712	-0.73	0.466	-0.0112168	0.0051342	14	5
op_e	-0.002002	0.0034568	-0.58	0.562	-0.0087773	0.0047733	14	5
tereri	0.633726	0.0675287	9.38	0	0.501372	0.76608	15	5
ereri_cde	0.633388	0.0674278	9.39	0	0.501232	0.765544	15	5
ereri_intref	0.0007178	0.0027756	0.26	0.796	-0.0047222	0.0061578	15	5
ereri_intmed	-0.0005463	0.0008083	-0.68	0.499	-0.0021305	0.0010378	15	5
ereri_pie	0.0001663	0.0006147	0.27	0.787	-0.0010385	0.0013711	15	5
terira	1.63373	0.0675287	24.19	0	1.50137	1.76608	15	5
p_cde	0.999467	0.0028431	351.55	0	0.993895	1.00504	15	5
p_intref	0.0011326	0.0043724	0.26	0.796	-0.0074371	0.0097024	15	5
p_intmed	-0.0008621	0.0012702	-0.68	0.497	-0.0033517	0.0016274	15	5
p_pie	0.0002624	0.0009707	0.27	0.787	-0.0016402	0.0021649	15	5
op_m	-0.0005997	0.0016156	-0.37	0.71	-0.0037662	0.0025667	15	5
op_ati	0.0002705	0.0036145	0.07	0.94	-0.0068138	0.0073549	15	5
op_e	0.0005329	0.0028431	0.19	0.851	-0.0050394	0.0061052	15	5

## Sheet: chunk6
Estimate	beta	SE	z	P	LCL	UCL	METAB	CHUNK
tereri	0.676771	0.0678653	9.97	0	0.543758	0.809785	1	6
ereri_cde	0.684066	0.0681639	10.04	0	0.550467	0.817665	1	6
ereri_intref	0.0008746	0.0047126	0.19	0.853	-0.0083618	0.0101111	1	6
ereri_intmed	-0.0024684	0.0035755	-0.69	0.49	-0.0094763	0.0045395	1	6
ereri_pie	-0.0057014	0.0030925	-1.84	0.065	-0.0117626	0.0003598	1	6
terira	1.67677	0.0678653	24.71	0	1.54376	1.80978	1	6
p_cde	1.01078	0.0058899	171.61	0	0.999235	1.02232	1	6
p_intref	0.0012923	0.0069673	0.19	0.853	-0.0123633	0.0149479	1	6
p_intmed	-0.0036473	0.0052863	-0.69	0.49	-0.0140083	0.0067136	1	6
p_pie	-0.0084245	0.0046494	-1.81	0.07	-0.0175371	0.0006881	1	6
op_m	-0.0120718	0.0074791	-1.61	0.107	-0.0267305	0.0025869	1	6
op_ati	-0.002355	0.0020325	-1.16	0.247	-0.0063386	0.0016286	1	6
op_e	-0.0107795	0.0058899	-1.83	0.067	-0.0223235	0.0007646	1	6
tereri	0.683169	0.0680589	10.04	0	0.549776	0.816562	2	6
ereri_cde	0.676503	0.0679729	9.95	0	0.543279	0.809728	2	6
ereri_intref	0.0039206	0.0046166	0.85	0.396	-0.0051277	0.0129689	2	6
ereri_intmed	0.0020205	0.0014425	1.4	0.161	-0.0008067	0.0048478	2	6
ereri_pie	0.0007251	0.001251	0.58	0.562	-0.0017269	0.003177	2	6
terira	1.68317	0.0680589	24.73	0	1.54978	1.81656	2	6
p_cde	0.990242	0.0095999	103.15	0	0.971427	1.00906	2	6
p_intref	0.0057388	0.0067482	0.85	0.395	-0.0074874	0.018965	2	6
p_intmed	0.0029576	0.0020996	1.41	0.159	-0.0011576	0.0070728	2	6
p_pie	0.0010613	0.0018365	0.58	0.563	-0.0025382	0.0046608	2	6
op_m	0.0040189	0.003091	1.3	0.194	-0.0020394	0.0100772	2	6
op_ati	0.0086964	0.0085959	1.01	0.312	-0.0081513	0.0255441	2	6
op_e	0.0097577	0.0095999	1.02	0.309	-0.0090578	0.0285733	2	6
tereri	0.690221	0.0680782	10.14	0	0.55679	0.823652	3	6
ereri_cde	0.697198	0.0684444	10.19	0	0.563049	0.831346	3	6
ereri_intref	-0.0051666	0.0039474	-1.31	0.191	-0.0129033	0.0025702	3	6
ereri_intmed	0.0015752	0.0017612	0.89	0.371	-0.0018767	0.0050271	3	6
ereri_pie	-0.0033848	0.0016418	-2.06	0.039	-0.0066028	-0.0001669	3	6
terira	1.69022	0.0680782	24.83	0	1.55679	1.82365	3	6
p_cde	1.01011	0.0076216	132.53	0	0.995169	1.02504	3	6
p_intref	-0.0074854	0.0057406	-1.3	0.192	-0.0187367	0.003766	3	6
p_intmed	0.0022822	0.002561	0.89	0.373	-0.0027374	0.0073018	3	6
p_pie	-0.004904	0.0024186	-2.03	0.043	-0.0096444	-0.0001636	3	6
op_m	-0.0026218	0.003549	-0.74	0.46	-0.0095776	0.0043341	3	6
op_ati	-0.0052032	0.0055252	-0.94	0.346	-0.0160323	0.005626	3	6
op_e	-0.0101071	0.0076216	-1.33	0.185	-0.0250452	0.004831	3	6
tereri	0.683422	0.0682246	10.02	0	0.549704	0.817139	4	6
ereri_cde	0.68429	0.0683525	10.01	0	0.550322	0.818258	4	6
ereri_intref	-0.0011158	0.0020295	-0.55	0.582	-0.0050935	0.0028619	4	6
ereri_intmed	-8.19e-05	0.0003369	-0.24	0.808	-0.0007422	0.0005785	4	6
ereri_pie	0.0003292	0.0005006	0.66	0.511	-0.000652	0.0013104	4	6
terira	1.68342	0.0682246	24.67	0	1.5497	1.81714	4	6
p_cde	1.00127	0.0030569	327.55	0	0.995279	1.00726	4	6
p_intref	-0.0016327	0.0029661	-0.55	0.582	-0.0074462	0.0041808	4	6
p_intmed	-0.0001198	0.0004929	-0.24	0.808	-0.0010859	0.0008464	4	6
p_pie	0.0004816	0.0007331	0.66	0.511	-0.0009553	0.0019186	4	6
op_m	0.0003619	0.0008148	0.44	0.657	-0.0012352	0.0019589	4	6
op_ati	-0.0017525	0.003271	-0.54	0.592	-0.0081635	0.0046585	4	6
op_e	-0.0012709	0.0030569	-0.42	0.678	-0.0072622	0.0047205	4	6
tereri	0.679371	0.0674829	10.07	0	0.547107	0.811635	5	6
ereri_cde	0.697967	0.0680893	10.25	0	0.564514	0.83142	5	6
ereri_intref	-0.0045468	0.0058705	-0.77	0.439	-0.0160528	0.0069592	5	6
ereri_intmed	-0.0006305	0.005089	-0.12	0.901	-0.0106047	0.0093437	5	6
ereri_pie	-0.0134186	0.0042589	-3.15	0.002	-0.0217659	-0.0050713	5	6
terira	1.67937	0.0674829	24.89	0	1.54711	1.81164	5	6
p_cde	1.02737	0.0108036	95.09	0	1.0062	1.04855	5	6
p_intref	-0.0066926	0.0086886	-0.77	0.441	-0.0237219	0.0103366	5	6
p_intmed	-0.0009281	0.0074828	-0.12	0.901	-0.0155941	0.0137379	5	6
p_pie	-0.0197515	0.0065876	-3	0.003	-0.0326629	-0.00684	5	6
op_m	-0.0206796	0.0104939	-1.97	0.049	-0.0412472	-0.0001119	5	6
op_ati	-0.0076207	0.0043848	-1.74	0.082	-0.0162148	0.0009734	5	6
op_e	-0.0273722	0.0108036	-2.53	0.011	-0.048547	-0.0061975	5	6
tereri	0.688071	0.0679036	10.13	0	0.554982	0.82116	6	6
ereri_cde	0.684873	0.0681532	10.05	0	0.551295	0.818451	6	6
ereri_intref	0.0009202	0.0055439	0.17	0.868	-0.0099457	0.0117862	6	6
ereri_intmed	0.00402	0.0020924	1.92	0.055	-8.11e-05	0.0081212	6	6
ereri_pie	-0.0017422	0.0017717	-0.98	0.325	-0.0052147	0.0017303	6	6
terira	1.68807	0.0679036	24.86	0	1.55498	1.82116	6	6
p_cde	0.995352	0.0119484	83.3	0	0.971934	1.01877	6	6
p_intref	0.0013374	0.0080554	0.17	0.868	-0.0144509	0.0171257	6	6
p_intmed	0.0058425	0.0030593	1.91	0.056	-0.0001537	0.0118387	6	6
p_pie	-0.002532	0.0025861	-0.98	0.328	-0.0076008	0.0025367	6	6
op_m	0.0033105	0.0040608	0.82	0.415	-0.0046486	0.0112695	6	6
op_ati	0.0071799	0.0100065	0.72	0.473	-0.0124325	0.0267923	6	6
op_e	0.0046478	0.0119484	0.39	0.697	-0.0187705	0.0280662	6	6
tereri	0.674548	0.068064	9.91	0	0.541145	0.807951	7	6
ereri_cde	0.677131	0.0674752	10.04	0	0.544883	0.80938	7	6
ereri_intref	-0.0016995	0.0053853	-0.32	0.752	-0.0122546	0.0088555	7	6
ereri_intmed	-0.0001214	0.0003794	-0.32	0.749	-0.000865	0.0006222	7	6
ereri_pie	-0.0007629	0.000961	-0.79	0.427	-0.0026464	0.0011206	7	6
terira	1.67455	0.068064	24.6	0	1.54114	1.80795	7	6
p_cde	1.00383	0.0078734	127.5	0	0.988399	1.01926	7	6
p_intref	-0.0025195	0.0080268	-0.31	0.754	-0.0182518	0.0132128	7	6
p_intmed	-0.0001799	0.0005595	-0.32	0.748	-0.0012766	0.0009167	7	6
p_pie	-0.001131	0.001432	-0.79	0.43	-0.0039377	0.0016758	7	6
op_m	-0.0013109	0.0017263	-0.76	0.448	-0.0046943	0.0020725	7	6
op_ati	-0.0026994	0.0075537	-0.36	0.721	-0.0175044	0.0121055	7	6
op_e	-0.0038304	0.0078734	-0.49	0.627	-0.0192619	0.0116011	7	6
tereri	0.685615	0.0683073	10.04	0	0.551735	0.819494	8	6
ereri_cde	0.675246	0.0681585	9.91	0	0.541658	0.808834	8	6
ereri_intref	0.0094015	0.0085718	1.1	0.273	-0.0073989	0.0262018	8	6
ereri_intmed	0.0007861	0.0011202	0.7	0.483	-0.0014094	0.0029817	8	6
ereri_pie	0.0001809	0.0003633	0.5	0.619	-0.0005311	0.0008929	8	6
terira	1.68562	0.0683073	24.68	0	1.55174	1.81949	8	6
p_cde	0.984877	0.0132591	74.28	0	0.95889	1.01086	8	6
p_intref	0.0137125	0.0124687	1.1	0.271	-0.0107256	0.0381506	8	6
p_intmed	0.0011466	0.0016307	0.7	0.482	-0.0020496	0.0043428	8	6
p_pie	0.0002638	0.0005299	0.5	0.619	-0.0007748	0.0013024	8	6
op_m	0.0014104	0.0020268	0.7	0.487	-0.0025621	0.0053829	8	6
op_ati	0.0148591	0.0129922	1.14	0.253	-0.010605	0.0403233	8	6
op_e	0.0151229	0.0132591	1.14	0.254	-0.0108645	0.0411103	8	6
tereri	0.681925	0.0680874	10.02	0	0.548477	0.815374	9	6
ereri_cde	0.665509	0.067889	9.8	0	0.532449	0.798569	9	6
ereri_intref	0.0099138	0.0086962	1.14	0.254	-0.0071305	0.0269581	9	6
ereri_intmed	0.0038344	0.0022304	1.72	0.086	-0.0005371	0.0082059	9	6
ereri_pie	0.0026681	0.0017475	1.53	0.127	-0.000757	0.0060932	9	6
terira	1.68192	0.0680874	24.7	0	1.54848	1.81537	9	6
p_cde	0.975927	0.016632	58.68	0	0.943329	1.00852	9	6
p_intref	0.0145379	0.0127013	1.14	0.252	-0.0103561	0.039432	9	6
p_intmed	0.0056229	0.0032347	1.74	0.082	-0.000717	0.0119628	9	6
p_pie	0.0039126	0.0025887	1.51	0.131	-0.0011612	0.0089864	9	6
op_m	0.0095355	0.0045818	2.08	0.037	0.0005554	0.0185157	9	6
op_ati	0.0201609	0.0156781	1.29	0.198	-0.0105677	0.0508894	9	6
op_e	0.0240735	0.016632	1.45	0.148	-0.0085246	0.0566715	9	6
tereri	0.681282	0.0680688	10.01	0	0.547869	0.814694	10	6
ereri_cde	0.682224	0.0681056	10.02	0	0.548739	0.815708	10	6
ereri_intref	-0.0009632	0.0018598	-0.52	0.605	-0.0046083	0.0026819	10	6
ereri_intmed	0.0002144	0.0004315	0.5	0.619	-0.0006312	0.0010601	10	6
ereri_pie	-0.0001935	0.0003764	-0.51	0.607	-0.0009313	0.0005443	10	6
terira	1.68128	0.0680688	24.7	0	1.54787	1.81469	10	6
p_cde	1.00138	0.0031128	321.7	0	0.995282	1.00748	10	6
p_intref	-0.0014138	0.0027322	-0.52	0.605	-0.0067687	0.0039411	10	6
p_intmed	0.0003147	0.0006331	0.5	0.619	-0.0009261	0.0015556	10	6
p_pie	-0.000284	0.0005533	-0.51	0.608	-0.0013684	0.0008004	10	6
op_m	3.07e-05	0.0006964	0.04	0.965	-0.0013342	0.0013957	10	6
op_ati	-0.0010991	0.002713	-0.41	0.685	-0.0064164	0.0042182	10	6
op_e	-0.0013831	0.0031128	-0.44	0.657	-0.007484	0.0047178	10	6
tereri	0.681625	0.067723	10.06	0	0.548891	0.81436	11	6
ereri_cde	0.688743	0.0679099	10.14	0	0.555642	0.821844	11	6
ereri_intref	-0.0053199	0.0040115	-1.33	0.185	-0.0131823	0.0025424	11	6
ereri_intmed	0.0006832	0.0011254	0.61	0.544	-0.0015225	0.0028889	11	6
ereri_pie	-0.002481	0.0012853	-1.93	0.054	-0.0050002	3.81e-05	11	6
terira	1.68162	0.067723	24.83	0	1.54889	1.81436	11	6
p_cde	1.01044	0.0067047	150.71	0	0.997301	1.02358	11	6
p_intref	-0.0078048	0.0059393	-1.31	0.189	-0.0194457	0.0038361	11	6
p_intmed	0.0010023	0.0016594	0.6	0.546	-0.0022501	0.0042547	11	6
p_pie	-0.0036399	0.0019222	-1.89	0.058	-0.0074074	0.0001276	11	6
op_m	-0.0026376	0.0024071	-1.1	0.273	-0.0073555	0.0020803	11	6
op_ati	-0.0068025	0.0053527	-1.27	0.204	-0.0172936	0.0036886	11	6
op_e	-0.0104424	0.0067047	-1.56	0.119	-0.0235834	0.0026986	11	6
tereri	0.683548	0.0681562	10.03	0	0.549964	0.817132	12	6
ereri_cde	0.68316	0.0681725	10.02	0	0.549544	0.816775	12	6
ereri_intref	0.0012381	0.0044342	0.28	0.78	-0.0074527	0.0099289	12	6
ereri_intmed	-0.0011619	0.0010009	-1.16	0.246	-0.0031237	0.0007999	12	6
ereri_pie	0.0003125	0.0006419	0.49	0.626	-0.0009456	0.0015705	12	6
terira	1.68355	0.0681562	24.7	0	1.54996	1.81713	12	6
p_cde	0.999431	0.0051157	195.37	0	0.989405	1.00946	12	6
p_intref	0.0018113	0.0064846	0.28	0.78	-0.0108983	0.0145209	12	6
p_intmed	-0.0016998	0.0014662	-1.16	0.246	-0.0045736	0.0011739	12	6
p_pie	0.0004571	0.0009401	0.49	0.627	-0.0013855	0.0022997	12	6
op_m	-0.0012427	0.0016398	-0.76	0.449	-0.0044566	0.0019711	12	6
op_ati	0.0001115	0.0059149	0.02	0.985	-0.0114815	0.0117045	12	6
op_e	0.0005686	0.0051157	0.11	0.912	-0.009458	0.0105951	12	6
tereri	0.679941	0.0678965	10.01	0	0.546866	0.813016	13	6
ereri_cde	0.680982	0.0678943	10.03	0	0.547912	0.814053	13	6
ereri_intref	-0.0012462	0.0027137	-0.46	0.646	-0.0065649	0.0040726	13	6
ereri_intmed	-5.27e-05	0.0002767	-0.19	0.849	-0.0005951	0.0004897	13	6
ereri_pie	0.0002577	0.0004743	0.54	0.587	-0.0006719	0.0011872	13	6
terira	1.67994	0.0678965	24.74	0	1.54687	1.81302	13	6
p_cde	1.00153	0.0042071	238.06	0	0.993286	1.00978	13	6
p_intref	-0.0018328	0.0039985	-0.46	0.647	-0.0096698	0.0060042	13	6
p_intmed	-7.76e-05	0.0004074	-0.19	0.849	-0.000876	0.0007208	13	6
p_pie	0.0003789	0.0006982	0.54	0.587	-0.0009895	0.0017474	13	6
op_m	0.0003014	0.0007172	0.42	0.674	-0.0011043	0.001707	13	6
op_ati	-0.0019103	0.0043205	-0.44	0.658	-0.0103783	0.0065576	13	6
op_e	-0.0015314	0.0042071	-0.36	0.716	-0.0097772	0.0067144	13	6
tereri	0.677404	0.0679226	9.97	0	0.544278	0.81053	14	6
ereri_cde	0.679701	0.0678781	10.01	0	0.546663	0.81274	14	6
ereri_intref	-0.0035274	0.0047565	-0.74	0.458	-0.0128501	0.0057952	14	6
ereri_intmed	-0.0001481	0.0007325	-0.2	0.84	-0.0015837	0.0012875	14	6
ereri_pie	0.0013787	0.0010162	1.36	0.175	-0.0006131	0.0033704	14	6
terira	1.6774	0.0679226	24.7	0	1.54428	1.81053	14	6
p_cde	1.00339	0.0076634	130.93	0	0.988371	1.01841	14	6
p_intref	-0.0052073	0.0070627	-0.74	0.461	-0.0190499	0.0086354	14	6
p_intmed	-0.0002186	0.0010829	-0.2	0.84	-0.0023411	0.0019039	14	6
p_pie	0.0020352	0.0015146	1.34	0.179	-0.0009334	0.0050038	14	6
op_m	0.0018166	0.0018047	1.01	0.314	-0.0017205	0.0053537	14	6
op_ati	-0.0054259	0.0079709	-0.68	0.496	-0.0210486	0.0101969	14	6
op_e	-0.0033907	0.0076634	-0.44	0.658	-0.0184107	0.0116294	14	6
tereri	0.677742	0.0678205	9.99	0	0.544816	0.810668	15	6
ereri_cde	0.676681	0.0679783	9.95	0	0.543446	0.809916	15	6
ereri_intref	0.0012231	0.0059232	0.21	0.836	-0.0103862	0.0128324	15	6
ereri_intmed	-4.7e-05	0.0003045	-0.15	0.877	-0.0006438	0.0005498	15	6
ereri_pie	-0.0001149	0.0007256	-0.16	0.874	-0.0015371	0.0013073	15	6
terira	1.67774	0.0678205	24.74	0	1.54482	1.81067	15	6
p_cde	0.998434	0.0087695	113.85	0	0.981247	1.01562	15	6
p_intref	0.0018046	0.0087387	0.21	0.836	-0.0153229	0.0189322	15	6
p_intmed	-6.94e-05	0.0004493	-0.15	0.877	-0.0009501	0.0008113	15	6
p_pie	-0.0001696	0.0010711	-0.16	0.874	-0.0022688	0.0019296	15	6
op_m	-0.000239	0.001511	-0.16	0.874	-0.0032004	0.0027225	15	6
op_ati	0.0017353	0.0086451	0.2	0.841	-0.0152087	0.0186792	15	6
op_e	0.0015657	0.0087695	0.18	0.858	-0.0156222	0.0187535	15	6

## Sheet: chunk7
Estimate	beta	SE	z	P	LCL	UCL	METAB	CHUNK
tereri	0.72473	0.0687669	10.54	0	0.589949	0.85951	1	7
ereri_cde	0.731981	0.06898	10.61	0	0.596782	0.867179	1	7
ereri_intref	0.0017946	0.0052468	0.34	0.732	-0.0084889	0.0120781	1	7
ereri_intmed	-0.0032823	0.0033297	-0.99	0.324	-0.0098084	0.0032438	1	7
ereri_pie	-0.0057634	0.002835	-2.03	0.042	-0.0113199	-0.0002068	1	7
terira	1.72473	0.0687669	25.08	0	1.58995	1.85951	1	7
p_cde	1.01001	0.0052982	190.63	0	0.999621	1.02039	1	7
p_intref	0.0024762	0.0072386	0.34	0.732	-0.0117112	0.0166637	1	7
p_intmed	-0.004529	0.0045812	-0.99	0.323	-0.013508	0.0044499	1	7
p_pie	-0.0079524	0.0039946	-1.99	0.047	-0.0157817	-0.0001231	1	7
op_m	-0.0124814	0.006542	-1.91	0.056	-0.0253036	0.0003407	1	7
op_ati	-0.0020528	0.0028568	-0.72	0.472	-0.0076521	0.0035465	1	7
op_e	-0.0100052	0.0052982	-1.89	0.059	-0.0203894	0.000379	1	7
tereri	0.729072	0.0688128	10.6	0	0.594202	0.863943	2	7
ereri_cde	0.717255	0.0686411	10.45	0	0.582721	0.851789	2	7
ereri_intref	0.0054605	0.0059152	0.92	0.356	-0.0061332	0.0170541	2	7
ereri_intmed	0.0035512	0.0023555	1.51	0.132	-0.0010654	0.0081679	2	7
ereri_pie	0.0028054	0.0020456	1.37	0.17	-0.0012038	0.0068146	2	7
terira	1.72907	0.0688128	25.13	0	1.5942	1.86394	2	7
p_cde	0.983792	0.0123669	79.55	0	0.959553	1.00803	2	7
p_intref	0.0074896	0.0080888	0.93	0.354	-0.0083641	0.0233433	2	7
p_intmed	0.0048709	0.0032008	1.52	0.128	-0.0014026	0.0111444	2	7
p_pie	0.0038479	0.0028323	1.36	0.174	-0.0017033	0.0093991	2	7
op_m	0.0087188	0.0047589	1.83	0.067	-0.0006085	0.0180461	2	7
op_ati	0.0123605	0.0111551	1.11	0.268	-0.0095032	0.0342241	2	7
op_e	0.0162084	0.0123669	1.31	0.19	-0.0080303	0.0404471	2	7
tereri	0.724252	0.0691514	10.47	0	0.588717	0.859786	3	7
ereri_cde	0.725215	0.0692118	10.48	0	0.589562	0.860867	3	7
ereri_intref	0.0007539	0.0021197	0.36	0.722	-0.0034007	0.0049084	3	7
ereri_intmed	-0.0013758	0.0020205	-0.68	0.496	-0.0053359	0.0025844	3	7
ereri_pie	-0.0003412	0.0018049	-0.19	0.85	-0.0038787	0.0031964	3	7
terira	1.72425	0.0691514	24.93	0	1.58872	1.85979	3	7
p_cde	1.00133	0.0014189	705.73	0	0.998549	1.00411	3	7
p_intref	0.0010409	0.0029319	0.36	0.723	-0.0047055	0.0067872	3	7
p_intmed	-0.0018996	0.0028051	-0.68	0.498	-0.0073974	0.0035982	3	7
p_pie	-0.000471	0.0024904	-0.19	0.85	-0.0053521	0.00441	3	7
op_m	-0.0023707	0.0039963	-0.59	0.553	-0.0102032	0.0054619	3	7
op_ati	-0.0008587	0.0014012	-0.61	0.54	-0.003605	0.0018876	3	7
op_e	-0.0013298	0.0014189	-0.94	0.349	-0.0041107	0.0014511	3	7
tereri	0.72974	0.0690927	10.56	0	0.594321	0.865159	4	7
ereri_cde	0.730031	0.0692347	10.54	0	0.594333	0.865728	4	7
ereri_intref	-0.0005385	0.001781	-0.3	0.762	-0.0040291	0.0029522	4	7
ereri_intmed	-2.98e-05	0.0003905	-0.08	0.939	-0.0007952	0.0007357	4	7
ereri_pie	0.0002776	0.0004441	0.63	0.532	-0.0005928	0.0011479	4	7
terira	1.72974	0.0690927	25.04	0	1.59432	1.86516	4	7
p_cde	1.0004	0.0027926	358.23	0	0.994925	1.00587	4	7
p_intref	-0.0007379	0.0024376	-0.3	0.762	-0.0055155	0.0040397	4	7
p_intmed	-4.08e-05	0.000535	-0.08	0.939	-0.0010894	0.0010078	4	7
p_pie	0.0003804	0.0006092	0.62	0.532	-0.0008136	0.0015743	4	7
op_m	0.0003396	0.0008372	0.41	0.685	-0.0013013	0.0019804	4	7
op_ati	-0.0007787	0.0028845	-0.27	0.787	-0.0064323	0.0048749	4	7
op_e	-0.0003983	0.0027926	-0.14	0.887	-0.0058717	0.0050751	4	7
tereri	0.726549	0.0688914	10.55	0	0.591524	0.861573	5	7
ereri_cde	0.734325	0.0692401	10.61	0	0.598617	0.870033	5	7
ereri_intref	0.002146	0.00424	0.51	0.613	-0.0061642	0.0104563	5	7
ereri_intmed	-0.0044931	0.0046167	-0.97	0.33	-0.0135416	0.0045555	5	7
ereri_pie	-0.0054297	0.0039362	-1.38	0.168	-0.0131444	0.0022851	5	7
terira	1.72655	0.0688914	25.06	0	1.59152	1.86157	5	7
p_cde	1.0107	0.005461	185.08	0	1	1.02141	5	7
p_intref	0.0029538	0.0058418	0.51	0.613	-0.008496	0.0144035	5	7
p_intmed	-0.0061841	0.0063554	-0.97	0.331	-0.0186404	0.0062722	5	7
p_pie	-0.0074732	0.0054562	-1.37	0.171	-0.0181671	0.0032207	5	7
op_m	-0.0136573	0.0090032	-1.52	0.129	-0.0313033	0.0039886	5	7
op_ati	-0.0032304	0.0009682	-3.34	0.001	-0.005128	-0.0013327	5	7
op_e	-0.0107036	0.005461	-1.96	0.05	-0.0214069	-2.32e-07	5	7
tereri	0.728176	0.0689358	10.56	0	0.593064	0.863288	6	7
ereri_cde	0.724678	0.0687847	10.54	0	0.589863	0.859494	6	7
ereri_intref	0.0010758	0.0030768	0.35	0.727	-0.0049546	0.0071062	6	7
ereri_intmed	0.0010962	0.001766	0.62	0.535	-0.0023651	0.0045575	6	7
ereri_pie	0.0013261	0.0015099	0.88	0.38	-0.0016334	0.0042855	6	7
terira	1.72818	0.0689358	25.07	0	1.59306	1.86329	6	7
p_cde	0.995196	0.0072566	137.14	0	0.980974	1.00942	6	7
p_intref	0.0014774	0.0042183	0.35	0.726	-0.0067903	0.009745	6	7
p_intmed	0.0015054	0.002416	0.62	0.533	-0.0032299	0.0062407	6	7
p_pie	0.0018211	0.0020827	0.87	0.382	-0.002261	0.0059032	6	7
op_m	0.0033265	0.0034334	0.97	0.333	-0.0034029	0.0100559	6	7
op_ati	0.0029828	0.0066099	0.45	0.652	-0.0099724	0.015938	6	7
op_e	0.0048039	0.0072566	0.66	0.508	-0.0094188	0.0190265	6	7
tereri	0.720698	0.0689248	10.46	0	0.585608	0.855788	7	7
ereri_cde	0.723974	0.0687609	10.53	0	0.589205	0.858743	7	7
ereri_intref	-0.0017315	0.0025768	-0.67	0.502	-0.0067819	0.0033189	7	7
ereri_intmed	-5.13e-05	0.0009111	-0.06	0.955	-0.0018371	0.0017345	7	7
ereri_pie	-0.0014932	0.0010353	-1.44	0.149	-0.0035223	0.0005358	7	7
terira	1.7207	0.0689248	24.96	0	1.58561	1.85579	7	7
p_cde	1.00455	0.0039754	252.69	0	0.996754	1.01234	7	7
p_intref	-0.0024025	0.0036124	-0.67	0.506	-0.0094827	0.0046776	7	7
p_intmed	-7.12e-05	0.0012632	-0.06	0.955	-0.002547	0.0024045	7	7
p_pie	-0.0020719	0.001458	-1.42	0.155	-0.0049296	0.0007857	7	7
op_m	-0.0021432	0.0020381	-1.05	0.293	-0.0061377	0.0018513	7	7
op_ati	-0.0024738	0.0028733	-0.86	0.389	-0.0081054	0.0031578	7	7
op_e	-0.0045457	0.0039754	-1.14	0.253	-0.0123373	0.0032459	7	7
tereri	0.732903	0.0691265	10.6	0	0.597417	0.868388	8	7
ereri_cde	0.70234	0.0689099	10.19	0	0.567279	0.837401	8	7
ereri_intref	0.0269474	0.0140196	1.92	0.055	-0.0005306	0.0544254	8	7
ereri_intmed	0.0023451	0.0017096	1.37	0.17	-0.0010056	0.0056959	8	7
ereri_pie	0.0012702	0.0010089	1.26	0.208	-0.0007072	0.0032475	8	7
terira	1.7329	0.0691265	25.07	0	1.59742	1.86839	8	7
p_cde	0.958299	0.0205111	46.72	0	0.918098	0.9985	8	7
p_intref	0.036768	0.01904	1.93	0.053	-0.0005497	0.0740856	8	7
p_intmed	0.0031998	0.0023148	1.38	0.167	-0.0013371	0.0077367	8	7
p_pie	0.0017331	0.0013818	1.25	0.21	-0.0009751	0.0044413	8	7
op_m	0.0049329	0.0035158	1.4	0.161	-0.0019579	0.0118237	8	7
op_ati	0.0399678	0.0200387	1.99	0.046	0.0006926	0.0792429	8	7
op_e	0.0417009	0.0205111	2.03	0.042	0.0014999	0.0819018	8	7
tereri	0.724434	0.0687096	10.54	0	0.589766	0.859103	9	7
ereri_cde	0.71117	0.0689497	10.31	0	0.576031	0.846309	9	7
ereri_intref	0.0055604	0.0081803	0.68	0.497	-0.0104727	0.0215934	9	7
ereri_intmed	0.0031573	0.0023574	1.34	0.18	-0.0014632	0.0077778	9	7
ereri_pie	0.0045467	0.0020236	2.25	0.025	0.0005806	0.0085128	9	7
terira	1.72443	0.0687096	25.1	0	1.58977	1.8591	9	7
p_cde	0.98169	0.0151025	65	0	0.95209	1.01129	9	7
p_intref	0.0076754	0.0112843	0.68	0.496	-0.0144415	0.0297923	9	7
p_intmed	0.0043583	0.0032338	1.35	0.178	-0.0019798	0.0106964	9	7
p_pie	0.0062762	0.0028516	2.2	0.028	0.0006872	0.0118653	9	7
op_m	0.0106345	0.0048013	2.21	0.027	0.0012241	0.0200449	9	7
op_ati	0.0120337	0.014416	0.83	0.404	-0.0162211	0.0402885	9	7
op_e	0.0183099	0.0151025	1.21	0.225	-0.0112905	0.0479103	9	7
tereri	0.726216	0.0687721	10.56	0	0.591425	0.861007	10	7
ereri_cde	0.725808	0.0688118	10.55	0	0.59094	0.860677	10	7
ereri_intref	0.0001987	0.0020109	0.1	0.921	-0.0037426	0.00414	10	7
ereri_intmed	0.000328	0.0005904	0.56	0.579	-0.0008292	0.0014853	10	7
ereri_pie	-0.0001191	0.0004253	-0.28	0.779	-0.0009526	0.0007144	10	7
terira	1.72622	0.0687721	25.1	0	1.59143	1.86101	10	7
p_cde	0.999439	0.0037114	269.29	0	0.992165	1.00671	10	7
p_intref	0.0002736	0.002769	0.1	0.921	-0.0051535	0.0057008	10	7
p_intmed	0.0004517	0.0008145	0.55	0.579	-0.0011448	0.0020481	10	7
p_pie	-0.000164	0.0005861	-0.28	0.78	-0.0013127	0.0009847	10	7
op_m	0.0002877	0.0009914	0.29	0.772	-0.0016554	0.0022308	10	7
op_ati	0.0007253	0.0033001	0.22	0.826	-0.0057427	0.0071933	10	7
op_e	0.0005613	0.0037114	0.15	0.88	-0.0067129	0.0078355	10	7
tereri	0.724621	0.0688984	10.52	0	0.589583	0.859659	11	7
ereri_cde	0.719624	0.0691112	10.41	0	0.584168	0.855079	11	7
ereri_intref	0.0067698	0.0067259	1.01	0.314	-0.0064127	0.0199522	11	7
ereri_intmed	-0.000833	0.0008405	-0.99	0.322	-0.0024802	0.0008143	11	7
ereri_pie	-0.0009396	0.0008978	-1.05	0.295	-0.0026993	0.00082	11	7
terira	1.72462	0.0688984	25.03	0	1.58958	1.85966	11	7
p_cde	0.993104	0.0088531	112.18	0	0.975752	1.01046	11	7
p_intref	0.0093425	0.009311	1	0.316	-0.0089067	0.0275917	11	7
p_intmed	-0.0011495	0.0011616	-0.99	0.322	-0.0034263	0.0011272	11	7
p_pie	-0.0012967	0.0012464	-1.04	0.298	-0.0037395	0.0011461	11	7
op_m	-0.0024462	0.0022778	-1.07	0.283	-0.0069105	0.0020181	11	7
op_ati	0.008193	0.0087566	0.94	0.349	-0.0089697	0.0253557	11	7
op_e	0.0068963	0.0088531	0.78	0.436	-0.0104555	0.024248	11	7
tereri	0.72719	0.0688528	10.56	0	0.592241	0.862139	12	7
ereri_cde	0.727487	0.0688618	10.56	0	0.59252	0.862454	12	7
ereri_intref	0.0007006	0.0027371	0.26	0.798	-0.004664	0.0060652	12	7
ereri_intmed	-0.0004379	0.0008539	-0.51	0.608	-0.0021115	0.0012357	12	7
ereri_pie	-0.0005601	0.0007126	-0.79	0.432	-0.0019568	0.0008365	12	7
terira	1.72719	0.0688528	25.09	0	1.59224	1.86214	12	7
p_cde	1.00041	0.0027705	361.09	0	0.994979	1.00584	12	7
p_intref	0.0009634	0.0037633	0.26	0.798	-0.0064126	0.0083394	12	7
p_intmed	-0.0006022	0.0011733	-0.51	0.608	-0.0029018	0.0016974	12	7
p_pie	-0.0007703	0.0009831	-0.78	0.433	-0.0026971	0.0011566	12	7
op_m	-0.0013725	0.0016894	-0.81	0.417	-0.0046836	0.0019387	12	7
op_ati	0.0003612	0.0026666	0.14	0.892	-0.0048652	0.0055876	12	7
op_e	-0.0004091	0.0027705	-0.15	0.883	-0.0058392	0.0050211	12	7
tereri	0.728209	0.069022	10.55	0	0.592929	0.86349	13	7
ereri_cde	0.72478	0.0691617	10.48	0	0.589225	0.860334	13	7
ereri_intref	0.0014422	0.0039093	0.37	0.712	-0.0062198	0.0091042	13	7
ereri_intmed	0.0008541	0.0011961	0.71	0.475	-0.0014903	0.0031985	13	7
ereri_pie	0.0011333	0.001016	1.12	0.265	-0.000858	0.0031246	13	7
terira	1.72821	0.069022	25.04	0	1.59293	1.86349	13	7
p_cde	0.99529	0.0072568	137.15	0	0.981067	1.00951	13	7
p_intref	0.0019805	0.0053721	0.37	0.712	-0.0085486	0.0125095	13	7
p_intmed	0.0011728	0.0016425	0.71	0.475	-0.0020465	0.0043922	13	7
p_pie	0.0015563	0.0013985	1.11	0.266	-0.0011847	0.0042973	13	7
op_m	0.0027291	0.0023552	1.16	0.247	-0.001887	0.0073452	13	7
op_ati	0.0031533	0.0069612	0.45	0.651	-0.0104904	0.016797	13	7
op_e	0.0047096	0.0072568	0.65	0.516	-0.0095135	0.0189327	13	7
tereri	0.729296	0.0690215	10.57	0	0.594016	0.864576	14	7
ereri_cde	0.727875	0.0690178	10.55	0	0.592603	0.863148	14	7
ereri_intref	0.0012324	0.0031905	0.39	0.699	-0.005021	0.0074857	14	7
ereri_intmed	0.0002339	0.0004775	0.49	0.624	-0.0007019	0.0011697	14	7
ereri_pie	-4.55e-05	0.0002171	-0.21	0.834	-0.0004709	0.0003799	14	7
terira	1.7293	0.0690215	25.05	0	1.59402	1.86458	14	7
p_cde	0.998052	0.0048418	206.13	0	0.988562	1.00754	14	7
p_intref	0.0016898	0.0043737	0.39	0.699	-0.0068824	0.010262	14	7
p_intmed	0.0003207	0.0006546	0.49	0.624	-0.0009622	0.0016037	14	7
p_pie	-6.24e-05	0.0002977	-0.21	0.834	-0.0006458	0.0005211	14	7
op_m	0.0002584	0.0006402	0.4	0.687	-0.0009964	0.0015131	14	7
op_ati	0.0020105	0.0046709	0.43	0.667	-0.0071442	0.0111653	14	7
op_e	0.0019482	0.0048418	0.4	0.687	-0.0075416	0.0114379	14	7
tereri	0.72785	0.0689839	10.55	0	0.592644	0.863057	15	7
ereri_cde	0.730334	0.0689696	10.59	0	0.595156	0.865512	15	7
ereri_intref	-0.0031864	0.0035584	-0.9	0.371	-0.0101607	0.0037879	15	7
ereri_intmed	-0.0002939	0.00069	-0.43	0.67	-0.0016463	0.0010586	15	7
ereri_pie	0.0009966	0.000868	1.15	0.251	-0.0007046	0.0026978	15	7
terira	1.72785	0.0689839	25.05	0	1.59264	1.86306	15	7
p_cde	1.00341	0.0050599	198.31	0	0.993495	1.01333	15	7
p_intref	-0.0043778	0.0049169	-0.89	0.373	-0.0140147	0.005259	15	7
p_intmed	-0.0004038	0.0009502	-0.42	0.671	-0.0022662	0.0014587	15	7
p_pie	0.0013692	0.0012001	1.14	0.254	-0.0009829	0.0037213	15	7
op_m	0.0009654	0.0014069	0.69	0.493	-0.001792	0.0037229	15	7
op_ati	-0.0047816	0.0054951	-0.87	0.384	-0.0155518	0.0059886	15	7
op_e	-0.0034124	0.0050599	-0.67	0.5	-0.0133297	0.0065048	15	7

## Sheet: chunk8
Estimate	beta	SE	z	P	LCL	UCL	METAB	CHUNK
tereri	0.668655	0.0639404	10.46	0	0.543334	0.793976	1	8
ereri_cde	0.679483	0.0642135	10.58	0	0.553627	0.805339	1	8
ereri_intref	-0.0010978	0.0047958	-0.23	0.819	-0.0104975	0.0083018	1	8
ereri_intmed	-0.0018387	0.0036193	-0.51	0.611	-0.0089324	0.0052551	1	8
ereri_pie	-0.0078918	0.0031565	-2.5	0.012	-0.0140784	-0.0017051	1	8
terira	1.66865	0.0639404	26.1	0	1.54333	1.79398	1	8
p_cde	1.01619	0.007347	138.31	0	1.00179	1.03059	1	8
p_intref	-0.0016419	0.0071825	-0.23	0.819	-0.0157194	0.0124357	1	8
p_intmed	-0.0027498	0.0053903	-0.51	0.61	-0.0133146	0.0078149	1	8
p_pie	-0.0118025	0.0048698	-2.42	0.015	-0.0213471	-0.0022579	1	8
op_m	-0.0145523	0.0075723	-1.92	0.055	-0.0293938	0.0002892	1	8
op_ati	-0.0043917	0.0028347	-1.55	0.121	-0.0099476	0.0011642	1	8
op_e	-0.0161942	0.007347	-2.2	0.028	-0.0305941	-0.0017942	1	8
tereri	0.66727	0.0647225	10.31	0	0.540416	0.794124	2	8
ereri_cde	0.664506	0.0642176	10.35	0	0.538642	0.79037	2	8
ereri_intref	0.0001421	0.0024986	0.06	0.955	-0.0047551	0.0050392	2	8
ereri_intmed	0.0007019	0.0016834	0.42	0.677	-0.0025975	0.0040013	2	8
ereri_pie	0.0019199	0.0015136	1.27	0.205	-0.0010467	0.0048866	2	8
terira	1.66727	0.0647225	25.76	0	1.54042	1.79412	2	8
p_cde	0.995858	0.0067148	148.31	0	0.982697	1.00902	2	8
p_intref	0.0002129	0.0037412	0.06	0.955	-0.0071197	0.0075455	2	8
p_intmed	0.0010519	0.002506	0.42	0.675	-0.0038597	0.0059635	2	8
p_pie	0.0028773	0.0022965	1.25	0.21	-0.0016237	0.0073783	2	8
op_m	0.0039292	0.003689	1.07	0.287	-0.0033011	0.0111595	2	8
op_ati	0.0012648	0.0062055	0.2	0.838	-0.0108979	0.0134274	2	8
op_e	0.0041421	0.0067148	0.62	0.537	-0.0090186	0.0173028	2	8
tereri	0.66975	0.0645755	10.37	0	0.543184	0.796315	3	8
ereri_cde	0.672324	0.0650325	10.34	0	0.544862	0.799785	3	8
ereri_intref	0.0018018	0.0047207	0.38	0.703	-0.0074505	0.0110541	3	8
ereri_intmed	-0.0014337	0.0016547	-0.87	0.386	-0.0046768	0.0018094	3	8
ereri_pie	-0.0029419	0.0016143	-1.82	0.068	-0.0061059	0.0002222	3	8
terira	1.66975	0.0645755	25.86	0	1.54318	1.79632	3	8
p_cde	1.00384	0.0054636	183.73	0	0.993134	1.01455	3	8
p_intref	0.0026903	0.0070713	0.38	0.704	-0.0111692	0.0165498	3	8
p_intmed	-0.0021407	0.0024835	-0.86	0.389	-0.0070082	0.0027268	3	8
p_pie	-0.0043925	0.0024323	-1.81	0.071	-0.0091598	0.0003748	3	8
op_m	-0.0065332	0.0037635	-1.74	0.083	-0.0139095	0.0008432	3	8
op_ati	0.0005496	0.0046868	0.12	0.907	-0.0086365	0.0097356	3	8
op_e	-0.0038429	0.0054636	-0.7	0.482	-0.0145514	0.0068656	3	8
tereri	0.66811	0.0643234	10.39	0	0.542038	0.794181	4	8
ereri_cde	0.660901	0.0647778	10.2	0	0.533939	0.787864	4	8
ereri_intref	0.0074434	0.0076796	0.97	0.332	-0.0076084	0.0224952	4	8
ereri_intmed	-9.87e-05	0.0007214	-0.14	0.891	-0.0015126	0.0013152	4	8
ereri_pie	-0.0001362	0.0009943	-0.14	0.891	-0.0020851	0.0018126	4	8
terira	1.66811	0.0643234	25.93	0	1.54204	1.79418	4	8
p_cde	0.989211	0.0117336	84.31	0	0.966213	1.01221	4	8
p_intref	0.011141	0.0115474	0.96	0.335	-0.0114915	0.0337736	4	8
p_intmed	-0.0001477	0.0010801	-0.14	0.891	-0.0022648	0.0019693	4	8
p_pie	-0.0002039	0.0014889	-0.14	0.891	-0.0031221	0.0027142	4	8
op_m	-0.0003516	0.002567	-0.14	0.891	-0.0053829	0.0046796	4	8
op_ati	0.0109933	0.0115178	0.95	0.34	-0.0115812	0.0335678	4	8
op_e	0.0107894	0.0117336	0.92	0.358	-0.0122081	0.0337868	4	8
tereri	0.667511	0.0638998	10.45	0	0.542269	0.792752	5	8
ereri_cde	0.681749	0.0642722	10.61	0	0.555778	0.80772	5	8
ereri_intref	0.0050698	0.0084736	0.6	0.55	-0.0115382	0.0216778	5	8
ereri_intmed	-0.006444	0.0044388	-1.45	0.147	-0.0151439	0.002256	5	8
ereri_pie	-0.0128641	0.0037918	-3.39	0.001	-0.0202959	-0.0054323	5	8
terira	1.66751	0.0638998	26.1	0	1.54227	1.79275	5	8
p_cde	1.02133	0.0092784	110.08	0	1.00314	1.03952	5	8
p_intref	0.0075951	0.0126744	0.6	0.549	-0.0172462	0.0324364	5	8
p_intmed	-0.0096537	0.0065923	-1.46	0.143	-0.0225745	0.003267	5	8
p_pie	-0.0192717	0.0059827	-3.22	0.001	-0.0309975	-0.0075459	5	8
op_m	-0.0289255	0.0094629	-3.06	0.002	-0.0474723	-0.0103786	5	8
op_ati	-0.0020586	0.0063033	-0.33	0.744	-0.0144129	0.0102957	5	8
op_e	-0.0213303	0.0092784	-2.3	0.022	-0.0395156	-0.003145	5	8
tereri	0.67184	0.0644226	10.43	0	0.545574	0.798106	6	8
ereri_cde	0.669216	0.0642718	10.41	0	0.543245	0.795186	6	8
ereri_intref	0.0004707	0.0016266	0.29	0.772	-0.0027175	0.0036589	6	8
ereri_intmed	0.0013277	0.0021414	0.62	0.535	-0.0028694	0.0055247	6	8
ereri_pie	0.0008256	0.0018927	0.44	0.663	-0.002884	0.0045351	6	8
terira	1.67184	0.0644226	25.95	0	1.54557	1.79811	6	8
p_cde	0.996094	0.0067355	147.89	0	0.982893	1.0093	6	8
p_intref	0.0007006	0.0024172	0.29	0.772	-0.004037	0.0054382	6	8
p_intmed	0.0019761	0.0031705	0.62	0.533	-0.0042379	0.0081902	6	8
p_pie	0.0012288	0.0028234	0.44	0.663	-0.0043049	0.0067626	6	8
op_m	0.003205	0.0044306	0.72	0.469	-0.0054789	0.0118888	6	8
op_ati	0.0026767	0.0054735	0.49	0.625	-0.0080511	0.0134046	6	8
op_e	0.0039056	0.0067355	0.58	0.562	-0.0092958	0.0171069	6	8
tereri	0.667503	0.0639755	10.43	0	0.542114	0.792893	7	8
ereri_cde	0.668833	0.0639475	10.46	0	0.543498	0.794167	7	8
ereri_intref	-0.0006033	0.0023884	-0.25	0.801	-0.0052844	0.0040778	7	8
ereri_intmed	-8.28e-05	0.0005177	-0.16	0.873	-0.0010975	0.000932	7	8
ereri_pie	-0.0006434	0.0006602	-0.97	0.33	-0.0019373	0.0006505	7	8
terira	1.6675	0.0639755	26.06	0	1.54211	1.79289	7	8
p_cde	1.00199	0.0033877	295.78	0	0.995352	1.00863	7	8
p_intref	-0.0009038	0.003582	-0.25	0.801	-0.0079245	0.0061168	7	8
p_intmed	-0.000124	0.0007751	-0.16	0.873	-0.0016432	0.0013952	7	8
p_pie	-0.0009639	0.0009955	-0.97	0.333	-0.002915	0.0009872	7	8
op_m	-0.0010879	0.0013501	-0.81	0.42	-0.003734	0.0015581	7	8
op_ati	-0.0010279	0.0029147	-0.35	0.724	-0.0067406	0.0046849	7	8
op_e	-0.0019917	0.0033877	-0.59	0.557	-0.0086315	0.004648	7	8
tereri	0.671053	0.0641633	10.46	0	0.545296	0.796811	8	8
ereri_cde	0.665501	0.0640689	10.39	0	0.539929	0.791074	8	8
ereri_intref	0.0045701	0.0053263	0.86	0.391	-0.0058691	0.0150094	8	8
ereri_intmed	0.0006362	0.0007541	0.84	0.399	-0.0008418	0.0021141	8	8
ereri_pie	0.0003458	0.0004889	0.71	0.479	-0.0006124	0.001304	8	8
terira	1.67105	0.0641633	26.04	0	1.5453	1.79681	8	8
p_cde	0.991726	0.0088445	112.13	0	0.974391	1.00906	8	8
p_intref	0.0068104	0.0079255	0.86	0.39	-0.0087234	0.0223441	8	8
p_intmed	0.000948	0.0011205	0.85	0.398	-0.0012481	0.0031441	8	8
p_pie	0.0005153	0.0007303	0.71	0.48	-0.0009161	0.0019467	8	8
op_m	0.0014633	0.0016741	0.87	0.382	-0.0018178	0.0047444	8	8
op_ati	0.0077584	0.0085629	0.91	0.365	-0.0090246	0.0245414	8	8
op_e	0.0082737	0.0088445	0.94	0.35	-0.0090613	0.0256086	8	8
tereri	0.668196	0.0642763	10.4	0	0.542217	0.794175	9	8
ereri_cde	0.665381	0.0638503	10.42	0	0.540236	0.790525	9	8
ereri_intref	-0.001697	0.0036091	-0.47	0.638	-0.0087707	0.0053768	9	8
ereri_intmed	0.0005039	0.0021908	0.23	0.818	-0.0037899	0.0047978	9	8
ereri_pie	0.0040083	0.0019461	2.06	0.039	0.000194	0.0078227	9	8
terira	1.6682	0.0642763	25.95	0	1.54222	1.79418	9	8
p_cde	0.995787	0.0083548	119.19	0	0.979411	1.01216	9	8
p_intref	-0.0025396	0.0054304	-0.47	0.64	-0.0131831	0.0081038	9	8
p_intmed	0.0007542	0.0032685	0.23	0.818	-0.0056519	0.0071603	9	8
p_pie	0.0059988	0.0029725	2.02	0.044	0.0001727	0.0118248	9	8
op_m	0.0067529	0.0045916	1.47	0.141	-0.0022465	0.0157524	9	8
op_ati	-0.0017854	0.0084502	-0.21	0.833	-0.0183476	0.0147767	9	8
op_e	0.0042133	0.0083548	0.5	0.614	-0.0121618	0.0205885	9	8
tereri	0.669844	0.0640718	10.45	0	0.544265	0.795422	10	8
ereri_cde	0.669759	0.0640697	10.45	0	0.544185	0.795334	10	8
ereri_intref	3.07e-05	0.0007503	0.04	0.967	-0.0014398	0.0015012	10	8
ereri_intmed	6.15e-05	0.0002328	0.26	0.792	-0.0003949	0.0005178	10	8
ereri_pie	-7.99e-06	0.0001644	-0.05	0.961	-0.0003302	0.0003142	10	8
terira	1.66984	0.0640718	26.06	0	1.54426	1.79542	10	8
p_cde	0.999874	0.0015098	662.25	0	0.996915	1.00283	10	8
p_intref	4.58e-05	0.0011202	0.04	0.967	-0.0021497	0.0022413	10	8
p_intmed	9.18e-05	0.0003476	0.26	0.792	-0.0005894	0.000773	10	8
p_pie	-1.19e-05	0.0002454	-0.05	0.961	-0.0004929	0.0004691	10	8
op_m	7.98e-05	0.0004263	0.19	0.851	-0.0007556	0.0009153	10	8
op_ati	0.0001376	0.0013317	0.1	0.918	-0.0024724	0.0027476	10	8
op_e	0.0001256	0.0015098	0.08	0.934	-0.0028336	0.0030848	10	8
tereri	0.664578	0.0643262	10.33	0	0.538501	0.790655	11	8
ereri_cde	0.661562	0.0647028	10.22	0	0.534747	0.788377	11	8
ereri_intref	0.0041311	0.0048045	0.86	0.39	-0.0052856	0.0135477	11	8
ereri_intmed	-0.0005623	0.0006357	-0.88	0.376	-0.0018082	0.0006837	11	8
ereri_pie	-0.0005523	0.0006161	-0.9	0.37	-0.0017599	0.0006553	11	8
terira	1.66458	0.0643262	25.88	0	1.5385	1.79066	11	8
p_cde	0.995461	0.0067327	147.85	0	0.982265	1.00866	11	8
p_intref	0.0062161	0.0072824	0.85	0.393	-0.0080571	0.0204893	11	8
p_intmed	-0.000846	0.0009613	-0.88	0.379	-0.0027302	0.0010381	11	8
p_pie	-0.000831	0.0009294	-0.89	0.371	-0.0026526	0.0009905	11	8
op_m	-0.0016771	0.0017121	-0.98	0.327	-0.0050327	0.0016786	11	8
op_ati	0.0053701	0.0067228	0.8	0.424	-0.0078064	0.0185465	11	8
op_e	0.004539	0.0067327	0.67	0.5	-0.0086569	0.017735	11	8
tereri	0.67084	0.0641644	10.46	0	0.54508	0.7966	12	8
ereri_cde	0.668847	0.064089	10.44	0	0.543235	0.794459	12	8
ereri_intref	0.0019372	0.003489	0.56	0.579	-0.0049011	0.0087755	12	8
ereri_intmed	3.47e-05	0.0004191	0.08	0.934	-0.0007867	0.0008561	12	8
ereri_pie	2.06e-05	0.0002488	0.08	0.934	-0.000467	0.0005081	12	8
terira	1.67084	0.0641644	26.04	0	1.54508	1.7966	12	8
p_cde	0.99703	0.0053512	186.32	0	0.986542	1.00752	12	8
p_intref	0.0028877	0.0051951	0.56	0.578	-0.0072945	0.0130699	12	8
p_intmed	5.18e-05	0.0006247	0.08	0.934	-0.0011726	0.0012761	12	8
p_pie	3.06e-05	0.0003708	0.08	0.934	-0.0006961	0.0007574	12	8
op_m	8.24e-05	0.0009934	0.08	0.934	-0.0018646	0.0020294	12	8
op_ati	0.0029395	0.0052807	0.56	0.578	-0.0074104	0.0132894	12	8
op_e	0.0029701	0.0053512	0.56	0.579	-0.007518	0.0134582	12	8
tereri	0.672875	0.0643188	10.46	0	0.546813	0.798938	13	8
ereri_cde	0.673352	0.0645082	10.44	0	0.546918	0.799786	13	8
ereri_intref	-0.001391	0.0031269	-0.44	0.656	-0.0075195	0.0047376	13	8
ereri_intmed	6.05e-06	0.0006298	0.01	0.992	-0.0012283	0.0012404	13	8
ereri_pie	0.0009085	0.0007809	1.16	0.245	-0.0006221	0.0024391	13	8
terira	1.67287	0.0643188	26.01	0	1.54681	1.79894	13	8
p_cde	1.00071	0.0053366	187.52	0	0.990248	1.01117	13	8
p_intref	-0.0020672	0.0046444	-0.45	0.656	-0.0111701	0.0070357	13	8
p_intmed	8.99e-06	0.0009359	0.01	0.992	-0.0018253	0.0018432	13	8
p_pie	0.0013501	0.001165	1.16	0.247	-0.0009333	0.0036336	13	8
op_m	0.0013591	0.0015385	0.88	0.377	-0.0016564	0.0043746	13	8
op_ati	-0.0020582	0.0054747	-0.38	0.707	-0.0127884	0.008672	13	8
op_e	-0.0007081	0.0053367	-0.13	0.894	-0.0111677	0.0097516	13	8
tereri	0.668567	0.0640467	10.44	0	0.543038	0.794096	14	8
ereri_cde	0.668668	0.0640781	10.44	0	0.543077	0.794258	14	8
ereri_intref	1.56e-05	0.0029836	0.01	0.996	-0.0058322	0.0058634	14	8
ereri_intmed	-0.0002428	0.0004975	-0.49	0.625	-0.0012178	0.0007322	14	8
ereri_pie	0.0001266	0.0003006	0.42	0.674	-0.0004626	0.0007158	14	8
terira	1.66857	0.0640467	26.05	0	1.54304	1.7941	14	8
p_cde	1.00015	0.0040754	245.41	0	0.992163	1.00814	14	8
p_intref	2.33e-05	0.004462	0.01	0.996	-0.0087221	0.0087687	14	8
p_intmed	-0.0003632	0.000745	-0.49	0.626	-0.0018234	0.001097	14	8
p_pie	0.0001894	0.0004502	0.42	0.674	-0.0006931	0.0010718	14	8
op_m	-0.0001739	0.0005423	-0.32	0.749	-0.0012368	0.0008891	14	8
op_ati	-0.0003399	0.0043707	-0.08	0.938	-0.0089062	0.0082264	14	8
op_e	-0.0001505	0.0040753	-0.04	0.971	-0.0081379	0.0078369	14	8
tereri	0.670632	0.0641802	10.45	0	0.544841	0.796423	15	8
ereri_cde	0.668919	0.0641139	10.43	0	0.543258	0.79458	15	8
ereri_intref	0.0013908	0.0030741	0.45	0.651	-0.0046344	0.0074159	15	8
ereri_intmed	0.0001883	0.0004099	0.46	0.646	-0.000615	0.0009917	15	8
ereri_pie	0.0001345	0.0003112	0.43	0.666	-0.0004754	0.0007444	15	8
terira	1.67063	0.0641802	26.03	0	1.54484	1.79642	15	8
p_cde	0.997445	0.0050918	195.89	0	0.987465	1.00742	15	8
p_intref	0.0020738	0.0045795	0.45	0.651	-0.0069019	0.0110496	15	8
p_intmed	0.0002808	0.0006105	0.46	0.645	-0.0009157	0.0014773	15	8
p_pie	0.0002006	0.0004642	0.43	0.666	-0.0007093	0.0011104	15	8
op_m	0.0004814	0.0009769	0.49	0.622	-0.0014333	0.0023961	15	8
op_ati	0.0023547	0.0049489	0.48	0.634	-0.007345	0.0120543	15	8
op_e	0.0025552	0.0050917	0.5	0.616	-0.0074244	0.0125349	15	8

## Sheet: chunk9
Estimate	beta	SE	z	P	LCL	UCL	METAB	CHUNK
tereri	0.738666	0.0672708	10.98	0	0.606818	0.870514	1	9
ereri_cde	0.747472	0.0672927	11.11	0	0.615581	0.879363	1	9
ereri_intref	0.0113524	0.0121308	0.94	0.349	-0.0124236	0.0351284	1	9
ereri_intmed	-0.0073481	0.0036122	-2.03	0.042	-0.014428	-0.0002683	1	9
ereri_pie	-0.0128102	0.0032419	-3.95	0	-0.0191642	-0.0064561	1	9
terira	1.73867	0.0672708	25.85	0	1.60682	1.87051	1	9
p_cde	1.01192	0.0128383	78.82	0	0.986759	1.03708	1	9
p_intref	0.0153688	0.0163338	0.94	0.347	-0.0166449	0.0473825	1	9
p_intmed	-0.0099479	0.0047985	-2.07	0.038	-0.0193528	-0.0005429	1	9
p_pie	-0.0173423	0.0046857	-3.7	0	-0.0265261	-0.0081586	1	9
op_m	-0.0272902	0.0074548	-3.66	0	-0.0419014	-0.012679	1	9
op_ati	0.0054209	0.0118001	0.46	0.646	-0.0177068	0.0285486	1	9
op_e	-0.0119214	0.0128383	-0.93	0.353	-0.037084	0.0132412	1	9
tereri	0.741555	0.0671138	11.05	0	0.610014	0.873096	2	9
ereri_cde	0.74482	0.0673256	11.06	0	0.612865	0.876776	2	9
ereri_intref	-0.0027199	0.0029882	-0.91	0.363	-0.0085766	0.0031368	2	9
ereri_intmed	0.0015666	0.0016039	0.98	0.329	-0.001577	0.0047102	2	9
ereri_pie	-0.0021119	0.0015128	-1.4	0.163	-0.0050769	0.0008531	2	9
terira	1.74155	0.0671138	25.95	0	1.61001	1.8731	2	9
p_cde	1.0044	0.0063745	157.57	0	0.991909	1.0169	2	9
p_intref	-0.0036679	0.0040439	-0.91	0.364	-0.0115937	0.0042579	2	9
p_intmed	0.0021126	0.0021767	0.97	0.332	-0.0021536	0.0063788	2	9
p_pie	-0.0028479	0.0020551	-1.39	0.166	-0.0068758	0.00118	2	9
op_m	-0.0007354	0.0031477	-0.23	0.815	-0.0069048	0.0054341	2	9
op_ati	-0.0015553	0.0045188	-0.34	0.731	-0.010412	0.0073014	2	9
op_e	-0.0044032	0.0063745	-0.69	0.49	-0.016897	0.0080906	2	9
tereri	0.742192	0.0676331	10.97	0	0.609633	0.87475	3	9
ereri_cde	0.744834	0.0678481	10.98	0	0.611854	0.877814	3	9
ereri_intref	0.0036148	0.0063892	0.57	0.572	-0.0089077	0.0161373	3	9
ereri_intmed	-0.0023454	0.0018413	-1.27	0.203	-0.0059544	0.0012635	3	9
ereri_pie	-0.0039119	0.0017326	-2.26	0.024	-0.0073077	-0.0005162	3	9
terira	1.74219	0.0676331	25.76	0	1.60963	1.87475	3	9
p_cde	1.00356	0.0068091	147.39	0	0.990215	1.01691	3	9
p_intref	0.0048704	0.0086081	0.57	0.572	-0.0120011	0.0217419	3	9
p_intmed	-0.0031602	0.0024722	-1.28	0.201	-0.0080056	0.0016853	3	9
p_pie	-0.0052708	0.0023737	-2.22	0.026	-0.0099232	-0.0006184	3	9
op_m	-0.008431	0.0038412	-2.19	0.028	-0.0159595	-0.0009024	3	9
op_ati	0.0017103	0.0063027	0.27	0.786	-0.0106428	0.0140633	3	9
op_e	-0.0035605	0.006809	-0.52	0.601	-0.016906	0.0097849	3	9
tereri	0.744456	0.0672231	11.07	0	0.612702	0.876211	4	9
ereri_cde	0.750364	0.0671623	11.17	0	0.618728	0.882	4	9
ereri_intref	-0.006612	0.0047535	-1.39	0.164	-0.0159287	0.0027046	4	9
ereri_intmed	-0.0002391	0.0004573	-0.52	0.601	-0.0011355	0.0006573	4	9
ereri_pie	0.0009435	0.0010169	0.93	0.353	-0.0010496	0.0029367	4	9
terira	1.74446	0.0672231	25.95	0	1.6127	1.87621	4	9
p_cde	1.00794	0.0066146	152.38	0	0.994971	1.0209	4	9
p_intref	-0.0088817	0.0064667	-1.37	0.17	-0.0215563	0.0037929	4	9
p_intmed	-0.0003212	0.0006172	-0.52	0.603	-0.0015308	0.0008885	4	9
p_pie	0.0012674	0.0013691	0.93	0.355	-0.0014159	0.0039508	4	9
op_m	0.0009463	0.001223	0.77	0.439	-0.0014508	0.0033433	4	9
op_ati	-0.0092029	0.0068199	-1.35	0.177	-0.0225697	0.0041639	4	9
op_e	-0.0079355	0.0066146	-1.2	0.23	-0.0208997	0.0050288	4	9
tereri	0.741853	0.0675687	10.98	0	0.609421	0.874286	5	9
ereri_cde	0.754012	0.0679275	11.1	0	0.620877	0.887148	5	9
ereri_intref	0.0120035	0.009883	1.21	0.225	-0.0073668	0.0313737	5	9
ereri_intmed	-0.0110577	0.0049796	-2.22	0.026	-0.0208175	-0.0012979	5	9
ereri_pie	-0.0131051	0.0041294	-3.17	0.002	-0.0211985	-0.0050117	5	9
terira	1.74185	0.0675687	25.78	0	1.60942	1.87428	5	9
p_cde	1.01639	0.0084081	120.88	0	0.999911	1.03287	5	9
p_intref	0.0161804	0.0132825	1.22	0.223	-0.0098528	0.0422136	5	9
p_intmed	-0.0149055	0.0066238	-2.25	0.024	-0.0278879	-0.0019232	5	9
p_pie	-0.0176653	0.00577	-3.06	0.002	-0.0289744	-0.0063563	5	9
op_m	-0.0325709	0.0095824	-3.4	0.001	-0.051352	-0.0137898	5	9
op_ati	0.0012749	0.006962	0.18	0.855	-0.0123704	0.0149201	5	9
op_e	-0.0163905	0.0084081	-1.95	0.051	-0.0328701	8.91e-05	5	9
tereri	0.740879	0.06723	11.02	0	0.60911	0.872647	6	9
ereri_cde	0.749327	0.0673889	11.12	0	0.617247	0.881406	6	9
ereri_intref	-0.0027716	0.0046358	-0.6	0.55	-0.0118577	0.0063145	6	9
ereri_intmed	-0.000378	0.0024164	-0.16	0.876	-0.005114	0.004358	6	9
ereri_pie	-0.0052983	0.0022433	-2.36	0.018	-0.009695	-0.0009016	6	9
terira	1.74088	0.06723	25.89	0	1.60911	1.87265	6	9
p_cde	1.0114	0.0064201	157.54	0	0.998819	1.02399	6	9
p_intref	-0.0037409	0.0062852	-0.6	0.552	-0.0160597	0.0085779	6	9
p_intmed	-0.0005103	0.0032568	-0.16	0.876	-0.0068935	0.005873	6	9
p_pie	-0.0071514	0.0030983	-2.31	0.021	-0.013224	-0.0010788	6	9
op_m	-0.0076616	0.0047706	-1.61	0.108	-0.0170119	0.0016886	6	9
op_ati	-0.0042512	0.003871	-1.1	0.272	-0.0118382	0.0033358	6	9
op_e	-0.0114026	0.0064201	-1.78	0.076	-0.0239857	0.0011806	6	9
tereri	0.728988	0.0670656	10.87	0	0.597542	0.860434	7	9
ereri_cde	0.72988	0.0672726	10.85	0	0.598028	0.861732	7	9
ereri_intref	-0.0017605	0.005227	-0.34	0.736	-0.0120052	0.0084842	7	9
ereri_intmed	0.0025305	0.0014822	1.71	0.088	-0.0003745	0.0054356	7	9
ereri_pie	-0.0016615	0.0012143	-1.37	0.171	-0.0040415	0.0007185	7	9
terira	1.72899	0.0670656	25.78	0	1.59754	1.86044	7	9
p_cde	1.00122	0.0093715	106.84	0	0.982855	1.01959	7	9
p_intref	-0.002415	0.0071797	-0.34	0.737	-0.0164869	0.011657	7	9
p_intmed	0.0034713	0.0020685	1.68	0.093	-0.0005829	0.0075255	7	9
p_pie	-0.0022792	0.0016868	-1.35	0.177	-0.0055853	0.0010269	7	9
op_m	0.0011921	0.0024495	0.49	0.626	-0.0036089	0.0059931	7	9
op_ati	0.0010563	0.0080946	0.13	0.896	-0.0148088	0.0169214	7	9
op_e	-0.0012229	0.0093715	-0.13	0.896	-0.0195907	0.0171449	7	9
tereri	0.737967	0.0672891	10.97	0	0.606082	0.869851	8	9
ereri_cde	0.738143	0.0673133	10.97	0	0.606211	0.870074	8	9
ereri_intref	-0.0002822	0.0011913	-0.24	0.813	-0.002617	0.0020526	8	9
ereri_intmed	0.0001837	0.0004039	0.45	0.649	-0.000608	0.0009753	8	9
ereri_pie	-7.72e-05	0.0003054	-0.25	0.8	-0.0006758	0.0005214	8	9
terira	1.73797	0.0672891	25.83	0	1.60608	1.86985	8	9
p_cde	1.00024	0.0021467	465.93	0	0.996031	1.00445	8	9
p_intref	-0.0003824	0.0016146	-0.24	0.813	-0.003547	0.0027822	8	9
p_intmed	0.0002489	0.0005482	0.45	0.65	-0.0008255	0.0013232	8	9
p_pie	-0.0001046	0.000414	-0.25	0.8	-0.0009161	0.0007068	8	9
op_m	0.0001442	0.0006731	0.21	0.83	-0.0011751	0.0014636	8	9
op_ati	-0.0001335	0.00179	-0.07	0.941	-0.0036419	0.0033749	8	9
op_e	-0.0002382	0.0021468	-0.11	0.912	-0.0044458	0.0039694	8	9
tereri	0.739468	0.067335	10.98	0	0.607494	0.871442	9	9
ereri_cde	0.724056	0.0673147	10.76	0	0.592121	0.85599	9	9
ereri_intref	0.0085361	0.0080445	1.06	0.289	-0.0072309	0.0243031	9	9
ereri_intmed	0.0039736	0.0023729	1.67	0.094	-0.0006772	0.0086244	9	9
ereri_pie	0.0029026	0.0018144	1.6	0.11	-0.0006536	0.0064587	9	9
terira	1.73947	0.067335	25.83	0	1.60749	1.87144	9	9
p_cde	0.979158	0.0147325	66.46	0	0.950283	1.00803	9	9
p_intref	0.0115435	0.0108534	1.06	0.288	-0.0097287	0.0328158	9	9
p_intmed	0.0053736	0.0031824	1.69	0.091	-0.0008638	0.011611	9	9
p_pie	0.0039252	0.0024768	1.58	0.113	-0.0009293	0.0087797	9	9
op_m	0.0092988	0.0044567	2.09	0.037	0.0005638	0.0180338	9	9
op_ati	0.0169171	0.0138359	1.22	0.221	-0.0102008	0.044035	9	9
op_e	0.0208423	0.0147325	1.41	0.157	-0.0080329	0.0497175	9	9
tereri	0.740022	0.0674428	10.97	0	0.607836	0.872207	10	9
ereri_cde	0.739685	0.0673188	10.99	0	0.607743	0.871628	10	9
ereri_intref	0.001122	0.0043943	0.26	0.798	-0.0074907	0.0097347	10	9
ereri_intmed	-0.0002762	0.0004932	-0.56	0.575	-0.0012429	0.0006904	10	9
ereri_pie	-0.0005094	0.0006713	-0.76	0.448	-0.0018251	0.0008063	10	9
terira	1.74002	0.0674428	25.8	0	1.60784	1.87221	10	9
p_cde	0.999545	0.0056057	178.31	0	0.988559	1.01053	10	9
p_intref	0.0015162	0.0059309	0.26	0.798	-0.0101083	0.0131406	10	9
p_intmed	-0.0003733	0.0006649	-0.56	0.575	-0.0016765	0.0009299	10	9
p_pie	-0.0006884	0.0009101	-0.76	0.449	-0.002472	0.0010953	10	9
op_m	-0.0010616	0.0014218	-0.75	0.455	-0.0038484	0.0017251	10	9
op_ati	0.0011429	0.0054549	0.21	0.834	-0.0095484	0.0118343	10	9
op_e	0.0004546	0.0056057	0.08	0.935	-0.0105324	0.0114415	10	9
tereri	0.734413	0.0674812	10.88	0	0.602152	0.866674	11	9
ereri_cde	0.73341	0.0677134	10.83	0	0.600694	0.866125	11	9
ereri_intref	0.0030859	0.0041856	0.74	0.461	-0.0051178	0.0112895	11	9
ereri_intmed	-0.001209	0.0010409	-1.16	0.245	-0.0032492	0.0008312	11	9
ereri_pie	-0.0008737	0.0008819	-0.99	0.322	-0.0026022	0.0008548	11	9
terira	1.73441	0.0674812	25.7	0	1.60215	1.86667	11	9
p_cde	0.998634	0.004399	227.01	0	0.990012	1.00726	11	9
p_intref	0.0042018	0.005725	0.73	0.463	-0.0070191	0.0154227	11	9
p_intmed	-0.0016462	0.0014261	-1.15	0.248	-0.0044413	0.001149	11	9
p_pie	-0.0011896	0.001203	-0.99	0.323	-0.0035475	0.0011683	11	9
op_m	-0.0028358	0.0021273	-1.33	0.183	-0.0070052	0.0013337	11	9
op_ati	0.0025557	0.0045951	0.56	0.578	-0.0064506	0.0115619	11	9
op_e	0.001366	0.004399	0.31	0.756	-0.0072558	0.0099879	11	9
tereri	0.741133	0.0675753	10.97	0	0.608688	0.873578	12	9
ereri_cde	0.739345	0.0674362	10.96	0	0.607173	0.871518	12	9
ereri_intref	0.0013704	0.0030262	0.45	0.651	-0.0045608	0.0073016	12	9
ereri_intmed	0.0002512	0.0004694	0.54	0.593	-0.0006689	0.0011712	12	9
ereri_pie	0.0001664	0.0003391	0.49	0.624	-0.0004983	0.0008311	12	9
terira	1.74113	0.0675753	25.77	0	1.60869	1.87358	12	9
p_cde	0.997587	0.0046511	214.49	0	0.988471	1.0067	12	9
p_intref	0.0018491	0.0040759	0.45	0.65	-0.0061396	0.0098377	12	9
p_intmed	0.0003389	0.000632	0.54	0.592	-0.0008998	0.0015776	12	9
p_pie	0.0002246	0.000458	0.49	0.624	-0.000673	0.0011221	12	9
op_m	0.0005635	0.0009751	0.58	0.563	-0.0013477	0.0024747	12	9
op_ati	0.002188	0.0044914	0.49	0.626	-0.006615	0.010991	12	9
op_e	0.0024125	0.0046511	0.52	0.604	-0.0067034	0.0115285	12	9
tereri	0.738503	0.0675513	10.93	0	0.606105	0.870901	13	9
ereri_cde	0.738548	0.0676123	10.92	0	0.60603	0.871066	13	9
ereri_intref	0.0001185	0.0010913	0.11	0.914	-0.0020204	0.0022574	13	9
ereri_intmed	-6.91e-05	0.0002947	-0.23	0.815	-0.0006467	0.0005085	13	9
ereri_pie	-9.47e-05	0.0002714	-0.35	0.727	-0.0006267	0.0004373	13	9
terira	1.7385	0.0675513	25.74	0	1.6061	1.8709	13	9
p_cde	1.00006	0.0011719	853.38	0	0.997765	1.00236	13	9
p_intref	0.0001604	0.0014787	0.11	0.914	-0.0027377	0.0030586	13	9
p_intmed	-9.35e-05	0.0003995	-0.23	0.815	-0.0008765	0.0006895	13	9
p_pie	-0.0001282	0.0003676	-0.35	0.727	-0.0008486	0.0005922	13	9
op_m	-0.0002217	0.0006111	-0.36	0.717	-0.0014195	0.000976	13	9
op_ati	6.69e-05	0.0011167	0.06	0.952	-0.0021219	0.0022557	13	9
op_e	-6.13e-05	0.0011718	-0.05	0.958	-0.0023581	0.0022355	13	9
tereri	0.740477	0.0675343	10.96	0	0.608112	0.872842	14	9
ereri_cde	0.73945	0.0674711	10.96	0	0.607209	0.871691	14	9
ereri_intref	0.0012231	0.0027992	0.44	0.662	-0.0042631	0.0067093	14	9
ereri_intmed	-0.0001586	0.0003763	-0.42	0.673	-0.0008961	0.0005788	14	9
ereri_pie	-3.71e-05	0.0001925	-0.19	0.847	-0.0004144	0.0003402	14	9
terira	1.74048	0.0675343	25.77	0	1.60811	1.87284	14	9
p_cde	0.998613	0.0034304	291.11	0	0.991889	1.00534	14	9
p_intref	0.0016518	0.0037767	0.44	0.662	-0.0057503	0.0090539	14	9
p_intmed	-0.0002142	0.0005079	-0.42	0.673	-0.0012096	0.0007812	14	9
p_pie	-5.01e-05	0.0002601	-0.19	0.847	-0.0005598	0.0004597	14	9
op_m	-0.0002643	0.0006481	-0.41	0.683	-0.0015345	0.0010059	14	9
op_ati	0.0014375	0.0035266	0.41	0.684	-0.0054745	0.0083496	14	9
op_e	0.0013875	0.0034304	0.4	0.686	-0.0053359	0.0081109	14	9
tereri	0.738629	0.0674415	10.95	0	0.606446	0.870811	15	9
ereri_cde	0.738331	0.0675222	10.93	0	0.60599	0.870672	15	9
ereri_intref	0.0001213	0.0017544	0.07	0.945	-0.0033174	0.0035599	15	9
ereri_intmed	5.76e-05	0.000229	0.25	0.802	-0.0003913	0.0005064	15	9
ereri_pie	0.0001186	0.0003138	0.38	0.705	-0.0004964	0.0007336	15	9
terira	1.73863	0.0674415	25.78	0	1.60645	1.87081	15	9
p_cde	0.999597	0.002684	372.43	0	0.994337	1.00486	15	9
p_intref	0.0001642	0.0023757	0.07	0.945	-0.0044921	0.0048205	15	9
p_intmed	7.79e-05	0.0003101	0.25	0.802	-0.0005299	0.0006857	15	9
p_pie	0.0001606	0.0004249	0.38	0.706	-0.0006723	0.0009934	15	9
op_m	0.0002385	0.0006481	0.37	0.713	-0.0010318	0.0015088	15	9
op_ati	0.0002421	0.002632	0.09	0.927	-0.0049165	0.0054007	15	9
op_e	0.0004027	0.002684	0.15	0.881	-0.0048578	0.0056631	15	9

## Sheet: chunk10
Estimate	beta	SE	z	P	LCL	UCL	METAB	CHUNK
tereri	0.767789	0.0671986	11.43	0	0.636082	0.899496	1	10
ereri_cde	0.773573	0.0674437	11.47	0	0.641386	0.90576	1	10
ereri_intref	0.0010179	0.0036444	0.28	0.78	-0.0061249	0.0081607	1	10
ereri_intmed	-0.0026745	0.0034932	-0.77	0.444	-0.009521	0.0041719	1	10
ereri_pie	-0.0041277	0.0028888	-1.43	0.153	-0.0097896	0.0015343	1	10
terira	1.76779	0.0671986	26.31	0	1.63608	1.8995	1	10
p_cde	1.00753	0.0042235	238.55	0	0.999256	1.01581	1	10
p_intref	0.0013258	0.0047549	0.28	0.78	-0.0079936	0.0106451	1	10
p_intmed	-0.0034834	0.0045651	-0.76	0.445	-0.0124309	0.0054641	1	10
p_pie	-0.005376	0.0037897	-1.42	0.156	-0.0128037	0.0020516	1	10
op_m	-0.0088594	0.0063181	-1.4	0.161	-0.0212428	0.0035239	1	10
op_ati	-0.0021576	0.0007202	-3	0.003	-0.0035693	-0.000746	1	10
op_e	-0.0075337	0.0042235	-1.78	0.074	-0.0158116	0.0007443	1	10
tereri	0.77723	0.0669025	11.62	0	0.646104	0.908357	2	10
ereri_cde	0.782524	0.067053	11.67	0	0.651102	0.913945	2	10
ereri_intref	-0.0043657	0.0034784	-1.26	0.209	-0.0111833	0.0024519	2	10
ereri_intmed	0.0006427	0.0008672	0.74	0.459	-0.001057	0.0023425	2	10
ereri_pie	-0.0015708	0.0010389	-1.51	0.131	-0.003607	0.0004655	2	10
terira	1.77723	0.0669025	26.56	0	1.6461	1.90836	2	10
p_cde	1.00681	0.005174	194.59	0	0.99667	1.01695	2	10
p_intref	-0.005617	0.0045043	-1.25	0.212	-0.0144453	0.0032114	2	10
p_intmed	0.0008269	0.0011217	0.74	0.461	-0.0013715	0.0030254	2	10
p_pie	-0.002021	0.0013466	-1.5	0.133	-0.0046603	0.0006184	2	10
op_m	-0.001194	0.0016929	-0.71	0.481	-0.004512	0.0021239	2	10
op_ati	-0.00479	0.0042298	-1.13	0.257	-0.0130802	0.0035002	2	10
op_e	-0.006811	0.005174	-1.32	0.188	-0.0169519	0.0033299	2	10
tereri	0.777313	0.0664418	11.7	0	0.64709	0.907537	3	10
ereri_cde	0.787196	0.0668096	11.78	0	0.656252	0.918141	3	10
ereri_intref	-0.0090742	0.0052281	-1.74	0.083	-0.0193211	0.0011726	3	10
ereri_intmed	0.0021489	0.0014123	1.52	0.128	-0.0006192	0.004917	3	10
ereri_pie	-0.0029579	0.0013904	-2.13	0.033	-0.005683	-0.0002328	3	10
terira	1.77731	0.0664418	26.75	0	1.64709	1.90754	3	10
p_cde	1.01272	0.0081958	123.56	0	0.996651	1.02878	3	10
p_intref	-0.0116738	0.0068015	-1.72	0.086	-0.0250046	0.0016569	3	10
p_intmed	0.0027645	0.0018437	1.5	0.134	-0.0008491	0.0063781	3	10
p_pie	-0.0038052	0.0018159	-2.1	0.036	-0.0073643	-0.0002462	3	10
op_m	-0.0010407	0.0022981	-0.45	0.651	-0.005545	0.0034635	3	10
op_ati	-0.0089093	0.0068981	-1.29	0.197	-0.0224294	0.0046107	3	10
op_e	-0.0127146	0.0081958	-1.55	0.121	-0.0287781	0.003349	3	10
tereri	0.774894	0.0674702	11.48	0	0.642655	0.907134	4	10
ereri_cde	0.774598	0.0677569	11.43	0	0.641797	0.907399	4	10
ereri_intref	-0.0006958	0.0040691	-0.17	0.864	-0.0086711	0.0072795	4	10
ereri_intmed	0.0002131	0.0004502	0.47	0.636	-0.0006692	0.0010954	4	10
ereri_pie	0.0007792	0.0008409	0.93	0.354	-0.0008689	0.0024274	4	10
terira	1.77489	0.0674702	26.31	0	1.64265	1.90713	4	10
p_cde	0.999617	0.0058144	171.92	0	0.988221	1.01101	4	10
p_intref	-0.0008979	0.0052486	-0.17	0.864	-0.0111849	0.0093891	4	10
p_intmed	0.0002749	0.0005808	0.47	0.636	-0.0008635	0.0014134	4	10
p_pie	0.0010056	0.0010866	0.93	0.355	-0.0011242	0.0031354	4	10
op_m	0.0012805	0.0014612	0.88	0.381	-0.0015833	0.0041444	4	10
op_ati	-0.000623	0.0057362	-0.11	0.914	-0.0118656	0.0106197	4	10
op_e	0.0003826	0.0058144	0.07	0.948	-0.0110134	0.0117787	4	10
tereri	0.771562	0.0663655	11.63	0	0.641488	0.901636	5	10
ereri_cde	0.783753	0.0670929	11.68	0	0.652253	0.915253	5	10
ereri_intref	-0.0085162	0.0053583	-1.59	0.112	-0.0190183	0.001986	5	10
ereri_intmed	0.0070745	0.004553	1.55	0.12	-0.0018493	0.0159983	5	10
ereri_pie	-0.0107493	0.0037857	-2.84	0.005	-0.0181692	-0.0033294	5	10
terira	1.77156	0.0663655	26.69	0	1.64149	1.90164	5	10
p_cde	1.0158	0.0133391	76.15	0	0.989656	1.04194	5	10
p_intref	-0.0110376	0.0070337	-1.57	0.117	-0.0248234	0.0027483	5	10
p_intmed	0.009169	0.005981	1.53	0.125	-0.0025535	0.0208915	5	10
p_pie	-0.0139319	0.0050749	-2.75	0.006	-0.0238786	-0.0039852	5	10
op_m	-0.0047629	0.0081761	-0.58	0.56	-0.0207877	0.0112619	5	10
op_ati	-0.0018685	0.0089476	-0.21	0.835	-0.0194055	0.0156684	5	10
op_e	-0.0158004	0.0133391	-1.18	0.236	-0.0419445	0.0103436	5	10
tereri	0.779209	0.0667305	11.68	0	0.648419	0.909998	6	10
ereri_cde	0.782115	0.0670637	11.66	0	0.650673	0.913558	6	10
ereri_intref	-0.0036814	0.0059869	-0.61	0.539	-0.0154155	0.0080526	6	10
ereri_intmed	0.0022831	0.0013341	1.71	0.087	-0.0003316	0.0048978	6	10
ereri_pie	-0.0015081	0.0010431	-1.45	0.148	-0.0035525	0.0005363	6	10
terira	1.77921	0.0667305	26.66	0	1.64842	1.91	6	10
p_cde	1.00373	0.0092614	108.38	0	0.985578	1.02188	6	10
p_intref	-0.0047246	0.0076961	-0.61	0.539	-0.0198086	0.0103595	6	10
p_intmed	0.00293	0.0017257	1.7	0.09	-0.0004524	0.0063124	6	10
p_pie	-0.0019354	0.0013486	-1.44	0.151	-0.0045787	0.0007078	6	10
op_m	0.0009946	0.001831	0.54	0.587	-0.0025942	0.0045833	6	10
op_ati	-0.0017946	0.0083132	-0.22	0.829	-0.0180881	0.014499	6	10
op_e	-0.00373	0.0092614	-0.4	0.687	-0.0218819	0.0144219	6	10
tereri	0.765056	0.0668773	11.44	0	0.633979	0.896133	7	10
ereri_cde	0.770215	0.0663156	11.61	0	0.640239	0.900192	7	10
ereri_intref	-0.0046433	0.0056808	-0.82	0.414	-0.0157774	0.0064909	7	10
ereri_intmed	-3.38e-05	0.0001808	-0.19	0.852	-0.0003882	0.0003205	7	10
ereri_pie	-0.0004824	0.0011445	-0.42	0.673	-0.0027256	0.0017608	7	10
terira	1.76506	0.0668773	26.39	0	1.63398	1.89613	7	10
p_cde	1.00674	0.007606	132.36	0	0.991837	1.02165	7	10
p_intref	-0.0060692	0.0075193	-0.81	0.42	-0.0208067	0.0086683	7	10
p_intmed	-4.42e-05	0.0002357	-0.19	0.851	-0.0005062	0.0004178	7	10
p_pie	-0.0006306	0.0014982	-0.42	0.674	-0.003567	0.0023059	7	10
op_m	-0.0006748	0.0016186	-0.42	0.677	-0.0038471	0.0024975	7	10
op_ati	-0.0061134	0.0073439	-0.83	0.405	-0.0205072	0.0082804	7	10
op_e	-0.0067439	0.007606	-0.89	0.375	-0.0216514	0.0081635	7	10
tereri	0.771258	0.0672935	11.46	0	0.639365	0.90315	8	10
ereri_cde	0.771621	0.0673529	11.46	0	0.639611	0.90363	8	10
ereri_intref	-0.0006231	0.0016866	-0.37	0.712	-0.0039288	0.0026825	8	10
ereri_intmed	-6.14e-05	0.0004344	-0.14	0.888	-0.0009129	0.0007901	8	10
ereri_pie	0.0003216	0.0004874	0.66	0.509	-0.0006336	0.0012768	8	10
terira	1.77126	0.0672935	26.32	0	1.63936	1.90315	8	10
p_cde	1.00047	0.0024181	413.75	0	0.995731	1.00521	8	10
p_intref	-0.0008079	0.0021871	-0.37	0.712	-0.0050946	0.0034787	8	10
p_intmed	-7.97e-05	0.0005632	-0.14	0.888	-0.0011836	0.0010242	8	10
p_pie	0.000417	0.0006333	0.66	0.51	-0.0008244	0.0016583	8	10
op_m	0.0003373	0.0008546	0.39	0.693	-0.0013377	0.0020123	8	10
op_ati	-0.0008876	0.0026059	-0.34	0.733	-0.0059951	0.0042199	8	10
op_e	-0.0004707	0.0024181	-0.19	0.846	-0.00521	0.0042687	8	10
tereri	0.772325	0.0668315	11.56	0	0.641338	0.903313	9	10
ereri_cde	0.764157	0.0671472	11.38	0	0.63255	0.895763	9	10
ereri_intref	0.0039034	0.0076698	0.51	0.611	-0.0111292	0.0189359	9	10
ereri_intmed	0.005404	0.0022923	2.36	0.018	0.0009112	0.0098968	9	10
ereri_pie	-0.0011385	0.0016362	-0.7	0.487	-0.0043454	0.0020684	9	10
terira	1.77232	0.0668315	26.52	0	1.64134	1.90331	9	10
p_cde	0.989423	0.0134476	73.58	0	0.963066	1.01578	9	10
p_intref	0.0050541	0.0099236	0.51	0.611	-0.0143958	0.0245039	9	10
p_intmed	0.0069971	0.0029877	2.34	0.019	0.0011412	0.0128529	9	10
p_pie	-0.0014741	0.0021253	-0.69	0.488	-0.0056396	0.0026914	9	10
op_m	0.005523	0.0037424	1.48	0.14	-0.001812	0.0128579	9	10
op_ati	0.0120511	0.0119225	1.01	0.312	-0.0113165	0.0354188	9	10
op_e	0.010577	0.0134476	0.79	0.432	-0.0157798	0.0369339	9	10
tereri	0.774547	0.0672766	11.51	0	0.642687	0.906407	10	10
ereri_cde	0.778424	0.0673613	11.56	0	0.646398	0.91045	10	10
ereri_intref	-0.003417	0.0064787	-0.53	0.598	-0.0161151	0.0092811	10	10
ereri_intmed	-0.0012861	0.0011047	-1.16	0.244	-0.0034512	0.0008791	10	10
ereri_pie	0.000826	0.0007833	1.05	0.292	-0.0007092	0.0023612	10	10
terira	1.77455	0.0672766	26.38	0	1.64269	1.90641	10	10
p_cde	1.00501	0.0075789	132.61	0	0.990151	1.01986	10	10
p_intref	-0.0044117	0.0083848	-0.53	0.599	-0.0208456	0.0120222	10	10
p_intmed	-0.0016604	0.0014324	-1.16	0.246	-0.0044679	0.0011471	10	10
p_pie	0.0010664	0.0010174	1.05	0.295	-0.0009276	0.0030604	10	10
op_m	-0.000594	0.0010837	-0.55	0.584	-0.002718	0.00153	10	10
op_ati	-0.0060721	0.0082706	-0.73	0.463	-0.0222821	0.010138	10	10
op_e	-0.0050057	0.0075789	-0.66	0.509	-0.01986	0.0098487	10	10
tereri	0.772499	0.0664765	11.62	0	0.642208	0.902791	11	10
ereri_cde	0.782413	0.0666597	11.74	0	0.651762	0.913063	11	10
ereri_intref	-0.0098318	0.0056681	-1.73	0.083	-0.0209411	0.0012775	11	10
ereri_intmed	0.0002431	0.0007582	0.32	0.748	-0.001243	0.0017293	11	10
ereri_pie	-0.0003249	0.0010054	-0.32	0.747	-0.0022954	0.0016455	11	10
terira	1.7725	0.0664765	26.66	0	1.64221	1.90279	11	10
p_cde	1.01283	0.0075742	133.72	0	0.997988	1.02768	11	10
p_intref	-0.0127273	0.0074332	-1.71	0.087	-0.0272961	0.0018415	11	10
p_intmed	0.0003147	0.0009824	0.32	0.749	-0.0016107	0.0022401	11	10
p_pie	-0.0004206	0.0013021	-0.32	0.747	-0.0029726	0.0021313	11	10
op_m	-0.0001059	0.0003989	-0.27	0.791	-0.0008877	0.0006759	11	10
op_ati	-0.0124126	0.0074909	-1.66	0.098	-0.0270945	0.0022693	11	10
op_e	-0.0128332	0.0075742	-1.69	0.09	-0.0276784	0.002012	11	10
tereri	0.77114	0.0671117	11.49	0	0.639603	0.902676	12	10
ereri_cde	0.771967	0.0671374	11.5	0	0.64038	0.903554	12	10
ereri_intref	-0.0004006	0.0025042	-0.16	0.873	-0.0053087	0.0045075	12	10
ereri_intmed	-0.0008026	0.0009215	-0.87	0.384	-0.0026087	0.0010035	12	10
ereri_pie	0.000376	0.0007057	0.53	0.594	-0.0010072	0.0017592	12	10
terira	1.77114	0.0671117	26.39	0	1.6396	1.90268	12	10
p_cde	1.00107	0.0021312	469.71	0	0.996896	1.00525	12	10
p_intref	-0.0005195	0.0032477	-0.16	0.873	-0.0068849	0.0058459	12	10
p_intmed	-0.0010408	0.001198	-0.87	0.385	-0.0033888	0.0013071	12	10
p_pie	0.0004876	0.0009162	0.53	0.595	-0.0013082	0.0022834	12	10
op_m	-0.0005533	0.0014909	-0.37	0.711	-0.0034754	0.0023689	12	10
op_ati	-0.0015603	0.0030206	-0.52	0.605	-0.0074806	0.0043599	12	10
op_e	-0.0010728	0.0021312	-0.5	0.615	-0.0052499	0.0031044	12	10
tereri	0.771379	0.0671223	11.49	0	0.639822	0.902936	13	10
ereri_cde	0.771472	0.0671268	11.49	0	0.639906	0.903038	13	10
ereri_intref	-8.82e-05	0.0005393	-0.16	0.87	-0.0011451	0.0009688	13	10
ereri_intmed	-0.00013	0.0007058	-0.18	0.854	-0.0015132	0.0012533	13	10
ereri_pie	0.0001249	0.0006294	0.2	0.843	-0.0011086	0.0013585	13	10
terira	1.77138	0.0671223	26.39	0	1.63982	1.90294	13	10
p_cde	1.00012	0.0011798	847.73	0	0.997808	1.00243	13	10
p_intref	-0.0001143	0.000699	-0.16	0.87	-0.0014843	0.0012558	13	10
p_intmed	-0.0001685	0.0009151	-0.18	0.854	-0.001962	0.001625	13	10
p_pie	0.000162	0.0008158	0.2	0.843	-0.0014369	0.0017608	13	10
op_m	-6.5e-06	0.0012904	-0.01	0.996	-0.0025356	0.0025226	13	10
op_ati	-0.0002828	0.0012711	-0.22	0.824	-0.0027741	0.0022085	13	10
op_e	-0.0001208	0.0011798	-0.1	0.918	-0.0024331	0.0021915	13	10
tereri	0.768784	0.0670802	11.46	0	0.637309	0.900259	14	10
ereri_cde	0.770388	0.0670718	11.49	0	0.63893	0.901847	14	10
ereri_intref	-0.0016496	0.0028237	-0.58	0.559	-0.0071839	0.0038847	14	10
ereri_intmed	-0.0002691	0.0004692	-0.57	0.566	-0.0011886	0.0006505	14	10
ereri_pie	0.0003145	0.0004967	0.63	0.527	-0.000659	0.001288	14	10
terira	1.76878	0.0670802	26.37	0	1.63731	1.90026	14	10
p_cde	1.00209	0.003333	300.65	0	0.995554	1.00862	14	10
p_intref	-0.0021457	0.0036806	-0.58	0.56	-0.0093596	0.0050682	14	10
p_intmed	-0.00035	0.000612	-0.57	0.567	-0.0015495	0.0008495	14	10
p_pie	0.0004091	0.0006473	0.63	0.527	-0.0008595	0.0016778	14	10
op_m	5.91e-05	0.0005525	0.11	0.915	-0.0010238	0.0011421	14	10
op_ati	-0.0024957	0.0036954	-0.68	0.499	-0.0097386	0.0047473	14	10
op_e	-0.0020865	0.003333	-0.63	0.531	-0.0086191	0.0044461	14	10
tereri	0.769989	0.0672014	11.46	0	0.638277	0.901702	15	10
ereri_cde	0.769972	0.0672355	11.45	0	0.638193	0.901751	15	10
ereri_intref	-3.64e-05	0.0005554	-0.07	0.948	-0.0011249	0.0010521	15	10
ereri_intmed	0.0001235	0.0006101	0.2	0.84	-0.0010723	0.0013193	15	10
ereri_pie	-6.95e-05	0.0005126	-0.14	0.892	-0.0010741	0.0009351	15	10
terira	1.76999	0.0672014	26.34	0	1.63828	1.9017	15	10
p_cde	0.999977	0.0017078	585.53	0	0.99663	1.00332	15	10
p_intref	-4.73e-05	0.0007214	-0.07	0.948	-0.0014611	0.0013666	15	10
p_intmed	0.0001604	0.0007933	0.2	0.84	-0.0013944	0.0017151	15	10
p_pie	-9.02e-05	0.0006659	-0.14	0.892	-0.0013953	0.0012148	15	10
op_m	7.01e-05	0.0010787	0.07	0.948	-0.0020441	0.0021843	15	10
op_ati	0.0001131	0.0012051	0.09	0.925	-0.0022488	0.0024749	15	10
op_e	2.28e-05	0.001708	0.01	0.989	-0.0033247	0.0033704	15	10

[truncated: 1 more sheets: LEGEND_SUPPDATASHEET3]
