# Supplementary material for: Alzheimer’s disease polygenic risk’s association with all-cause dementia through the plasma metabolome in the UK Biobank study
Source: GeroScience. 2025 Jul 1;47(6):7023–42. doi: 10.1007/s11357-025-01724-4 (PMC12638481; doi:10.1007/s11357-025-01724-4)
Supplement: Supplementary file 5 — Supplementary file5 (CSV 168 KB) [file 11357_2025_1724_MOESM5_ESM.csv]

dementia_type	Fieldnum	Full_name	Abbreviation	nlcom_model	coeff	ste	z	p	c95lower	c95upper
dem	23400	Total Cholesterol	tot_chol	1	-0.0096683	0.0009724	-9.94	0	-0.0115742	-0.0077624
dem	23400	Total Cholesterol	tot_chol	2	0.558299	0.0121226	46.05	0	0.5345392	0.5820588
dem	23400	Total Cholesterol	tot_chol	3	-1.731746	0.1789862	-9.68	0	-2.082552	-1.380939
dem	23401	Total Cholesterol Minus HDL-C	tot_chol_no_hdl	1	-0.011743	0.0011261	-10.43	0	-0.0139502	-0.0095359
dem	23401	Total Cholesterol Minus HDL-C	tot_chol_no_hdl	2	0.5581328	0.0121211	46.05	0	0.5343759	0.5818896
dem	23401	Total Cholesterol Minus HDL-C	tot_chol_no_hdl	3	-2.103985	0.2078304	-10.12	0	-2.511325	-1.696645
dem	23402	Remnant Cholesterol (Non-HDL, Non-LDL -Cholesterol)	remnant_chol	1	-0.0092145	0.0009691	-9.51	0	-0.0111139	-0.0073151
dem	23402	Remnant Cholesterol (Non-HDL, Non-LDL -Cholesterol)	remnant_chol	2	0.5583227	0.0121213	46.06	0	0.5345653	0.58208
dem	23402	Remnant Cholesterol (Non-HDL, Non-LDL -Cholesterol)	remnant_chol	3	-1.650392	0.1779539	-9.27	0	-1.999175	-1.301609
dem	23403	VLDL Cholesterol	vldl_chol	1	-0.0059163	0.0007239	-8.17	0	-0.0073352	-0.0044975
dem	23403	VLDL Cholesterol	vldl_chol	2	0.5587332	0.0121201	46.1	0	0.5349782	0.5824883
dem	23403	VLDL Cholesterol	vldl_chol	3	-1.058884	0.1319856	-8.02	0	-1.317571	-0.8001974
dem	23404	Clinical LDL Cholesterol	clin_ldl_chol	1	-0.0130268	0.0012083	-10.78	0	-0.0153951	-0.0106585
dem	23404	Clinical LDL Cholesterol	clin_ldl_chol	2	0.5580803	0.0121199	46.05	0	0.5343258	0.5818348
dem	23404	Clinical LDL Cholesterol	clin_ldl_chol	3	-2.334213	0.2234163	-10.45	0	-2.772101	-1.896325
dem	23405	LDL Cholesterol	ldl_chol	1	-0.0134829	0.0012291	-10.97	0	-0.0158919	-0.0110738
dem	23405	LDL Cholesterol	ldl_chol	2	0.5581204	0.0121209	46.05	0	0.5343639	0.5818769
dem	23405	LDL Cholesterol	ldl_chol	3	-2.415761	0.2274649	-10.62	0	-2.861584	-1.969937
dem	23406	HDL Cholesterol	hdl_chol	1	0.0003204	0.0001464	2.19	0.029	3.34E-05	0.0006073
dem	23406	HDL Cholesterol	hdl_chol	2	0.5598699	0.0121206	46.19	0	0.536114	0.5836258
dem	23406	HDL Cholesterol	hdl_chol	3	0.0572245	0.0261725	2.19	0.029	0.0059273	0.1085217
dem	23407	Total Triglycerides	tot_trglyc	1	-0.0004448	0.0001736	-2.56	0.01	-0.0007851	-0.0001045
dem	23407	Total Triglycerides	tot_trglyc	2	0.5595018	0.0121182	46.17	0	0.5357505	0.5832531
dem	23407	Total Triglycerides	tot_trglyc	3	-0.0795033	0.031104	-2.56	0.011	-0.1404661	-0.0185405
dem	23408	Triglycerides in VLDL	vldl_triglyc	1	-0.0005654	0.0001954	-2.89	0.004	-0.0009484	-0.0001825
dem	23408	Triglycerides in VLDL	vldl_triglyc	2	0.5594241	0.0121179	46.16	0	0.5356734	0.5831748
dem	23408	Triglycerides in VLDL	vldl_triglyc	3	-0.1010736	0.0350262	-2.89	0.004	-0.1697237	-0.0324235
dem	23409	Triglycerides in LDL	ldl_trglyc	1	-0.0009598	0.0004383	-2.19	0.029	-0.0018189	-0.0001008
dem	23409	Triglycerides in LDL	ldl_trglyc	2	0.5597505	0.012119	46.19	0	0.5359976	0.5835033
dem	23409	Triglycerides in LDL	ldl_trglyc	3	-0.1714756	0.0784106	-2.19	0.029	-0.3251576	-0.0177937
dem	23410	Triglycerides in HDL	hdl_triglc	1	0.0006725	0.0003958	1.7	0.089	-0.0001033	0.0014483
dem	23410	Triglycerides in HDL	hdl_triglc	2	0.5598318	0.0121194	46.19	0	0.5360783	0.5835853
dem	23410	Triglycerides in HDL	hdl_triglc	3	0.1201236	0.0707491	1.7	0.09	-0.0185421	0.2587894
dem	23411	Total Phospholipids in Lipoprotein Particles	tot_phosphol	1	-0.0038315	0.000523	-7.33	0	-0.0048566	-0.0028064
dem	23411	Total Phospholipids in Lipoprotein Particles	tot_phosphol	2	0.5587752	0.0121224	46.09	0	0.5350156	0.5825347
dem	23411	Total Phospholipids in Lipoprotein Particles	tot_phosphol	3	-0.6856992	0.0950794	-7.21	0	-0.8720514	-0.499347
dem	23412	Phospholipids in VLDL	vldl_phosphol	1	-0.003567	0.0005407	-6.6	0	-0.0046268	-0.0025072
dem	23412	Phospholipids in VLDL	vldl_phosphol	2	0.5590386	0.0121189	46.13	0	0.535286	0.5827913
dem	23412	Phospholipids in VLDL	vldl_phosphol	3	-0.63806	0.0979221	-6.52	0	-0.8299839	-0.4461361
dem	23413	Phospholipids in LDL	ldl_phosphol	1	-0.0135632	0.0012873	-10.54	0	-0.0160863	-0.0110401
dem	23413	Phospholipids in LDL	ldl_phosphol	2	0.5580957	0.0121193	46.05	0	0.5343422	0.5818492
dem	23413	Phospholipids in LDL	ldl_phosphol	3	-2.430258	0.2376919	-10.22	0	-2.896126	-1.964391
dem	23414	Phospholipids in HDL	hdl_phosphol	1	0.000795	0.0004152	1.91	0.056	-1.87E-05	0.0016087
dem	23414	Phospholipids in HDL	hdl_phosphol	2	0.5598171	0.0121199	46.19	0	0.5360625	0.5835716
dem	23414	Phospholipids in HDL	hdl_phosphol	3	0.1420128	0.0742285	1.91	0.056	-0.0034723	0.287498
dem	23415	Total Esterified Cholesterol	tot_echol	1	-0.0096038	0.0009685	-9.92	0	-0.0115021	-0.0077056
dem	23415	Total Esterified Cholesterol	tot_echol	2	0.5583093	0.0121225	46.06	0	0.5345496	0.582069
dem	23415	Total Esterified Cholesterol	tot_echol	3	-1.720166	0.1782436	-9.65	0	-2.069517	-1.370815
dem	23416	Cholesteryl Esters in VLDL	vldl_echol	1	-0.0066298	0.0007775	-8.53	0	-0.0081537	-0.0051059
dem	23416	Cholesteryl Esters in VLDL	vldl_echol	2	0.5586822	0.0121207	46.09	0	0.5349261	0.5824383
dem	23416	Cholesteryl Esters in VLDL	vldl_echol	3	-1.186685	0.1419794	-8.36	0	-1.46496	-0.9084106
dem	23417	Cholesteryl Esters in LDL	ldl_echol	1	-0.0131636	0.0011985	-10.98	0	-0.0155126	-0.0108147
dem	23417	Cholesteryl Esters in LDL	ldl_echol	2	0.5581207	0.0121209	46.05	0	0.5343641	0.5818772
dem	23417	Cholesteryl Esters in LDL	ldl_echol	3	-2.358567	0.2218162	-10.63	0	-2.793319	-1.923815
dem	23418	Cholesteryl Esters in HDL	hdl_echol	1	0.0004211	0.0001771	2.38	0.017	7.40E-05	0.0007682
dem	23418	Cholesteryl Esters in HDL	hdl_echol	2	0.559866	0.0121206	46.19	0	0.5361099	0.583622
dem	23418	Cholesteryl Esters in HDL	hdl_echol	3	0.075209	0.0316686	2.37	0.018	0.0131398	0.1372783
dem	23419	Total Free Cholesterol	tot_frchol	1	-0.0095366	0.0009684	-9.85	0	-0.0114346	-0.0076386
dem	23419	Total Free Cholesterol	tot_frchol	2	0.5583294	0.0121225	46.06	0	0.5345697	0.582089
dem	23419	Total Free Cholesterol	tot_frchol	3	-1.70806	0.1781403	-9.59	0	-2.057209	-1.358912
dem	23420	Free Cholesterol in VLDL	vldl_frchol	1	-0.0046625	0.0006279	-7.43	0	-0.005893	-0.0034319
dem	23420	Free Cholesterol in VLDL	vldl_frchol	2	0.5588467	0.0121195	46.11	0	0.5350929	0.5826005
dem	23420	Free Cholesterol in VLDL	vldl_frchol	3	-0.8343026	0.1141004	-7.31	0	-1.057935	-0.6106699
dem	23421	Free Cholesterol in LDL	ldl_frchol	1	-0.0132769	0.0012602	-10.54	0	-0.0157469	-0.010807
dem	23421	Free Cholesterol in LDL	ldl_frchol	2	0.5582548	0.0121208	46.06	0	0.5344985	0.582011
dem	23421	Free Cholesterol in LDL	ldl_frchol	3	-2.378294	0.2325787	-10.23	0	-2.83414	-1.922448
dem	23422	Free Cholesterol in HDL	hdl_frchol	1	-3.37E-05	8.48E-05	-0.4	0.691	-2.00E-04	0.0001325
dem	23422	Free Cholesterol in HDL	hdl_frchol	2	0.5598764	0.0121208	46.19	0	0.53612	0.5836328
dem	23422	Free Cholesterol in HDL	hdl_frchol	3	-0.0060232	0.0151535	-0.4	0.691	-0.0357234	0.0236771
dem	23423	Total Lipids in Lipoprotein Particles	tot_lipids	1	-0.0067314	0.0007583	-8.88	0	-0.0082176	-0.0052452
dem	23423	Total Lipids in Lipoprotein Particles	tot_lipids	2	0.5584631	0.0121221	46.07	0	0.5347042	0.5822219
dem	23423	Total Lipids in Lipoprotein Particles	tot_lipids	3	-1.205348	0.1388254	-8.68	0	-1.47744	-0.9332547
dem	23424	Total Lipids in VLDL	vldl_lipids	1	-0.0025612	0.0004335	-5.91	0	-0.0034109	-0.0017116
dem	23424	Total Lipids in VLDL	vldl_lipids	2	0.5591094	0.0121186	46.14	0	0.5353574	0.5828613
dem	23424	Total Lipids in VLDL	vldl_lipids	3	-0.4580937	0.0783221	-5.85	0	-0.6116022	-0.3045851
dem	23425	Total Lipids in LDL	ldl_lipids	1	-0.0131592	0.00124	-10.61	0	-0.0155896	-0.0107288
dem	23425	Total Lipids in LDL	ldl_lipids	2	0.5581718	0.0121204	46.05	0	0.5344162	0.5819274
dem	23425	Total Lipids in LDL	ldl_lipids	3	-2.357561	0.2290072	-10.29	0	-2.806407	-1.908715
dem	23426	Total Lipids in HDL	hdl_lipids	1	0.0007074	0.0003049	2.32	0.02	0.0001097	0.001305
dem	23426	Total Lipids in HDL	hdl_lipids	2	0.5598338	0.0121204	46.19	0	0.5360783	0.5835893
dem	23426	Total Lipids in HDL	hdl_lipids	3	0.1263559	0.0545331	2.32	0.021	0.019473	0.2332387
dem	23427	Total Concentration of Lipoprotein Particles	tot_lipopro	1	-0.0004662	0.0002432	-1.92	0.055	-0.0009428	1.04E-05
dem	23427	Total Concentration of Lipoprotein Particles	tot_lipopro	2	0.5591131	0.0121217	46.12	0	0.535355	0.5828713
dem	23427	Total Concentration of Lipoprotein Particles	tot_lipopro	3	-0.0833828	0.0435678	-1.91	0.056	-0.1687742	0.0020085
dem	23428	Concentration of VLDL Particles	vldl_lipopro	1	-0.0045925	0.0006401	-7.17	0	-0.0058471	-0.0033379
dem	23428	Concentration of VLDL Particles	vldl_lipopro	2	0.5588985	0.0121191	46.12	0	0.5351455	0.5826515
dem	23428	Concentration of VLDL Particles	vldl_lipopro	3	-0.8217062	0.1162049	-7.07	0	-1.049464	-0.5939488
dem	23429	Concentration of LDL Particles	ldl_lipopro	1	-0.0116869	0.0011847	-9.87	0	-0.0140088	-0.009365
dem	23429	Concentration of LDL Particles	ldl_lipopro	2	0.5583685	0.0121206	46.07	0	0.5346125	0.5821244
dem	23429	Concentration of LDL Particles	ldl_lipopro	3	-2.093039	0.21784	-9.61	0	-2.519997	-1.66608
dem	23430	Concentration of HDL Particles	hdl_lipopro	1	0.0007837	0.000233	3.36	0.001	0.0003271	0.0012403
dem	23430	Concentration of HDL Particles	hdl_lipopro	2	0.5593716	0.012121	46.15	0	0.5356149	0.5831283
dem	23430	Concentration of HDL Particles	hdl_lipopro	3	0.1400998	0.0417259	3.36	0.001	0.0583185	0.221881
dem	23431	Average Diameter for VLDL Particles	vldl_avg_diam	1	-0.0004184	0.0001832	-2.28	0.022	-0.0007775	-5.93E-05
dem	23431	Average Diameter for VLDL Particles	vldl_avg_diam	2	0.5595301	0.012118	46.17	0	0.5357793	0.5832809
dem	23431	Average Diameter for VLDL Particles	vldl_avg_diam	3	-0.0747728	0.0328097	-2.28	0.023	-0.1390786	-0.0104669
dem	23432	Average Diameter for LDL Particles	ldl_avg_diam	1	-0.000641	0.0003342	-1.92	0.055	-0.001296	1.41E-05
dem	23432	Average Diameter for LDL Particles	ldl_avg_diam	2	0.5598945	0.012118	46.2	0	0.5361436	0.5836454
dem	23432	Average Diameter for LDL Particles	ldl_avg_diam	3	-0.1144782	0.0597387	-1.92	0.055	-0.2315639	0.0026075
dem	23433	Average Diameter for HDL Particles	hdl_avg_diam	1	-0.000719	0.0002735	-2.63	0.009	-0.001255	-0.000183
dem	23433	Average Diameter for HDL Particles	hdl_avg_diam	2	0.5595439	0.0121165	46.18	0	0.535796	0.5832919
dem	23433	Average Diameter for HDL Particles	hdl_avg_diam	3	-0.1284961	0.0489845	-2.62	0.009	-0.224504	-0.0324882
dem	23434	Phosphoglycerides	phosphog	1	-0.0014055	0.0002965	-4.74	0	-0.0019867	-0.0008244
dem	23434	Phosphoglycerides	phosphog	2	0.5590387	0.0121216	46.12	0	0.5352808	0.5827965
dem	23434	Phosphoglycerides	phosphog	3	-0.2514222	0.0534294	-4.71	0	-0.3561419	-0.1467025
dem	23435	Triglycerides to Phosphoglycerides ratio	tri_phosphog	1	-4.00E-05	5.32E-05	-0.75	0.452	-0.0001443	6.43E-05
dem	23435	Triglycerides to Phosphoglycerides ratio	tri_phosphog	2	0.5598032	0.0121185	46.19	0	0.5360514	0.5835551
dem	23435	Triglycerides to Phosphoglycerides ratio	tri_phosphog	3	-0.0071414	0.0095055	-0.75	0.452	-0.0257719	0.011489
dem	23436	Total Cholines	tot_choline	1	-0.0022616	0.0003767	-6	0	-0.0029999	-0.0015233
dem	23436	Total Cholines	tot_choline	2	0.5589999	0.0121223	46.11	0	0.5352405	0.5827592
dem	23436	Total Cholines	tot_choline	3	-0.404579	0.068126	-5.94	0	-0.5381036	-0.2710544
dem	23437	Phosphatidylcholines	phosphat	1	-0.0012549	0.0002873	-4.37	0	-0.0018179	-0.0006919
dem	23437	Phosphatidylcholines	phosphat	2	0.5590217	0.0121218	46.12	0	0.5352634	0.5827801
dem	23437	Phosphatidylcholines	phosphat	3	-0.224483	0.0517195	-4.34	0	-0.3258514	-0.1231146
dem	23438	Sphingomyelins	sphing	1	-0.0055726	0.0008209	-6.79	0	-0.0071814	-0.0039637
dem	23438	Sphingomyelins	sphing	2	0.5590374	0.0121213	46.12	0	0.5352802	0.5827946
dem	23438	Sphingomyelins	sphing	3	-0.9968175	0.1487322	-6.7	0	-1.288327	-0.7053079
dem	23439	Apolipoprotein B	apo_b	1	-0.0110565	0.0011461	-9.65	0	-0.0133027	-0.0088102
dem	23439	Apolipoprotein B	apo_b	2	0.5583682	0.0121206	46.07	0	0.5346123	0.5821242
dem	23439	Apolipoprotein B	apo_b	3	-1.980136	0.2105313	-9.41	0	-2.39277	-1.567503
dem	23440	Apolipoprotein A1	apo_a1	1	0.0011441	0.0003414	3.35	0.001	0.0004749	0.0018133
dem	23440	Apolipoprotein A1	apo_a1	2	0.5597633	0.0121209	46.18	0	0.5360069	0.5835198
dem	23440	Apolipoprotein A1	apo_a1	3	0.2043914	0.0611481	3.34	0.001	0.0845432	0.3242396
dem	23441	Apolipoprotein B to Apolipoprotein A1 ratio	apo_b_to_apo_a1	1	-0.0079346	0.0011553	-6.87	0	-0.0101988	-0.0056703
dem	23441	Apolipoprotein B to Apolipoprotein A1 ratio	apo_b_to_apo_a1	2	0.5591665	0.0121182	46.14	0	0.5354153	0.5829176
dem	23441	Apolipoprotein B to Apolipoprotein A1 ratio	apo_b_to_apo_a1	3	-1.419001	0.2092319	-6.78	0	-1.829088	-1.008914
dem	23442	Total Fatty Acids	tot_fat_acid	1	-0.0030721	0.0004919	-6.25	0	-0.0040362	-0.0021079
dem	23442	Total Fatty Acids	tot_fat_acid	2	0.5590826	0.0121207	46.13	0	0.5353265	0.5828387
dem	23442	Total Fatty Acids	tot_fat_acid	3	-0.5494871	0.0889854	-6.18	0	-0.7238954	-0.3750789
dem	23443	Degree of Unsaturation	deg_unsat	1	-0.0011789	0.000267	-4.42	0	-0.0017022	-0.0006556
dem	23443	Degree of Unsaturation	deg_unsat	2	0.5598056	0.0121222	46.18	0	0.5360466	0.5835645
dem	23443	Degree of Unsaturation	deg_unsat	3	-0.2105851	0.0479691	-4.39	0	-0.3046027	-0.1165674
dem	23444	Omega-3 Fatty Acids	om3_fat	1	-0.0021274	0.0003718	-5.72	0	-0.0028561	-0.0013988
dem	23444	Omega-3 Fatty Acids	om3_fat	2	0.5590132	0.0121175	46.13	0	0.5352632	0.5827631
dem	23444	Omega-3 Fatty Acids	om3_fat	3	-0.3805716	0.0671697	-5.67	0	-0.5122219	-0.2489214
dem	23445	Omega-6 Fatty Acids	om6_fat	1	-0.0067835	0.0007107	-9.54	0	-0.0081765	-0.0053905
dem	23445	Omega-6 Fatty Acids	om6_fat	2	0.5589516	0.012128	46.09	0	0.5351811	0.5827221
dem	23445	Omega-6 Fatty Acids	om6_fat	3	-1.213614	0.1303884	-9.31	0	-1.46917	-0.9580573
dem	23446	Polyunsaturated Fatty Acids	polyun_fat	1	-0.0069459	0.0007102	-9.78	0	-0.0083379	-0.0055538
dem	23446	Polyunsaturated Fatty Acids	polyun_fat	2	0.5587469	0.0121266	46.08	0	0.5349792	0.5825147
dem	23446	Polyunsaturated Fatty Acids	polyun_fat	3	-1.243114	0.1305323	-9.52	0	-1.498952	-0.987275
dem	23447	Monounsaturated Fatty Acids	monoun_fat	1	-0.001323	0.0003401	-3.89	0	-0.0019896	-0.0006565
dem	23447	Monounsaturated Fatty Acids	monoun_fat	2	0.5594578	0.0121183	46.17	0	0.5357063	0.5832093
dem	23447	Monounsaturated Fatty Acids	monoun_fat	3	-0.2364852	0.0610597	-3.87	0	-0.3561599	-0.1168105
dem	23448	Saturated Fatty Acids	sat_fat	1	-0.0015316	0.0003451	-4.44	0	-0.0022079	-0.0008553
dem	23448	Saturated Fatty Acids	sat_fat	2	0.5592493	0.0121198	46.14	0	0.5354949	0.5830038
dem	23448	Saturated Fatty Acids	sat_fat	3	-0.2738645	0.0620747	-4.41	0	-0.3955287	-0.1522002
dem	23449	Linoleic Acid	linoleic_acid	1	-0.0065238	0.0006839	-9.54	0	-0.0078643	-0.0051833
dem	23449	Linoleic Acid	linoleic_acid	2	0.5593756	0.0121306	46.11	0	0.5356001	0.5831511
dem	23449	Linoleic Acid	linoleic_acid	3	-1.16626	0.1253154	-9.31	0	-1.411874	-0.9206466
dem	23450	Docosahexaenoic Acid	docasahex_acid	1	-0.0018159	0.0003365	-5.4	0	-0.0024755	-0.0011563
dem	23450	Docosahexaenoic Acid	docasahex_acid	2	0.5590037	0.0121183	46.13	0	0.5352522	0.5827552
dem	23450	Docosahexaenoic Acid	docasahex_acid	3	-0.3248426	0.06075	-5.35	0	-0.4439104	-0.2057747
dem	23451	Omega-3 Fatty Acids to Total Fatty Acids percentage	om3_fat_pct	1	-0.0004113	0.0001726	-2.38	0.017	-0.0007495	-7.31E-05
dem	23451	Omega-3 Fatty Acids to Total Fatty Acids percentage	om3_fat_pct	2	0.5594751	0.0121175	46.17	0	0.5357253	0.5832249
dem	23451	Omega-3 Fatty Acids to Total Fatty Acids percentage	om3_fat_pct	3	-0.0735206	0.0309047	-2.38	0.017	-0.1340927	-0.0129485
dem	23452	Omega-6 Fatty Acids to Total Fatty Acids percentage	om6_fat_pct	1	-0.0002271	0.0001176	-1.93	0.053	-0.0004575	3.32E-06
dem	23452	Omega-6 Fatty Acids to Total Fatty Acids percentage	om6_fat_pct	2	0.5601276	0.0121218	46.21	0	0.5363694	0.5838857
dem	23452	Omega-6 Fatty Acids to Total Fatty Acids percentage	om6_fat_pct	3	-0.0405451	0.0210051	-1.93	0.054	-0.0817144	0.0006242
dem	23453	Polyunsaturated Fatty Acids to Total Fatty Acids percentage	polyun_fat_pct	1	-0.0005187	0.0001756	-2.95	0.003	-0.0008629	-0.0001745
dem	23453	Polyunsaturated Fatty Acids to Total Fatty Acids percentage	polyun_fat_pct	2	0.5601469	0.0121222	46.21	0	0.5363878	0.5839059
dem	23453	Polyunsaturated Fatty Acids to Total Fatty Acids percentage	polyun_fat_pct	3	-0.0925976	0.0314244	-2.95	0.003	-0.1541882	-0.031007
dem	23454	Monounsaturated Fatty Acids to Total Fatty Acids percentage	monoun_fat_pct	1	1.08E-05	6.90E-05	0.16	0.875	-0.0001245	0.0001461
dem	23454	Monounsaturated Fatty Acids to Total Fatty Acids percentage	monoun_fat_pct	2	0.5599319	0.0121207	46.2	0	0.5361757	0.5836881
dem	23454	Monounsaturated Fatty Acids to Total Fatty Acids percentage	monoun_fat_pct	3	0.0019334	0.0123287	0.16	0.875	-0.0222304	0.0260973
dem	23455	Saturated Fatty Acids to Total Fatty Acids percentage	sat_fat_pct	1	-0.0011518	0.0002907	-3.96	0	-0.0017216	-0.0005819
dem	23455	Saturated Fatty Acids to Total Fatty Acids percentage	sat_fat_pct	2	0.5602999	0.0121207	46.23	0	0.5365437	0.5840561
dem	23455	Saturated Fatty Acids to Total Fatty Acids percentage	sat_fat_pct	3	-0.2055664	0.052074	-3.95	0	-0.3076295	-0.1035033
dem	23456	Linoleic Acid to Total Fatty Acids percentage	linoleic_acid_pct	1	-0.0020037	0.0003508	-5.71	0	-0.0026913	-0.0013161
dem	23456	Linoleic Acid to Total Fatty Acids percentage	linoleic_acid_pct	2	0.5606792	0.01213	46.22	0	0.5369048	0.5844537
dem	23456	Linoleic Acid to Total Fatty Acids percentage	linoleic_acid_pct	3	-0.357364	0.0630805	-5.67	0	-0.4809995	-0.2337285
dem	23457	Docosahexaenoic Acid to Total Fatty Acids percentage	docasahex_acid_pct	1	3.81E-06	9.82E-05	0.04	0.969	-0.0001887	0.0001963
dem	23457	Docosahexaenoic Acid to Total Fatty Acids percentage	docasahex_acid_pct	2	0.5596689	0.012118	46.18	0	0.5359181	0.5834197
dem	23457	Docosahexaenoic Acid to Total Fatty Acids percentage	docasahex_acid_pct	3	0.0006806	0.0175515	0.04	0.969	-0.0337197	0.0350809
dem	23458	Polyunsaturated Fatty Acids to Monounsaturated Fatty Acids ratio	poly_mono_ratio	1	-0.0001766	0.0001069	-1.65	0.098	-0.0003861	3.28E-05
dem	23458	Polyunsaturated Fatty Acids to Monounsaturated Fatty Acids ratio	poly_mono_ratio	2	0.5600177	0.0121213	46.2	0	0.5362603	0.5837751
dem	23458	Polyunsaturated Fatty Acids to Monounsaturated Fatty Acids ratio	poly_mono_ratio	3	-0.0315352	0.0190968	-1.65	0.099	-0.0689642	0.0058938
dem	23459	Omega-6 Fatty Acids to Omega-3 Fatty Acids ratio	om6_om3_ratio	1	-0.0003028	0.0001404	-2.16	0.031	-0.0005779	-2.77E-05
dem	23459	Omega-6 Fatty Acids to Omega-3 Fatty Acids ratio	om6_om3_ratio	2	0.5594462	0.0121168	46.17	0	0.5356977	0.5831948
dem	23459	Omega-6 Fatty Acids to Omega-3 Fatty Acids ratio	om6_om3_ratio	3	-0.0541299	0.025132	-2.15	0.031	-0.1033876	-0.0048722
dem	23460	Alanine	alanine	1	4.75E-05	8.64E-05	0.55	0.582	-0.0001217	0.0002168
dem	23460	Alanine	alanine	2	0.5598	0.012119	46.19	0	0.5360472	0.5835528
dem	23460	Alanine	alanine	3	0.0084927	0.0154308	0.55	0.582	-0.0217512	0.0387365
dem	23461	Glutamine	glutamine	1	3.15E-06	1.45E-05	0.22	0.828	-2.53E-05	3.16E-05
dem	23461	Glutamine	glutamine	2	0.5598791	0.0121196	46.2	0	0.5361251	0.5836332
dem	23461	Glutamine	glutamine	3	0.000563	0.0025966	0.22	0.828	-0.0045262	0.0056522
dem	23462	Glycine	glycine	1	0.000105	0.0001194	0.88	0.379	-0.0001289	0.000339
dem	23462	Glycine	glycine	2	0.5597981	0.0121191	46.19	0	0.5360451	0.5835511
dem	23462	Glycine	glycine	3	0.0187647	0.0213313	0.88	0.379	-0.0230439	0.0605733
dem	23463	Histidine	histidine	1	0.0001243	9.97E-05	1.25	0.213	-7.12E-05	0.0003198
dem	23463	Histidine	histidine	2	0.5599028	0.0121208	46.19	0	0.5361465	0.5836591
dem	23463	Histidine	histidine	3	0.0222013	0.0178156	1.25	0.213	-0.0127166	0.0571192
dem	23464	Total Concentration of Branched-Chain Amino Acids (Leucine + Isoleucine + Valine)	bcaa	1	0.0007993	0.000226	3.54	0	0.0003565	0.0012422
dem	23464	Total Concentration of Branched-Chain Amino Acids (Leucine + Isoleucine + Valine)	bcaa	2	0.5592237	0.012115	46.16	0	0.5354788	0.5829686
dem	23464	Total Concentration of Branched-Chain Amino Acids (Leucine + Isoleucine + Valine)	bcaa	3	0.1429354	0.040513	3.53	0	0.0635314	0.2223393
dem	23465	Isoleucine	isoleucine	1	0.0004268	0.000168	2.54	0.011	9.75E-05	0.0007562
dem	23465	Isoleucine	isoleucine	2	0.5597052	0.0121173	46.19	0	0.5359558	0.5834547
dem	23465	Isoleucine	isoleucine	3	0.0762599	0.0300651	2.54	0.011	0.0173333	0.1351864
dem	23466	Leucine	leucine	1	0.0008741	0.0002357	3.71	0	0.0004121	0.0013362
dem	23466	Leucine	leucine	2	0.5592369	0.0121144	46.16	0	0.5354931	0.5829807
dem	23466	Leucine	leucine	3	0.1563096	0.0422735	3.7	0	0.0734551	0.2391642
dem	23467	Valine	valine	1	0.0007783	0.0002299	3.38	0.001	0.0003277	0.001229
dem	23467	Valine	valine	2	0.5589702	0.0121145	46.14	0	0.5352261	0.5827142
dem	23467	Valine	valine	3	0.139246	0.0412313	3.38	0.001	0.058434	0.2200579
dem	23468	Phenylalanine	phenylalanine	1	3.39E-05	0.000101	0.34	0.737	-0.000164	0.0002319
dem	23468	Phenylalanine	phenylalanine	2	0.5598562	0.0121188	46.2	0	0.5361038	0.5836086
dem	23468	Phenylalanine	phenylalanine	3	0.0060633	0.0180411	0.34	0.737	-0.0292966	0.0414232
dem	23469	Tyrosine	tyrosine	1	0.0003907	0.0002127	1.84	0.066	-2.62E-05	0.0008076
dem	23469	Tyrosine	tyrosine	2	0.5596141	0.0121192	46.18	0	0.535861	0.5833673
dem	23469	Tyrosine	tyrosine	3	0.0698176	0.0380499	1.83	0.067	-0.0047589	0.1443941
dem	23470	Glucose	glucose	1	0.0007099	0.0002192	3.24	0.001	0.0002802	0.0011396
dem	23470	Glucose	glucose	2	0.5601531	0.0121209	46.21	0	0.5363966	0.5839095
dem	23470	Glucose	glucose	3	0.1267296	0.0391927	3.23	0.001	0.0499133	0.2035459
dem	23471	Lactate	lactate	1	0.0001342	0.000136	0.99	0.324	-0.0001324	0.0004008
dem	23471	Lactate	lactate	2	0.5598019	0.0121193	46.19	0	0.5360486	0.5835553
dem	23471	Lactate	lactate	3	0.0239715	0.024308	0.99	0.324	-0.0236714	0.0716143
dem	23472	Pyruvate	pyruvate	1	2.58E-06	1.35E-05	0.19	0.849	-2.39E-05	2.90E-05
dem	23472	Pyruvate	pyruvate	2	0.5598666	0.0121193	46.2	0	0.5361133	0.5836199
dem	23472	Pyruvate	pyruvate	3	0.0004604	0.0024112	0.19	0.849	-0.0042654	0.0051862
dem	23473	Citrate	citrate	1	-0.000196	0.0001379	-1.42	0.155	-0.0004663	7.44E-05
dem	23473	Citrate	citrate	2	0.5598208	0.012119	46.19	0	0.5360679	0.5835737
dem	23473	Citrate	citrate	3	-0.0350065	0.0246516	-1.42	0.156	-0.0833227	0.0133097
dem	23474	3-Hydroxybutyrate	hydroxy3	1	0.0005209	0.0002543	2.05	0.041	2.25E-05	0.0010193
dem	23474	3-Hydroxybutyrate	hydroxy3	2	0.5597597	0.0121183	46.19	0	0.5360082	0.5835112
dem	23474	3-Hydroxybutyrate	hydroxy3	3	0.0930525	0.0454762	2.05	0.041	0.0039209	0.1821842
dem	23475	Acetate	acetate	1	3.63E-05	5.03E-05	0.72	0.47	-6.22E-05	0.0001348
dem	23475	Acetate	acetate	2	0.5598609	0.0121189	46.2	0	0.5361083	0.5836136
dem	23475	Acetate	acetate	3	0.006489	0.0089782	0.72	0.47	-0.011108	0.024086
dem	23476	Acetoacetate	acetoacetate	1	0.000217	0.0001162	1.87	0.062	-1.07E-05	0.0004448
dem	23476	Acetoacetate	acetoacetate	2	0.5599139	0.0121199	46.2	0	0.5361594	0.5836685
dem	23476	Acetoacetate	acetoacetate	3	0.0387581	0.0207648	1.87	0.062	-0.00194	0.0794563
dem	23477	Acetone	acetone	1	-9.87E-05	9.92E-05	-1	0.32	-0.000293	9.56E-05
dem	23477	Acetone	acetone	2	0.5598557	0.0121194	46.2	0	0.5361021	0.5836092
dem	23477	Acetone	acetone	3	-0.0176297	0.0177183	-0.99	0.32	-0.0523568	0.0170975
dem	23478	Creatinine	creatinine	1	-2.31E-06	0.0001129	-0.02	0.984	-0.0002236	0.000219
dem	23478	Creatinine	creatinine	2	0.5598505	0.0121189	46.2	0	0.5360979	0.5836031
dem	23478	Creatinine	creatinine	3	-0.0004119	0.020166	-0.02	0.984	-0.0399365	0.0391127
dem	23479	Albumin	albumin	1	-0.0004564	0.0001731	-2.64	0.008	-0.0007958	-0.0001171
dem	23479	Albumin	albumin	2	0.5596214	0.012119	46.18	0	0.5358685	0.5833743
dem	23479	Albumin	albumin	3	-0.0815597	0.0310042	-2.63	0.009	-0.1423267	-0.0207927
dem	23480	Glycoprotein Acetyls	glycoprotein_acetyls	1	0.0001597	0.0001166	1.37	0.171	-6.88E-05	0.0003881
dem	23480	Glycoprotein Acetyls	glycoprotein_acetyls	2	0.5599009	0.0121191	46.2	0	0.5361479	0.583654
dem	23480	Glycoprotein Acetyls	glycoprotein_acetyls	3	0.0285158	0.0208237	1.37	0.171	-0.0122979	0.0693296
dem	23481	Concentration of Chylomicrons and Extremely Large VLDL Particles	vldl_xl_conc	1	0.0001556	0.0001039	1.5	0.134	-4.81E-05	0.0003594
dem	23481	Concentration of Chylomicrons and Extremely Large VLDL Particles	vldl_xl_conc	2	0.5596801	0.0121192	46.18	0	0.535927	0.5834332
dem	23481	Concentration of Chylomicrons and Extremely Large VLDL Particles	vldl_xl_conc	3	0.0278101	0.0185802	1.5	0.134	-0.0086064	0.0642267
dem	23482	Total Lipids in Chylomicrons and Extremely Large VLDL	vldl_xl_tot_lipids	1	0.0001218	9.48E-05	1.28	0.199	-6.40E-05	0.0003075
dem	23482	Total Lipids in Chylomicrons and Extremely Large VLDL	vldl_xl_tot_lipids	2	0.5596865	0.0121193	46.18	0	0.5359332	0.5834398
dem	23482	Total Lipids in Chylomicrons and Extremely Large VLDL	vldl_xl_tot_lipids	3	0.0217584	0.0169392	1.28	0.199	-0.0114418	0.0549587
dem	23483	Phospholipids in Chylomicrons and Extremely Large VLDL	vldl_xl_phospholipids	1	0.0002592	0.0001286	2.02	0.044	7.12E-06	0.0005112
dem	23483	Phospholipids in Chylomicrons and Extremely Large VLDL	vldl_xl_phospholipids	2	0.5597039	0.0121192	46.18	0	0.5359507	0.5834571
dem	23483	Phospholipids in Chylomicrons and Extremely Large VLDL	vldl_xl_phospholipids	3	0.0463071	0.0229984	2.01	0.044	0.0012311	0.091383
dem	23484	Cholesterol in Chylomicrons and Extremely Large VLDL	vldl_xl_chol	1	0.0001124	0.0001205	0.93	0.351	-0.0001237	0.0003486
dem	23484	Cholesterol in Chylomicrons and Extremely Large VLDL	vldl_xl_chol	2	0.55964	0.0121195	46.18	0	0.5358863	0.5833937
dem	23484	Cholesterol in Chylomicrons and Extremely Large VLDL	vldl_xl_chol	3	0.0200924	0.0215287	0.93	0.351	-0.022103	0.0622878
dem	23485	Cholesteryl Esters in Chylomicrons and Extremely Large VLDL	vldl_xl_steryl_esters	1	-8.04E-05	0.0001301	-0.62	0.537	-0.0003353	0.0001746
dem	23485	Cholesteryl Esters in Chylomicrons and Extremely Large VLDL	vldl_xl_steryl_esters	2	0.5596006	0.0121195	46.17	0	0.5358468	0.5833544
dem	23485	Cholesteryl Esters in Chylomicrons and Extremely Large VLDL	vldl_xl_steryl_esters	3	-0.0143646	0.0232513	-0.62	0.537	-0.0599363	0.0312071
dem	23486	Free Cholesterol in Chylomicrons and Extremely Large VLDL	vldl_xl_fr_chol	1	0.000278	0.0001325	2.1	0.036	1.83E-05	0.0005378
dem	23486	Free Cholesterol in Chylomicrons and Extremely Large VLDL	vldl_xl_fr_chol	2	0.5596945	0.0121193	46.18	0	0.535941	0.5834479
dem	23486	Free Cholesterol in Chylomicrons and Extremely Large VLDL	vldl_xl_fr_chol	3	0.049673	0.0237005	2.1	0.036	0.0032209	0.0961251
dem	23487	Triglycerides in Chylomicrons and Extremely Large VLDL	vldl_xl_triglyc	1	8.84E-05	8.18E-05	1.08	0.28	-7.19E-05	0.0002486
dem	23487	Triglycerides in Chylomicrons and Extremely Large VLDL	vldl_xl_triglyc	2	0.5597025	0.0121193	46.18	0	0.535949	0.583456
dem	23487	Triglycerides in Chylomicrons and Extremely Large VLDL	vldl_xl_triglyc	3	0.0157897	0.0146091	1.08	0.28	-0.0128437	0.0444231
dem	23488	Concentration of Very Large VLDL Particles	vldl_vl_conc	1	-0.0010548	0.000261	-4.04	0	-0.0015663	-0.0005433
dem	23488	Concentration of Very Large VLDL Particles	vldl_vl_conc	2	0.5593676	0.0121183	46.16	0	0.5356161	0.5831191
dem	23488	Concentration of Very Large VLDL Particles	vldl_vl_conc	3	-0.188565	0.0468916	-4.02	0	-0.2804709	-0.096659
dem	23489	Total Lipids in Very Large VLDL	vldl_vl_tot_lipids	1	-0.0010321	0.000256	-4.03	0	-0.0015339	-0.0005304
dem	23489	Total Lipids in Very Large VLDL	vldl_vl_tot_lipids	2	0.5593404	0.0121182	46.16	0	0.5355892	0.5830916
dem	23489	Total Lipids in Very Large VLDL	vldl_vl_tot_lipids	3	-0.1845293	0.0459973	-4.01	0	-0.2746823	-0.0943763
dem	23490	Phospholipids in Very Large VLDL	vldl_vl_phospholipids	1	-0.0013201	0.000297	-4.44	0	-0.0019022	-0.0007379
dem	23490	Phospholipids in Very Large VLDL	vldl_vl_phospholipids	2	0.5593567	0.0121187	46.16	0	0.5356045	0.5831089
dem	23490	Phospholipids in Very Large VLDL	vldl_vl_phospholipids	3	-0.2359984	0.0534141	-4.42	0	-0.340688	-0.1313088
dem	23491	Cholesterol in Very Large VLDL	vldl_vl_chol	1	-0.0028737	0.0004579	-6.28	0	-0.0037711	-0.0019762
dem	23491	Cholesterol in Very Large VLDL	vldl_vl_chol	2	0.559127	0.0121187	46.14	0	0.5353747	0.5828793
dem	23491	Cholesterol in Very Large VLDL	vldl_vl_chol	3	-0.5139587	0.0828156	-6.21	0	-0.6762742	-0.3516431
dem	23492	Cholesteryl Esters in Very Large VLDL	vldl_vl_steryl_esters	1	-0.0042058	0.0005616	-7.49	0	-0.0053064	-0.0031051
dem	23492	Cholesteryl Esters in Very Large VLDL	vldl_vl_steryl_esters	2	0.5589597	0.0121186	46.12	0	0.5352077	0.5827117
dem	23492	Cholesteryl Esters in Very Large VLDL	vldl_vl_steryl_esters	3	-0.7524248	0.1020453	-7.37	0	-0.9524298	-0.5524197
dem	23493	Free Cholesterol in Very Large VLDL	vldl_vl_fr_chol	1	-0.0015955	0.0003326	-4.8	0	-0.0022474	-0.0009436
dem	23493	Free Cholesterol in Very Large VLDL	vldl_vl_fr_chol	2	0.5593364	0.0121189	46.15	0	0.5355838	0.583089
dem	23493	Free Cholesterol in Very Large VLDL	vldl_vl_fr_chol	3	-0.285245	0.0598689	-4.76	0	-0.4025859	-0.1679041
dem	23494	Triglycerides in Very Large VLDL	vldl_vl_triglyc	1	-0.0003645	0.0001637	-2.23	0.026	-0.0006852	-4.37E-05
dem	23494	Triglycerides in Very Large VLDL	vldl_vl_triglyc	2	0.5594646	0.012118	46.17	0	0.5357137	0.5832156
dem	23494	Triglycerides in Very Large VLDL	vldl_vl_triglyc	3	-0.0651462	0.029307	-2.22	0.026	-0.1225868	-0.0077055
dem	23495	Concentration of Large VLDL Particles	vldl_l_conc	1	-0.0016498	0.0003304	-4.99	0	-0.0022974	-0.0010021
dem	23495	Concentration of Large VLDL Particles	vldl_l_conc	2	0.5592241	0.0121178	46.15	0	0.5354736	0.5829745
dem	23495	Concentration of Large VLDL Particles	vldl_l_conc	3	-0.2950141	0.0595336	-4.96	0	-0.4116979	-0.1783303
dem	23496	Total Lipids in Large VLDL	vldl_l_tot_lipids	1	-0.0017935	0.0003412	-5.26	0	-0.0024622	-0.0011248
dem	23496	Total Lipids in Large VLDL	vldl_l_tot_lipids	2	0.5591276	0.0121175	46.14	0	0.5353778	0.5828775
dem	23496	Total Lipids in Large VLDL	vldl_l_tot_lipids	3	-0.3207732	0.0615327	-5.21	0	-0.441375	-0.2001713
dem	23497	Phospholipids in Large VLDL	vldl_l_phospholipids	1	-0.0015708	0.00032	-4.91	0	-0.002198	-0.0009436
dem	23497	Phospholipids in Large VLDL	vldl_l_phospholipids	2	0.5592588	0.012118	46.15	0	0.535508	0.5830096
dem	23497	Phospholipids in Large VLDL	vldl_l_phospholipids	3	-0.2808712	0.0576372	-4.87	0	-0.3938381	-0.1679043
dem	23498	Cholesterol in Large VLDL	vldl_l_chol	1	-0.0028764	0.0004474	-6.43	0	-0.0037533	-0.0019995
dem	23498	Cholesterol in Large VLDL	vldl_l_chol	2	0.5589941	0.012118	46.13	0	0.5352433	0.582745
dem	23498	Cholesterol in Large VLDL	vldl_l_chol	3	-0.5145738	0.0810015	-6.35	0	-0.6733338	-0.3558138
dem	23499	Cholesteryl Esters in Large VLDL	vldl_l_steryl_esters	1	-0.0034512	0.0004872	-7.08	0	-0.004406	-0.0024964
dem	23499	Cholesteryl Esters in Large VLDL	vldl_l_steryl_esters	2	0.5588732	0.012118	46.12	0	0.5351223	0.5826241
dem	23499	Cholesteryl Esters in Large VLDL	vldl_l_steryl_esters	3	-0.6175306	0.0884346	-6.98	0	-0.7908593	-0.4442019
dem	23500	Free Cholesterol in Large VLDL	vldl_l_fr_chol	1	-0.0022355	0.000396	-5.65	0	-0.0030115	-0.0014594
dem	23500	Free Cholesterol in Large VLDL	vldl_l_fr_chol	2	0.5591405	0.012118	46.14	0	0.5353896	0.5828913
dem	23500	Free Cholesterol in Large VLDL	vldl_l_fr_chol	3	-0.3998022	0.0714812	-5.59	0	-0.5399028	-0.2597015
dem	23501	Triglycerides in Large VLDL	vldl_l_triglyc	1	-0.0013178	0.0002886	-4.57	0	-0.0018834	-0.0007522
dem	23501	Triglycerides in Large VLDL	vldl_l_triglyc	2	0.5592092	0.0121171	46.15	0	0.5354601	0.5829584
dem	23501	Triglycerides in Large VLDL	vldl_l_triglyc	3	-0.2356557	0.0519414	-4.54	0	-0.3374589	-0.1338524
dem	23502	Concentration of Medium VLDL Particles	vldl_m_conc	1	-0.0075204	0.000805	-9.34	0	-0.0090981	-0.0059426
dem	23502	Concentration of Medium VLDL Particles	vldl_m_conc	2	0.5584396	0.0121188	46.08	0	0.5346872	0.5821919
dem	23502	Concentration of Medium VLDL Particles	vldl_m_conc	3	-1.346676	0.147655	-9.12	0	-1.636074	-1.057277
dem	23503	Total Lipids in Medium VLDL	vldl_m_tot_lipids	1	-0.0063177	0.0007078	-8.93	0	-0.007705	-0.0049303
dem	23503	Total Lipids in Medium VLDL	vldl_m_tot_lipids	2	0.5585646	0.0121182	46.09	0	0.5348134	0.5823158
dem	23503	Total Lipids in Medium VLDL	vldl_m_tot_lipids	3	-1.131054	0.1295598	-8.73	0	-1.384986	-0.8771211
dem	23504	Phospholipids in Medium VLDL	vldl_m_phospholipids	1	-0.0078434	0.0008255	-9.5	0	-0.0094614	-0.0062254
dem	23504	Phospholipids in Medium VLDL	vldl_m_phospholipids	2	0.5585215	0.012119	46.09	0	0.5347686	0.5822744
dem	23504	Phospholipids in Medium VLDL	vldl_m_phospholipids	3	-1.404316	0.1514802	-9.27	0	-1.701212	-1.107421
dem	23505	Cholesterol in Medium VLDL	vldl_m_chol	1	-0.0098224	0.0009681	-10.15	0	-0.0117199	-0.007925
dem	23505	Cholesterol in Medium VLDL	vldl_m_chol	2	0.5583985	0.0121198	46.07	0	0.5346442	0.5821529
dem	23505	Cholesterol in Medium VLDL	vldl_m_chol	3	-1.759038	0.1782623	-9.87	0	-2.108426	-1.409651
dem	23506	Cholesteryl Esters in Medium VLDL	vldl_m_steryl_esters	1	-0.009337	0.0009489	-9.84	0	-0.0111969	-0.0074772
dem	23506	Cholesteryl Esters in Medium VLDL	vldl_m_steryl_esters	2	0.5585709	0.0121194	46.09	0	0.5348173	0.5823245
dem	23506	Cholesteryl Esters in Medium VLDL	vldl_m_steryl_esters	3	-1.671594	0.1743768	-9.59	0	-2.013366	-1.329822
dem	23507	Free Cholesterol in Medium VLDL	vldl_m_fr_chol	1	-0.0084838	0.0008709	-9.74	0	-0.0101906	-0.0067769
dem	23507	Free Cholesterol in Medium VLDL	vldl_m_fr_chol	2	0.5583547	0.0121192	46.07	0	0.5346015	0.5821079
dem	23507	Free Cholesterol in Medium VLDL	vldl_m_fr_chol	3	-1.519424	0.1600694	-9.49	0	-1.833154	-1.205693
dem	23508	Triglycerides in Medium VLDL	vldl_m_triglyc	1	-0.0019304	0.0003503	-5.51	0	-0.002617	-0.0012439
dem	23508	Triglycerides in Medium VLDL	vldl_m_triglyc	2	0.5590702	0.0121172	46.14	0	0.5353209	0.5828194
dem	23508	Triglycerides in Medium VLDL	vldl_m_triglyc	3	-0.3452956	0.0632459	-5.46	0	-0.4692552	-0.221336
dem	23509	Concentration of Small VLDL Particles	vldl_s_conc	1	-0.003479	0.0005364	-6.49	0	-0.0045303	-0.0024277
dem	23509	Concentration of Small VLDL Particles	vldl_s_conc	2	0.5591502	0.0121182	46.14	0	0.5353991	0.5829013
dem	23509	Concentration of Small VLDL Particles	vldl_s_conc	3	-0.6221954	0.0970738	-6.41	0	-0.8124567	-0.4319342
dem	23510	Total Lipids in Small VLDL	vldl_s_tot_lipids	1	-0.0039343	0.0005641	-6.98	0	-0.0050399	-0.0028288
dem	23510	Total Lipids in Small VLDL	vldl_s_tot_lipids	2	0.5589841	0.0121178	46.13	0	0.5352338	0.5827345
dem	23510	Total Lipids in Small VLDL	vldl_s_tot_lipids	3	-0.7038384	0.1023065	-6.88	0	-0.9043554	-0.5033214
dem	23511	Phospholipids in Small VLDL	vldl_s_phospholipids	1	-0.0071249	0.0008196	-8.69	0	-0.0087313	-0.0055185
dem	23511	Phospholipids in Small VLDL	vldl_s_phospholipids	2	0.5586115	0.0121183	46.1	0	0.53486	0.582363
dem	23511	Phospholipids in Small VLDL	vldl_s_phospholipids	3	-1.275466	0.1498061	-8.51	0	-1.569081	-0.9818516
dem	23512	Cholesterol in Small VLDL	vldl_s_chol	1	-0.0068974	0.000823	-8.38	0	-0.0085104	-0.0052845
dem	23512	Cholesterol in Small VLDL	vldl_s_chol	2	0.5587569	0.0121192	46.11	0	0.5350037	0.5825101
dem	23512	Cholesterol in Small VLDL	vldl_s_chol	3	-1.234423	0.150139	-8.22	0	-1.52869	-0.9401563
dem	23513	Cholesteryl Esters in Small VLDL	vldl_s_steryl_esters	1	-0.0057345	0.0007489	-7.66	0	-0.0072023	-0.0042667
dem	23513	Cholesteryl Esters in Small VLDL	vldl_s_steryl_esters	2	0.5589374	0.0121192	46.12	0	0.5351842	0.5826906
dem	23513	Cholesteryl Esters in Small VLDL	vldl_s_steryl_esters	3	-1.025957	0.1361524	-7.54	0	-1.292811	-0.7591037
dem	23514	Free Cholesterol in Small VLDL	vldl_s_fr_chol	1	-0.0087717	0.0009283	-9.45	0	-0.0105912	-0.0069522
dem	23514	Free Cholesterol in Small VLDL	vldl_s_fr_chol	2	0.5584386	0.0121191	46.08	0	0.5346857	0.5821916
dem	23514	Free Cholesterol in Small VLDL	vldl_s_fr_chol	3	-1.570757	0.1703415	-9.22	0	-1.904621	-1.236894
dem	23515	Triglycerides in Small VLDL	vldl_s_triglyc	1	-4.49E-05	0.0001458	-0.31	0.758	-0.0003306	0.0002409
dem	23515	Triglycerides in Small VLDL	vldl_s_triglyc	2	0.559572	0.0121176	46.18	0	0.5358219	0.583322
dem	23515	Triglycerides in Small VLDL	vldl_s_triglyc	3	-0.0080203	0.0260563	-0.31	0.758	-0.0590896	0.0430491
dem	23516	Concentration of Very Small VLDL Particles	vldl_vs_conc	1	-0.0039967	0.0006786	-5.89	0	-0.0053267	-0.0026666
dem	23516	Concentration of Very Small VLDL Particles	vldl_vs_conc	2	0.5591128	0.0121206	46.13	0	0.535357	0.5828687
dem	23516	Concentration of Very Small VLDL Particles	vldl_vs_conc	3	-0.7148218	0.1225789	-5.83	0	-0.955072	-0.4745715
dem	23517	Total Lipids in Very Small VLDL	vldl_vs_tot_lipids	1	-0.0032209	0.0005884	-5.47	0	-0.0043742	-0.0020676
dem	23517	Total Lipids in Very Small VLDL	vldl_vs_tot_lipids	2	0.559201	0.0121208	46.14	0	0.5354448	0.5829573
dem	23517	Total Lipids in Very Small VLDL	vldl_vs_tot_lipids	3	-0.5759825	0.1061351	-5.43	0	-0.7840035	-0.3679614
dem	23518	Phospholipids in Very Small VLDL	vldl_vs_phospholipids	1	-0.0024386	0.0005334	-4.57	0	-0.0034841	-0.0013931
dem	23518	Phospholipids in Very Small VLDL	vldl_vs_phospholipids	2	0.5593736	0.0121203	46.15	0	0.5356183	0.583129
dem	23518	Phospholipids in Very Small VLDL	vldl_vs_phospholipids	3	-0.4359544	0.095938	-4.54	0	-0.6239894	-0.2479193
dem	23519	Cholesterol in Very Small VLDL	vldl_vs_chol	1	-0.0047678	0.0007158	-6.66	0	-0.0061706	-0.003365
dem	23519	Cholesterol in Very Small VLDL	vldl_vs_chol	2	0.5589144	0.0121216	46.11	0	0.5351564	0.5826724
dem	23519	Cholesterol in Very Small VLDL	vldl_vs_chol	3	-0.8530463	0.1296914	-6.58	0	-1.107237	-0.5988557
dem	23520	Cholesteryl Esters in Very Small VLDL	vldl_vs_steryl_esters	1	-0.0052289	0.0007438	-7.03	0	-0.0066868	-0.003771
dem	23520	Cholesteryl Esters in Very Small VLDL	vldl_vs_steryl_esters	2	0.5588694	0.0121221	46.1	0	0.5351106	0.5826282
dem	23520	Cholesteryl Esters in Very Small VLDL	vldl_vs_steryl_esters	3	-0.935616	0.134972	-6.93	0	-1.200156	-0.6710758
dem	23521	Free Cholesterol in Very Small VLDL	vldl_vs_fr_chol	1	-0.0034996	0.0006124	-5.71	0	-0.0046999	-0.0022994
dem	23521	Free Cholesterol in Very Small VLDL	vldl_vs_fr_chol	2	0.5590636	0.0121206	46.13	0	0.5353077	0.5828195
dem	23521	Free Cholesterol in Very Small VLDL	vldl_vs_fr_chol	3	-0.6259828	0.1105831	-5.66	0	-0.8427217	-0.4092439
dem	23522	Triglycerides in Very Small VLDL	vldl_vs_triglyc	1	-6.52E-05	6.52E-05	-1	0.318	-0.000193	6.27E-05
dem	23522	Triglycerides in Very Small VLDL	vldl_vs_triglyc	2	0.5597973	0.0121187	46.19	0	0.5360451	0.5835496
dem	23522	Triglycerides in Very Small VLDL	vldl_vs_triglyc	3	-0.0116408	0.0116579	-1	0.318	-0.0344898	0.0112081
dem	23523	Concentration of IDL Particles	idl_conc	1	-0.0096136	0.0011035	-8.71	0	-0.0117765	-0.0074507
dem	23523	Concentration of IDL Particles	idl_conc	2	0.5584337	0.0121204	46.07	0	0.534678	0.5821893
dem	23523	Concentration of IDL Particles	idl_conc	3	-1.721535	0.2018251	-8.53	0	-2.117105	-1.325965
dem	23524	Total Lipids in IDL	idl_tot_lipids	1	-0.0096046	0.0010656	-9.01	0	-0.0116931	-0.0075161
dem	23524	Total Lipids in IDL	idl_tot_lipids	2	0.55851	0.012122	46.07	0	0.5347512	0.5822687
dem	23524	Total Lipids in IDL	idl_tot_lipids	3	-1.719679	0.1951029	-8.81	0	-2.102073	-1.337284
dem	23525	Phospholipids in IDL	idl_phospholipids	1	-0.008768	0.0010258	-8.55	0	-0.0107785	-0.0067575
dem	23525	Phospholipids in IDL	idl_phospholipids	2	0.5586563	0.0121231	46.08	0	0.5348955	0.5824172
dem	23525	Phospholipids in IDL	idl_phospholipids	3	-1.569478	0.1873649	-8.38	0	-1.936707	-1.20225
dem	23526	Cholesterol in IDL	idl_chol	1	-0.0101464	0.0010788	-9.41	0	-0.0122608	-0.0080321
dem	23526	Cholesterol in IDL	idl_chol	2	0.5584344	0.0121216	46.07	0	0.5346765	0.5821923
dem	23526	Cholesterol in IDL	idl_chol	3	-1.816944	0.1979201	-9.18	0	-2.20486	-1.429027
dem	23527	Cholesteryl Esters in IDL	idl_steryl_esters	1	-0.0104834	0.0010899	-9.62	0	-0.0126196	-0.0083472
dem	23527	Cholesteryl Esters in IDL	idl_steryl_esters	2	0.5584279	0.0121215	46.07	0	0.5346703	0.5821856
dem	23527	Cholesteryl Esters in IDL	idl_steryl_esters	3	-1.877308	0.2001614	-9.38	0	-2.269617	-1.484998
dem	23528	Free Cholesterol in IDL	idl_fr_chol	1	-0.0087961	0.0010222	-8.61	0	-0.0107996	-0.0067926
dem	23528	Free Cholesterol in IDL	idl_fr_chol	2	0.5585396	0.0121219	46.08	0	0.5347811	0.582298
dem	23528	Free Cholesterol in IDL	idl_fr_chol	3	-1.574837	0.1868129	-8.43	0	-1.940984	-1.20869
dem	23529	Triglycerides in IDL	idl_triglyc	1	-0.0003225	0.0002257	-1.43	0.153	-0.0007649	0.0001198
dem	23529	Triglycerides in IDL	idl_triglyc	2	0.5597889	0.012119	46.19	0	0.5360361	0.5835417
dem	23529	Triglycerides in IDL	idl_triglyc	3	-0.0576181	0.0403433	-1.43	0.153	-0.1366895	0.0214532
dem	23530	Concentration of Large LDL Particles	ldl_l_conc	1	-0.0114567	0.0012006	-9.54	0	-0.0138099	-0.0091035
dem	23530	Concentration of Large LDL Particles	ldl_l_conc	2	0.5584869	0.01212	46.08	0	0.5347322	0.5822417
dem	23530	Concentration of Large LDL Particles	ldl_l_conc	3	-2.051375	0.2203599	-9.31	0	-2.483272	-1.619477
dem	23531	Total Lipids in Large LDL	ldl_l_tot_lipids	1	-0.012744	0.0012156	-10.48	0	-0.0151265	-0.0103615
dem	23531	Total Lipids in Large LDL	ldl_l_tot_lipids	2	0.558187	0.0121213	46.05	0	0.5344298	0.5819443
dem	23531	Total Lipids in Large LDL	ldl_l_tot_lipids	3	-2.283106	0.2243556	-10.18	0	-2.722835	-1.843377
dem	23532	Phospholipids in Large LDL	ldl_l_phospholipids	1	-0.012464	0.0011895	-10.48	0	-0.0147954	-0.0101326
dem	23532	Phospholipids in Large LDL	ldl_l_phospholipids	2	0.5580568	0.0121206	46.04	0	0.5343009	0.5818127
dem	23532	Phospholipids in Large LDL	ldl_l_phospholipids	3	-2.233469	0.2196307	-10.17	0	-2.663937	-1.803001
dem	23533	Cholesterol in Large LDL	ldl_l_chol	1	-0.0131516	0.001218	-10.8	0	-0.0155388	-0.0107643
dem	23533	Cholesterol in Large LDL	ldl_l_chol	2	0.5581723	0.0121217	46.05	0	0.5344142	0.5819303
dem	23533	Cholesterol in Large LDL	ldl_l_chol	3	-2.356189	0.2251883	-10.46	0	-2.79755	-1.914828
dem	23534	Cholesteryl Esters in Large LDL	ldl_l_steryl_esters	1	-0.0131897	0.0012116	-10.89	0	-0.0155644	-0.0108151
dem	23534	Cholesteryl Esters in Large LDL	ldl_l_steryl_esters	2	0.5581483	0.0121215	46.05	0	0.5343907	0.581906
dem	23534	Cholesteryl Esters in Large LDL	ldl_l_steryl_esters	3	-2.363125	0.2241192	-10.54	0	-2.80239	-1.923859
dem	23535	Free Cholesterol in Large LDL	ldl_l_fr_chol	1	-0.0123473	0.0011996	-10.29	0	-0.0146985	-0.0099961
dem	23535	Free Cholesterol in Large LDL	ldl_l_fr_chol	2	0.5583264	0.0121222	46.06	0	0.5345673	0.5820854
dem	23535	Free Cholesterol in Large LDL	ldl_l_fr_chol	3	-2.211479	0.2211014	-10	0	-2.644829	-1.778128
dem	23536	Triglycerides in Large LDL	ldl_l_triglyc	1	-0.0008029	0.0004418	-1.82	0.069	-0.0016689	6.30E-05
dem	23536	Triglycerides in Large LDL	ldl_l_triglyc	2	0.5597556	0.0121189	46.19	0	0.536003	0.5835082
dem	23536	Triglycerides in Large LDL	ldl_l_triglyc	3	-0.1434453	0.0790111	-1.82	0.069	-0.2983043	0.0114137
dem	23537	Concentration of Medium LDL Particles	ldl_m_conc	1	-0.0106026	0.0010598	-10	0	-0.0126797	-0.0085254
dem	23537	Concentration of Medium LDL Particles	ldl_m_conc	2	0.5583627	0.0121225	46.06	0	0.5346031	0.5821223
dem	23537	Concentration of Medium LDL Particles	ldl_m_conc	3	-1.898866	0.1950159	-9.74	0	-2.28109	-1.516641
dem	23538	Total Lipids in Medium LDL	ldl_m_tot_lipids	1	-0.0127242	0.0011929	-10.67	0	-0.0150623	-0.0103861
dem	23538	Total Lipids in Medium LDL	ldl_m_tot_lipids	2	0.5581924	0.0121191	46.06	0	0.5344394	0.5819454
dem	23538	Total Lipids in Medium LDL	ldl_m_tot_lipids	3	-2.27953	0.2203222	-10.35	0	-2.711354	-1.847707
dem	23539	Phospholipids in Medium LDL	ldl_m_phospholipids	1	-0.0137943	0.0012934	-10.67	0	-0.0163292	-0.0112594
dem	23539	Phospholipids in Medium LDL	ldl_m_phospholipids	2	0.5581456	0.0121182	46.06	0	0.5343944	0.5818968
dem	23539	Phospholipids in Medium LDL	ldl_m_phospholipids	3	-2.471456	0.2388899	-10.35	0	-2.939671	-2.00324
dem	23540	Cholesterol in Medium LDL	ldl_m_chol	1	-0.012808	0.0011659	-10.99	0	-0.0150931	-0.0105229
dem	23540	Cholesterol in Medium LDL	ldl_m_chol	2	0.5581363	0.0121191	46.05	0	0.5343833	0.5818894
dem	23540	Cholesterol in Medium LDL	ldl_m_chol	3	-2.294775	0.2157305	-10.64	0	-2.717599	-1.871951
dem	23541	Cholesteryl Esters in Medium LDL	ldl_m_steryl_esters	1	-0.0116208	0.0010843	-10.72	0	-0.013746	-0.0094955
dem	23541	Cholesteryl Esters in Medium LDL	ldl_m_steryl_esters	2	0.5581904	0.0121196	46.06	0	0.5344364	0.5819443
dem	23541	Cholesteryl Esters in Medium LDL	ldl_m_steryl_esters	3	-2.081868	0.2003363	-10.39	0	-2.47452	-1.689216
dem	23542	Free Cholesterol in Medium LDL	ldl_m_fr_chol	1	-0.0141906	0.0012968	-10.94	0	-0.0167322	-0.011649
dem	23542	Free Cholesterol in Medium LDL	ldl_m_fr_chol	2	0.5581924	0.012119	46.06	0	0.5344397	0.5819451
dem	23542	Free Cholesterol in Medium LDL	ldl_m_fr_chol	3	-2.542239	0.2398301	-10.6	0	-3.012297	-2.072181
dem	23543	Triglycerides in Medium LDL	ldl_m_triglyc	1	-0.0013466	0.0004749	-2.84	0.005	-0.0022774	-0.0004158
dem	23543	Triglycerides in Medium LDL	ldl_m_triglyc	2	0.5597474	0.0121192	46.19	0	0.5359942	0.5835007
dem	23543	Triglycerides in Medium LDL	ldl_m_triglyc	3	-0.2405701	0.0850297	-2.83	0.005	-0.4072252	-0.073915
dem	23544	Concentration of Small LDL Particles	ldl_s_conc	1	-0.0108373	0.0011611	-9.33	0	-0.0131129	-0.0085617
dem	23544	Concentration of Small LDL Particles	ldl_s_conc	2	0.5584865	0.0121208	46.08	0	0.5347303	0.5822427
dem	23544	Concentration of Small LDL Particles	ldl_s_conc	3	-1.940481	0.2128609	-9.12	0	-2.357681	-1.523282
dem	23545	Total Lipids in Small LDL	ldl_s_tot_lipids	1	-0.0136499	0.0013513	-10.1	0	-0.0162984	-0.0110013
dem	23545	Total Lipids in Small LDL	ldl_s_tot_lipids	2	0.5583852	0.0121189	46.08	0	0.5346326	0.5821379
dem	23545	Total Lipids in Small LDL	ldl_s_tot_lipids	3	-2.444524	0.2486948	-9.83	0	-2.931957	-1.957091
dem	23546	Phospholipids in Small LDL	ldl_s_phospholipids	1	-0.0139281	0.0015233	-9.14	0	-0.0169138	-0.0109425
dem	23546	Phospholipids in Small LDL	ldl_s_phospholipids	2	0.5586426	0.0121169	46.1	0	0.5348938	0.5823914
dem	23546	Phospholipids in Small LDL	ldl_s_phospholipids	3	-2.493207	0.2788061	-8.94	0	-3.039657	-1.946757
dem	23547	Cholesterol in Small LDL	ldl_s_chol	1	-0.0137919	0.0012926	-10.67	0	-0.0163253	-0.0112584
dem	23547	Cholesterol in Small LDL	ldl_s_chol	2	0.5582613	0.0121197	46.06	0	0.5345071	0.5820155
dem	23547	Cholesterol in Small LDL	ldl_s_chol	3	-2.470501	0.2386702	-10.35	0	-2.938286	-2.002716
dem	23548	Cholesteryl Esters in Small LDL	ldl_s_steryl_esters	1	-0.0123699	0.0011874	-10.42	0	-0.0146972	-0.0100425
dem	23548	Cholesteryl Esters in Small LDL	ldl_s_steryl_esters	2	0.5583662	0.0121211	46.07	0	0.5346093	0.5821231
dem	23548	Cholesteryl Esters in Small LDL	ldl_s_steryl_esters	3	-2.215366	0.2189252	-10.12	0	-2.644452	-1.786281
dem	23549	Free Cholesterol in Small LDL	ldl_s_fr_chol	1	-0.0141571	0.0013945	-10.15	0	-0.0168903	-0.0114238
dem	23549	Free Cholesterol in Small LDL	ldl_s_fr_chol	2	0.5583947	0.0121159	46.09	0	0.534648	0.5821413
dem	23549	Free Cholesterol in Small LDL	ldl_s_fr_chol	3	-2.535317	0.2566364	-9.88	0	-3.038315	-2.032319
dem	23550	Triglycerides in Small LDL	ldl_s_triglyc	1	-0.0010586	0.0003225	-3.28	0.001	-0.0016907	-0.0004265
dem	23550	Triglycerides in Small LDL	ldl_s_triglyc	2	0.5597258	0.0121192	46.19	0	0.5359726	0.583479
dem	23550	Triglycerides in Small LDL	ldl_s_triglyc	3	-0.1891312	0.0577906	-3.27	0.001	-0.3023987	-0.0758636
dem	23551	Concentration of Very Large HDL Particles	hdl_vl_conc	1	3.91E-05	0.0003883	0.1	0.92	-0.000722	0.0008002
dem	23551	Concentration of Very Large HDL Particles	hdl_vl_conc	2	0.5598385	0.0121192	46.19	0	0.5360853	0.5835918
dem	23551	Concentration of Very Large HDL Particles	hdl_vl_conc	3	0.0069832	0.0693645	0.1	0.92	-0.1289687	0.142935
dem	23552	Total Lipids in Very Large HDL	hdl_vl_tot_lipids	1	0.0003833	0.0002756	1.39	0.164	-0.0001569	0.0009235
dem	23552	Total Lipids in Very Large HDL	hdl_vl_tot_lipids	2	0.5596943	0.0121176	46.19	0	0.5359443	0.5834444
dem	23552	Total Lipids in Very Large HDL	hdl_vl_tot_lipids	3	0.0684852	0.0492794	1.39	0.165	-0.0281006	0.165071
dem	23553	Phospholipids in Very Large HDL	hdl_vl_phospholipids	1	0.0003534	0.0001736	2.04	0.042	1.30E-05	0.0006937
dem	23553	Phospholipids in Very Large HDL	hdl_vl_phospholipids	2	0.5596066	0.0121168	46.18	0	0.5358582	0.583355
dem	23553	Phospholipids in Very Large HDL	hdl_vl_phospholipids	3	0.0631459	0.0310669	2.03	0.042	0.002256	0.1240358
dem	23554	Cholesterol in Very Large HDL	hdl_vl_chol	1	0.0001627	0.0004177	0.39	0.697	-0.000656	0.0009814
dem	23554	Cholesterol in Very Large HDL	hdl_vl_chol	2	0.559811	0.0121188	46.19	0	0.5360586	0.5835635
dem	23554	Cholesterol in Very Large HDL	hdl_vl_chol	3	0.029071	0.074624	0.39	0.697	-0.1171894	0.1753314
dem	23555	Cholesteryl Esters in Very Large HDL	hdl_vl_steryl_esters	1	-1.16E-05	0.0003865	-0.03	0.976	-0.0007691	0.0007459
dem	23555	Cholesteryl Esters in Very Large HDL	hdl_vl_steryl_esters	2	0.559853	0.0121193	46.2	0	0.5360996	0.5836064
dem	23555	Cholesteryl Esters in Very Large HDL	hdl_vl_steryl_esters	3	-0.0020699	0.0690359	-0.03	0.976	-0.1373779	0.133238
dem	23556	Free Cholesterol in Very Large HDL	hdl_vl_fr_chol	1	0.0008391	0.0005463	1.54	0.125	-0.0002316	0.0019098
dem	23556	Free Cholesterol in Very Large HDL	hdl_vl_fr_chol	2	0.5596867	0.0121175	46.19	0	0.5359368	0.5834365
dem	23556	Free Cholesterol in Very Large HDL	hdl_vl_fr_chol	3	0.1499159	0.0976858	1.53	0.125	-0.0415447	0.3413765
dem	23557	Triglycerides in Very Large HDL	hdl_vl_triglyc	1	-0.0002042	0.000125	-1.63	0.102	-0.0004492	4.07E-05
dem	23557	Triglycerides in Very Large HDL	hdl_vl_triglyc	2	0.5599788	0.0121207	46.2	0	0.5362226	0.5837349
dem	23557	Triglycerides in Very Large HDL	hdl_vl_triglyc	3	-0.0364702	0.0223276	-1.63	0.102	-0.0802315	0.0072911
dem	23558	Concentration of Large HDL Particles	hdl_l_conc	1	3.40E-05	7.43E-05	0.46	0.647	-0.0001115	0.0001796
dem	23558	Concentration of Large HDL Particles	hdl_l_conc	2	0.5598828	0.0121194	46.2	0	0.5361293	0.5836363
dem	23558	Concentration of Large HDL Particles	hdl_l_conc	3	0.0060799	0.0132673	0.46	0.647	-0.0199236	0.0320834
dem	23559	Total Lipids in Large HDL	hdl_l_tot_lipids	1	-3.91E-05	0.0001291	-0.3	0.762	-0.0002922	0.0002141
dem	23559	Total Lipids in Large HDL	hdl_l_tot_lipids	2	0.5598293	0.0121188	46.2	0	0.5360769	0.5835817
dem	23559	Total Lipids in Large HDL	hdl_l_tot_lipids	3	-0.0069777	0.0230703	-0.3	0.762	-0.0521946	0.0382392
dem	23560	Phospholipids in Large HDL	hdl_l_phospholipids	1	-0.0001348	0.0002032	-0.66	0.507	-0.0005331	0.0002635
dem	23560	Phospholipids in Large HDL	hdl_l_phospholipids	2	0.5598114	0.0121184	46.2	0	0.5360598	0.5835631
dem	23560	Phospholipids in Large HDL	hdl_l_phospholipids	3	-0.0240829	0.0363102	-0.66	0.507	-0.0952496	0.0470838
dem	23561	Cholesterol in Large HDL	hdl_l_chol	1	3.82E-06	1.83E-05	0.21	0.834	-3.20E-05	3.96E-05
dem	23561	Cholesterol in Large HDL	hdl_l_chol	2	0.5598653	0.0121193	46.2	0	0.536112	0.5836186
dem	23561	Cholesterol in Large HDL	hdl_l_chol	3	0.0006825	0.0032602	0.21	0.834	-0.0057073	0.0070723
dem	23562	Cholesteryl Esters in Large HDL	hdl_l_steryl_esters	1	1.15E-05	3.83E-05	0.3	0.765	-6.36E-05	8.65E-05
dem	23562	Cholesteryl Esters in Large HDL	hdl_l_steryl_esters	2	0.559871	0.0121193	46.2	0	0.5361176	0.5836245
dem	23562	Cholesteryl Esters in Large HDL	hdl_l_steryl_esters	3	0.0020466	0.006843	0.3	0.765	-0.0113655	0.0154587
dem	23563	Free Cholesterol in Large HDL	hdl_l_fr_chol	1	1.95E-06	5.86E-05	0.03	0.973	-0.0001129	0.0001168
dem	23563	Free Cholesterol in Large HDL	hdl_l_fr_chol	2	0.5598481	0.012119	46.2	0	0.5360953	0.5836009
dem	23563	Free Cholesterol in Large HDL	hdl_l_fr_chol	3	0.0003487	0.0104692	0.03	0.973	-0.0201705	0.0208679
dem	23564	Triglycerides in Large HDL	hdl_l_triglyc	1	5.65E-05	0.0004567	0.12	0.901	-0.0008386	0.0009516
dem	23564	Triglycerides in Large HDL	hdl_l_triglyc	2	0.5598609	0.0121193	46.2	0	0.5361076	0.5836143
dem	23564	Triglycerides in Large HDL	hdl_l_triglyc	3	0.0100971	0.081572	0.12	0.901	-0.1497811	0.1699753
dem	23565	Concentration of Medium HDL Particles	hdl_m_conc	1	0.0015239	0.0004846	3.14	0.002	0.0005742	0.0024737
dem	23565	Concentration of Medium HDL Particles	hdl_m_conc	2	0.5597385	0.01212	46.18	0	0.5359838	0.5834933
dem	23565	Concentration of Medium HDL Particles	hdl_m_conc	3	0.2722568	0.0867794	3.14	0.002	0.1021722	0.4423413
dem	23566	Total Lipids in Medium HDL	hdl_m_tot_lipids	1	0.001493	0.00054	2.76	0.006	0.0004346	0.0025515
dem	23566	Total Lipids in Medium HDL	hdl_m_tot_lipids	2	0.5597169	0.0121198	46.18	0	0.5359626	0.5834712
dem	23566	Total Lipids in Medium HDL	hdl_m_tot_lipids	3	0.2667481	0.0966693	2.76	0.006	0.0772797	0.4562165
dem	23567	Phospholipids in Medium HDL	hdl_m_phospholipids	1	0.0014935	0.0006116	2.44	0.015	0.0002948	0.0026922
dem	23567	Phospholipids in Medium HDL	hdl_m_phospholipids	2	0.5597039	0.0121196	46.18	0	0.53595	0.5834578
dem	23567	Phospholipids in Medium HDL	hdl_m_phospholipids	3	0.266841	0.1094482	2.44	0.015	0.0523264	0.4813555
dem	23568	Cholesterol in Medium HDL	hdl_m_chol	1	0.0011804	0.0004058	2.91	0.004	0.0003851	0.0019757
dem	23568	Cholesterol in Medium HDL	hdl_m_chol	2	0.5597572	0.01212	46.18	0	0.5360024	0.5835121
dem	23568	Cholesterol in Medium HDL	hdl_m_chol	3	0.210877	0.0726342	2.9	0.004	0.0685166	0.3532375
dem	23569	Cholesteryl Esters in Medium HDL	hdl_m_steryl_esters	1	0.001211	0.000429	2.82	0.005	0.0003702	0.0020517
dem	23569	Cholesteryl Esters in Medium HDL	hdl_m_steryl_esters	2	0.5597619	0.01212	46.19	0	0.5360073	0.5835166
dem	23569	Cholesteryl Esters in Medium HDL	hdl_m_steryl_esters	3	0.2163382	0.0767806	2.82	0.005	0.0658509	0.3668255
dem	23570	Free Cholesterol in Medium HDL	hdl_m_fr_chol	1	0.0009523	0.0003006	3.17	0.002	0.0003631	0.0015414
dem	23570	Free Cholesterol in Medium HDL	hdl_m_fr_chol	2	0.5597244	0.0121203	46.18	0	0.535969	0.5834797
dem	23570	Free Cholesterol in Medium HDL	hdl_m_fr_chol	3	0.1701332	0.0538268	3.16	0.002	0.0646346	0.2756319
dem	23571	Triglycerides in Medium HDL	hdl_m_triglyc	1	0.0009302	0.0005423	1.72	0.086	-0.0001326	0.001993
dem	23571	Triglycerides in Medium HDL	hdl_m_triglyc	2	0.5597893	0.0121192	46.19	0	0.5360361	0.5835424
dem	23571	Triglycerides in Medium HDL	hdl_m_triglyc	3	0.1661686	0.0969434	1.71	0.087	-0.0238371	0.3561742
dem	23572	Concentration of Small HDL Particles	hdl_s_conc	1	-0.0012624	0.0003236	-3.9	0	-0.0018966	-0.0006282
dem	23572	Concentration of Small HDL Particles	hdl_s_conc	2	0.5583248	0.012117	46.08	0	0.534576	0.5820736
dem	23572	Concentration of Small HDL Particles	hdl_s_conc	3	-0.2261076	0.0582961	-3.88	0	-0.340366	-0.1118493
dem	23573	Total Lipids in Small HDL	hdl_s_tot_lipids	1	0.0012665	0.0002904	4.36	0	0.0006973	0.0018358
dem	23573	Total Lipids in Small HDL	hdl_s_tot_lipids	2	0.5587174	0.0121175	46.11	0	0.5349675	0.5824674
dem	23573	Total Lipids in Small HDL	hdl_s_tot_lipids	3	0.2266867	0.0521742	4.34	0	0.1244273	0.3289462
dem	23574	Phospholipids in Small HDL	hdl_s_phospholipids	1	0.0022624	0.0004116	5.5	0	0.0014557	0.0030691
dem	23574	Phospholipids in Small HDL	hdl_s_phospholipids	2	0.5589396	0.012118	46.12	0	0.5351887	0.5826905
dem	23574	Phospholipids in Small HDL	hdl_s_phospholipids	3	0.4047637	0.0741762	5.46	0	0.259381	0.5501463
dem	23575	Cholesterol in Small HDL	hdl_s_chol	1	-0.00123	0.0003136	-3.92	0	-0.0018448	-0.0006153
dem	23575	Cholesterol in Small HDL	hdl_s_chol	2	0.5584294	0.012117	46.09	0	0.5346806	0.5821783
dem	23575	Cholesterol in Small HDL	hdl_s_chol	3	-0.2202676	0.0564928	-3.9	0	-0.3309914	-0.1095439
dem	23576	Cholesteryl Esters in Small HDL	hdl_s_steryl_esters	1	-0.0009582	0.0003021	-3.17	0.002	-0.0015502	-0.0003662
dem	23576	Cholesteryl Esters in Small HDL	hdl_s_steryl_esters	2	0.558381	0.0121162	46.09	0	0.5346336	0.5821284
dem	23576	Cholesteryl Esters in Small HDL	hdl_s_steryl_esters	3	-0.1716041	0.0543211	-3.16	0.002	-0.2780715	-0.0651367
dem	23577	Free Cholesterol in Small HDL	hdl_s_fr_chol	1	-0.0016429	0.0003224	-5.1	0	-0.0022748	-0.0010111
dem	23577	Free Cholesterol in Small HDL	hdl_s_fr_chol	2	0.5589178	0.0121193	46.12	0	0.5351643	0.5826712
dem	23577	Free Cholesterol in Small HDL	hdl_s_fr_chol	3	-0.2939502	0.0581689	-5.05	0	-0.4079593	-0.1799412
dem	23578	Triglycerides in Small HDL	hdl_s_triglyc	1	0.0003969	0.0001787	2.22	0.026	4.67E-05	0.0007471
dem	23578	Triglycerides in Small HDL	hdl_s_triglyc	2	0.5596783	0.0121181	46.19	0	0.5359272	0.5834293
dem	23578	Triglycerides in Small HDL	hdl_s_triglyc	3	0.0709133	0.0319661	2.22	0.027	0.0082608	0.1335657
dem	23579	Phospholipids to Total Lipids in Chylomicrons and Extremely Large VLDL percentage	vldl_xl_pct_phospholipids	1	-0.000295	0.0003677	-0.8	0.422	-0.0010157	0.0004257
dem	23579	Phospholipids to Total Lipids in Chylomicrons and Extremely Large VLDL percentage	vldl_xl_pct_phospholipids	2	0.5598158	0.012119	46.19	0	0.536063	0.5835687
dem	23579	Phospholipids to Total Lipids in Chylomicrons and Extremely Large VLDL percentage	vldl_xl_pct_phospholipids	3	-0.0527019	0.0656984	-0.8	0.422	-0.1814685	0.0760646
dem	23580	Cholesterol to Total Lipids in Chylomicrons and Extremely Large VLDL percentage	vldl_xl_pct_chol	1	-0.0001828	0.0001092	-1.67	0.094	-0.0003968	3.11E-05
dem	23580	Cholesterol to Total Lipids in Chylomicrons and Extremely Large VLDL percentage	vldl_xl_pct_chol	2	0.5598904	0.0121179	46.2	0	0.5361397	0.5836411
dem	23580	Cholesterol to Total Lipids in Chylomicrons and Extremely Large VLDL percentage	vldl_xl_pct_chol	3	-0.0326558	0.019513	-1.67	0.094	-0.0709006	0.0055891
dem	23581	Cholesteryl Esters to Total Lipids in Chylomicrons and Extremely Large VLDL percentage	vldl_xl_pct_steryl_esters	1	-0.0008216	0.000244	-3.37	0.001	-0.0012998	-0.0003433
dem	23581	Cholesteryl Esters to Total Lipids in Chylomicrons and Extremely Large VLDL percentage	vldl_xl_pct_steryl_esters	2	0.5598731	0.0121178	46.2	0	0.5361226	0.5836235
dem	23581	Cholesteryl Esters to Total Lipids in Chylomicrons and Extremely Large VLDL percentage	vldl_xl_pct_steryl_esters	3	-0.1467406	0.0437125	-3.36	0.001	-0.2324154	-0.0610657
dem	23582	Free Cholesterol to Total Lipids in Chylomicrons and Extremely Large VLDL percentage	vldl_xl_pct_fr_chol	1	-2.89E-06	0.0001589	-0.02	0.985	-0.0003144	0.0003086
dem	23582	Free Cholesterol to Total Lipids in Chylomicrons and Extremely Large VLDL percentage	vldl_xl_pct_fr_chol	2	0.559849	0.012119	46.2	0	0.5360961	0.5836019
dem	23582	Free Cholesterol to Total Lipids in Chylomicrons and Extremely Large VLDL percentage	vldl_xl_pct_fr_chol	3	-0.0005166	0.0283878	-0.02	0.985	-0.0561556	0.0551224
dem	23583	Triglycerides to Total Lipids in Chylomicrons and Extremely Large VLDL percentage	vldl_xl_pct_triglyc	1	4.91E-05	6.56E-05	0.75	0.454	-7.94E-05	0.0001776
dem	23583	Triglycerides to Total Lipids in Chylomicrons and Extremely Large VLDL percentage	vldl_xl_pct_triglyc	2	0.559902	0.0121186	46.2	0	0.53615	0.5836539
dem	23583	Triglycerides to Total Lipids in Chylomicrons and Extremely Large VLDL percentage	vldl_xl_pct_triglyc	3	0.0087755	0.0117113	0.75	0.454	-0.0141781	0.0317292
dem	23584	Phospholipids to Total Lipids in Very Large VLDL percentage	vldl_vl_pct_phospholipids	1	-0.0015964	0.0004777	-3.34	0.001	-0.0025326	-0.0006602
dem	23584	Phospholipids to Total Lipids in Very Large VLDL percentage	vldl_vl_pct_phospholipids	2	0.559679	0.012122	46.17	0	0.5359203	0.5834376
dem	23584	Phospholipids to Total Lipids in Very Large VLDL percentage	vldl_vl_pct_phospholipids	3	-0.2852393	0.0856014	-3.33	0.001	-0.453015	-0.1174636
dem	23585	Cholesterol to Total Lipids in Very Large VLDL percentage	vldl_vl_pct_chol	1	-0.0003829	0.0004168	-0.92	0.358	-0.0011997	0.000434
dem	23585	Cholesterol to Total Lipids in Very Large VLDL percentage	vldl_vl_pct_chol	2	0.5598658	0.0121192	46.2	0	0.5361127	0.583619
dem	23585	Cholesterol to Total Lipids in Very Large VLDL percentage	vldl_vl_pct_chol	3	-0.0683863	0.0744518	-0.92	0.358	-0.2143091	0.0775366
dem	23586	Cholesteryl Esters to Total Lipids in Very Large VLDL percentage	vldl_vl_pct_steryl_esters	1	-0.0006086	0.0004034	-1.51	0.131	-0.0013993	0.0001821
dem	23586	Cholesteryl Esters to Total Lipids in Very Large VLDL percentage	vldl_vl_pct_steryl_esters	2	0.5598743	0.0121193	46.2	0	0.5361208	0.5836277
dem	23586	Cholesteryl Esters to Total Lipids in Very Large VLDL percentage	vldl_vl_pct_steryl_esters	3	-0.1087066	0.0720912	-1.51	0.132	-0.2500027	0.0325894
dem	23587	Free Cholesterol to Total Lipids in Very Large VLDL percentage	vldl_vl_pct_fr_chol	1	-7.27E-05	0.0004374	-0.17	0.868	-0.00093	0.0007846
dem	23587	Free Cholesterol to Total Lipids in Very Large VLDL percentage	vldl_vl_pct_fr_chol	2	0.5598558	0.012119	46.2	0	0.5361029	0.5836087
dem	23587	Free Cholesterol to Total Lipids in Very Large VLDL percentage	vldl_vl_pct_fr_chol	3	-0.0129918	0.0781291	-0.17	0.868	-0.1661221	0.1401385
dem	23588	Triglycerides to Total Lipids in Very Large VLDL percentage	vldl_vl_pct_triglyc	1	-0.0007699	0.0005264	-1.46	0.144	-0.0018016	0.0002619
dem	23588	Triglycerides to Total Lipids in Very Large VLDL percentage	vldl_vl_pct_triglyc	2	0.5598249	0.0121191	46.19	0	0.5360719	0.5835778
dem	23588	Triglycerides to Total Lipids in Very Large VLDL percentage	vldl_vl_pct_triglyc	3	-0.1375197	0.0940828	-1.46	0.144	-0.3219186	0.0468792
dem	23589	Phospholipids to Total Lipids in Large VLDL percentage	vldl_l_pct_phospholipids	1	-0.0001007	8.51E-05	-1.18	0.237	-0.0002675	6.61E-05
dem	23589	Phospholipids to Total Lipids in Large VLDL percentage	vldl_l_pct_phospholipids	2	0.5597843	0.0121185	46.19	0	0.5360325	0.5835361
dem	23589	Phospholipids to Total Lipids in Large VLDL percentage	vldl_l_pct_phospholipids	3	-0.0179905	0.0152071	-1.18	0.237	-0.0477957	0.0118148
dem	23590	Cholesterol to Total Lipids in Large VLDL percentage	vldl_l_pct_chol	1	-0.0006695	0.0004158	-1.61	0.107	-0.0014844	0.0001454
dem	23590	Cholesterol to Total Lipids in Large VLDL percentage	vldl_l_pct_chol	2	0.5598103	0.0121193	46.19	0	0.5360569	0.5835637
dem	23590	Cholesterol to Total Lipids in Large VLDL percentage	vldl_l_pct_chol	3	-0.1195945	0.0743252	-1.61	0.108	-0.2652693	0.0260803
dem	23591	Cholesteryl Esters to Total Lipids in Large VLDL percentage	vldl_l_pct_steryl_esters	1	-0.0005683	0.0003151	-1.8	0.071	-0.0011859	4.93E-05
dem	23591	Cholesteryl Esters to Total Lipids in Large VLDL percentage	vldl_l_pct_steryl_esters	2	0.5598276	0.0121193	46.19	0	0.5360741	0.583581
dem	23591	Cholesteryl Esters to Total Lipids in Large VLDL percentage	vldl_l_pct_steryl_esters	3	-0.1015159	0.0563316	-1.8	0.072	-0.2119237	0.0088919
dem	23592	Free Cholesterol to Total Lipids in Large VLDL percentage	vldl_l_pct_fr_chol	1	-0.0001708	0.0005138	-0.33	0.74	-0.0011778	0.0008362
dem	23592	Free Cholesterol to Total Lipids in Large VLDL percentage	vldl_l_pct_fr_chol	2	0.5598315	0.0121191	46.19	0	0.5360784	0.5835845
dem	23592	Free Cholesterol to Total Lipids in Large VLDL percentage	vldl_l_pct_fr_chol	3	-0.030514	0.0917801	-0.33	0.74	-0.2103997	0.1493717
dem	23593	Triglycerides to Total Lipids in Large VLDL percentage	vldl_l_pct_triglyc	1	-0.0006637	0.0003686	-1.8	0.072	-0.0013862	5.87E-05
dem	23593	Triglycerides to Total Lipids in Large VLDL percentage	vldl_l_pct_triglyc	2	0.5597733	0.0121197	46.19	0	0.5360192	0.5835274
dem	23593	Triglycerides to Total Lipids in Large VLDL percentage	vldl_l_pct_triglyc	3	-0.1185678	0.0659079	-1.8	0.072	-0.2477449	0.0106093
dem	23594	Phospholipids to Total Lipids in Medium VLDL percentage	vldl_m_pct_phospholipids	1	-0.003634	0.0007512	-4.84	0	-0.0051064	-0.0021617
dem	23594	Phospholipids to Total Lipids in Medium VLDL percentage	vldl_m_pct_phospholipids	2	0.5598103	0.0121202	46.19	0	0.5360551	0.5835656
dem	23594	Phospholipids to Total Lipids in Medium VLDL percentage	vldl_m_pct_phospholipids	3	-0.6491558	0.1349504	-4.81	0	-0.9136538	-0.3846578
dem	23595	Cholesterol to Total Lipids in Medium VLDL percentage	vldl_m_pct_chol	1	-0.0023905	0.000602	-3.97	0	-0.0035704	-0.0012106
dem	23595	Cholesterol to Total Lipids in Medium VLDL percentage	vldl_m_pct_chol	2	0.5598401	0.0121197	46.19	0	0.536086	0.5835942
dem	23595	Cholesterol to Total Lipids in Medium VLDL percentage	vldl_m_pct_chol	3	-0.4269948	0.1079502	-3.96	0	-0.6385734	-0.2154162
dem	23596	Cholesteryl Esters to Total Lipids in Medium VLDL percentage	vldl_m_pct_steryl_esters	1	-0.0022264	0.0005568	-4	0	-0.0033178	-0.0011351
dem	23596	Cholesteryl Esters to Total Lipids in Medium VLDL percentage	vldl_m_pct_steryl_esters	2	0.5598583	0.0121192	46.2	0	0.5361052	0.5836115
dem	23596	Cholesteryl Esters to Total Lipids in Medium VLDL percentage	vldl_m_pct_steryl_esters	3	-0.3976787	0.0998457	-3.98	0	-0.5933727	-0.2019847
dem	23597	Free Cholesterol to Total Lipids in Medium VLDL percentage	vldl_m_pct_fr_chol	1	-0.0027361	0.0006339	-4.32	0	-0.0039786	-0.0014936
dem	23597	Free Cholesterol to Total Lipids in Medium VLDL percentage	vldl_m_pct_fr_chol	2	0.5596806	0.0121198	46.18	0	0.5359263	0.583435
dem	23597	Free Cholesterol to Total Lipids in Medium VLDL percentage	vldl_m_pct_fr_chol	3	-0.488864	0.1138149	-4.3	0	-0.7119371	-0.2657908
dem	23598	Triglycerides to Total Lipids in Medium VLDL percentage	vldl_m_pct_triglyc	1	-0.0023154	0.0007052	-3.28	0.001	-0.0036976	-0.0009331
dem	23598	Triglycerides to Total Lipids in Medium VLDL percentage	vldl_m_pct_triglyc	2	0.5597821	0.0121198	46.19	0	0.5360278	0.5835364
dem	23598	Triglycerides to Total Lipids in Medium VLDL percentage	vldl_m_pct_triglyc	3	-0.4136212	0.1263293	-3.27	0.001	-0.661222	-0.1660203
dem	23599	Phospholipids to Total Lipids in Small VLDL percentage	vldl_s_pct_phospholipids	1	-0.0051833	0.0009284	-5.58	0	-0.007003	-0.0033637
dem	23599	Phospholipids to Total Lipids in Small VLDL percentage	vldl_s_pct_phospholipids	2	0.5593736	0.0121204	46.15	0	0.535618	0.5831293
dem	23599	Phospholipids to Total Lipids in Small VLDL percentage	vldl_s_pct_phospholipids	3	-0.9266288	0.1673871	-5.54	0	-1.254701	-0.5985562
dem	23600	Cholesterol to Total Lipids in Small VLDL percentage	vldl_s_pct_chol	1	-0.0036471	0.0008012	-4.55	0	-0.0052173	-0.0020768
dem	23600	Cholesterol to Total Lipids in Small VLDL percentage	vldl_s_pct_chol	2	0.5595964	0.0121207	46.17	0	0.5358403	0.5833526
dem	23600	Cholesterol to Total Lipids in Small VLDL percentage	vldl_s_pct_chol	3	-0.6517324	0.1439526	-4.53	0	-0.9338744	-0.3695904
dem	23601	Cholesteryl Esters to Total Lipids in Small VLDL percentage	vldl_s_pct_steryl_esters	1	-0.00229	0.0007046	-3.25	0.001	-0.0036711	-0.0009089
dem	23601	Cholesteryl Esters to Total Lipids in Small VLDL percentage	vldl_s_pct_steryl_esters	2	0.5597145	0.0121202	46.18	0	0.5359593	0.5834697
dem	23601	Cholesteryl Esters to Total Lipids in Small VLDL percentage	vldl_s_pct_steryl_esters	3	-0.40914	0.1262411	-3.24	0.001	-0.656568	-0.1617119
dem	23602	Free Cholesterol to Total Lipids in Small VLDL percentage	vldl_s_pct_fr_chol	1	-0.0048089	0.0008325	-5.78	0	-0.0064405	-0.0031773
dem	23602	Free Cholesterol to Total Lipids in Small VLDL percentage	vldl_s_pct_fr_chol	2	0.5594499	0.0121206	46.16	0	0.5356939	0.5832059
dem	23602	Free Cholesterol to Total Lipids in Small VLDL percentage	vldl_s_pct_fr_chol	3	-0.8595755	0.1501319	-5.73	0	-1.153829	-0.5653224
dem	23603	Triglycerides to Total Lipids in Small VLDL percentage	vldl_s_pct_triglyc	1	-0.0040903	0.0009129	-4.48	0	-0.0058795	-0.002301
dem	23603	Triglycerides to Total Lipids in Small VLDL percentage	vldl_s_pct_triglyc	2	0.5594489	0.0121209	46.16	0	0.5356923	0.5832055
dem	23603	Triglycerides to Total Lipids in Small VLDL percentage	vldl_s_pct_triglyc	3	-0.7311245	0.1640991	-4.46	0	-1.052753	-0.4094962
dem	23604	Phospholipids to Total Lipids in Very Small VLDL percentage	vldl_vs_pct_phospholipids	1	-0.0025371	0.0003999	-6.34	0	-0.003321	-0.0017532
dem	23604	Phospholipids to Total Lipids in Very Small VLDL percentage	vldl_vs_pct_phospholipids	2	0.5593555	0.0121195	46.15	0	0.5356016	0.5831093
dem	23604	Phospholipids to Total Lipids in Very Small VLDL percentage	vldl_vs_pct_phospholipids	3	-0.4535802	0.0723336	-6.27	0	-0.5953514	-0.3118089
dem	23605	Cholesterol to Total Lipids in Very Small VLDL percentage	vldl_vs_pct_chol	1	-0.0030882	0.0005232	-5.9	0	-0.0041137	-0.0020627
dem	23605	Cholesterol to Total Lipids in Very Small VLDL percentage	vldl_vs_pct_chol	2	0.559311	0.0121206	46.15	0	0.5355552	0.5830668
dem	23605	Cholesterol to Total Lipids in Very Small VLDL percentage	vldl_vs_pct_chol	3	-0.5521464	0.0944616	-5.85	0	-0.7372878	-0.3670051
dem	23606	Cholesteryl Esters to Total Lipids in Very Small VLDL percentage	vldl_vs_pct_steryl_esters	1	-0.0032408	0.0005313	-6.1	0	-0.0042821	-0.0021994
dem	23606	Cholesteryl Esters to Total Lipids in Very Small VLDL percentage	vldl_vs_pct_steryl_esters	2	0.5593899	0.0121209	46.15	0	0.5356333	0.5831465
dem	23606	Cholesteryl Esters to Total Lipids in Very Small VLDL percentage	vldl_vs_pct_steryl_esters	3	-0.5793387	0.0959527	-6.04	0	-0.7674026	-0.3912748
dem	23607	Free Cholesterol to Total Lipids in Very Small VLDL percentage	vldl_vs_pct_fr_chol	1	-0.0010918	0.0003333	-3.28	0.001	-0.0017451	-0.0004386
dem	23607	Free Cholesterol to Total Lipids in Very Small VLDL percentage	vldl_vs_pct_fr_chol	2	0.5593205	0.0121182	46.16	0	0.5355693	0.5830717
dem	23607	Free Cholesterol to Total Lipids in Very Small VLDL percentage	vldl_vs_pct_fr_chol	3	-0.1952078	0.0598041	-3.26	0.001	-0.3124216	-0.077994
dem	23608	Triglycerides to Total Lipids in Very Small VLDL percentage	vldl_vs_pct_triglyc	1	-0.0027441	0.0005845	-4.7	0	-0.0038896	-0.0015985
dem	23608	Triglycerides to Total Lipids in Very Small VLDL percentage	vldl_vs_pct_triglyc	2	0.559407	0.0121211	46.15	0	0.5356502	0.5831639
dem	23608	Triglycerides to Total Lipids in Very Small VLDL percentage	vldl_vs_pct_triglyc	3	-0.4905295	0.1051383	-4.67	0	-0.6965969	-0.2844622
dem	23609	Phospholipids to Total Lipids in IDL percentage	idl_pct_phospholipids	1	-0.0032789	0.000551	-5.95	0	-0.0043589	-0.0021988
dem	23609	Phospholipids to Total Lipids in IDL percentage	idl_pct_phospholipids	2	0.5594915	0.0121143	46.18	0	0.5357479	0.5832352
dem	23609	Phospholipids to Total Lipids in IDL percentage	idl_pct_phospholipids	3	-0.5860448	0.099403	-5.9	0	-0.780871	-0.3912186
dem	23610	Cholesterol to Total Lipids in IDL percentage	idl_pct_chol	1	-0.0057787	0.000671	-8.61	0	-0.0070938	-0.0044636
dem	23610	Cholesterol to Total Lipids in IDL percentage	idl_pct_chol	2	0.5592076	0.0121154	46.16	0	0.535462	0.5829533
dem	23610	Cholesterol to Total Lipids in IDL percentage	idl_pct_chol	3	-1.033374	0.1223486	-8.45	0	-1.273173	-0.793575
dem	23611	Cholesteryl Esters to Total Lipids in IDL percentage	idl_pct_steryl_esters	1	-0.006802	0.0007212	-9.43	0	-0.0082155	-0.0053884
dem	23611	Cholesteryl Esters to Total Lipids in IDL percentage	idl_pct_steryl_esters	2	0.5595693	0.0121148	46.19	0	0.5358247	0.583314
dem	23611	Cholesteryl Esters to Total Lipids in IDL percentage	idl_pct_steryl_esters	3	-1.21557	0.1317962	-9.22	0	-1.473886	-0.9572541
dem	23612	Free Cholesterol to Total Lipids in IDL percentage	idl_pct_fr_chol	1	-0.0007264	0.0002812	-2.58	0.01	-0.0012775	-0.0001753
dem	23612	Free Cholesterol to Total Lipids in IDL percentage	idl_pct_fr_chol	2	0.5596257	0.0121187	46.18	0	0.5358736	0.5833778
dem	23612	Free Cholesterol to Total Lipids in IDL percentage	idl_pct_fr_chol	3	-0.1297997	0.0503485	-2.58	0.01	-0.228481	-0.0311185
dem	23613	Triglycerides to Total Lipids in IDL percentage	idl_pct_triglyc	1	-0.0051386	0.000721	-7.13	0	-0.0065516	-0.0037255
dem	23613	Triglycerides to Total Lipids in IDL percentage	idl_pct_triglyc	2	0.5593914	0.0121183	46.16	0	0.5356399	0.5831429
dem	23613	Triglycerides to Total Lipids in IDL percentage	idl_pct_triglyc	3	-0.9185986	0.1306199	-7.03	0	-1.174609	-0.6625883
dem	23614	Phospholipids to Total Lipids in Large LDL percentage	ldl_l_pct_phospholipids	1	-0.0007886	0.0003891	-2.03	0.043	-0.0015513	-2.59E-05
dem	23614	Phospholipids to Total Lipids in Large LDL percentage	ldl_l_pct_phospholipids	2	0.5600131	0.0121201	46.21	0	0.5362581	0.5837682
dem	23614	Phospholipids to Total Lipids in Large LDL percentage	ldl_l_pct_phospholipids	3	-0.1408232	0.0695345	-2.03	0.043	-0.2771083	-0.0045382
dem	23615	Cholesterol to Total Lipids in Large LDL percentage	ldl_l_pct_chol	1	-0.0095946	0.0008887	-10.8	0	-0.0113365	-0.0078527
dem	23615	Cholesterol to Total Lipids in Large LDL percentage	ldl_l_pct_chol	2	0.5595783	0.0121188	46.17	0	0.535826	0.5833307
dem	23615	Cholesterol to Total Lipids in Large LDL percentage	ldl_l_pct_chol	3	-1.714609	0.1635286	-10.49	0	-2.035119	-1.394099
dem	23616	Cholesteryl Esters to Total Lipids in Large LDL percentage	ldl_l_pct_steryl_esters	1	-0.0072176	0.0007047	-10.24	0	-0.0085987	-0.0058365
dem	23616	Cholesteryl Esters to Total Lipids in Large LDL percentage	ldl_l_pct_steryl_esters	2	0.5598625	0.0121178	46.2	0	0.536112	0.583613
dem	23616	Cholesteryl Esters to Total Lipids in Large LDL percentage	ldl_l_pct_steryl_esters	3	-1.289175	0.1292313	-9.98	0	-1.542463	-1.035886
dem	23617	Free Cholesterol to Total Lipids in Large LDL percentage	ldl_l_pct_fr_chol	1	-0.0019448	0.0004986	-3.9	0	-0.0029219	-0.0009676
dem	23617	Free Cholesterol to Total Lipids in Large LDL percentage	ldl_l_pct_fr_chol	2	0.559848	0.0121194	46.19	0	0.5360944	0.5836017
dem	23617	Free Cholesterol to Total Lipids in Large LDL percentage	ldl_l_pct_fr_chol	3	-0.3473755	0.0893862	-3.89	0	-0.5225692	-0.1721818
dem	23618	Triglycerides to Total Lipids in Large LDL percentage	ldl_l_pct_triglyc	1	-0.0068601	0.0007605	-9.02	0	-0.0083506	-0.0053696
dem	23618	Triglycerides to Total Lipids in Large LDL percentage	ldl_l_pct_triglyc	2	0.5591636	0.012118	46.14	0	0.5354128	0.5829143
dem	23618	Triglycerides to Total Lipids in Large LDL percentage	ldl_l_pct_triglyc	3	-1.226847	0.1389574	-8.83	0	-1.499198	-0.9544954
dem	23619	Phospholipids to Total Lipids in Medium LDL percentage	ldl_m_pct_phospholipids	1	0.0022931	0.0006426	3.57	0	0.0010336	0.0035526
dem	23619	Phospholipids to Total Lipids in Medium LDL percentage	ldl_m_pct_phospholipids	2	0.55989	0.0121224	46.19	0	0.5361306	0.5836494
dem	23619	Phospholipids to Total Lipids in Medium LDL percentage	ldl_m_pct_phospholipids	3	0.409563	0.1150854	3.56	0	0.1839997	0.6351262
dem	23620	Cholesterol to Total Lipids in Medium LDL percentage	ldl_m_pct_chol	1	-0.0030909	0.0004173	-7.41	0	-0.0039087	-0.002273
dem	23620	Cholesterol to Total Lipids in Medium LDL percentage	ldl_m_pct_chol	2	0.5595692	0.0121223	46.16	0	0.53581	0.5833283
dem	23620	Cholesterol to Total Lipids in Medium LDL percentage	ldl_m_pct_chol	3	-0.5523626	0.0757138	-7.3	0	-0.700759	-0.4039662
dem	23621	Cholesteryl Esters to Total Lipids in Medium LDL percentage	ldl_m_pct_steryl_esters	1	0.0017948	0.0003329	5.39	0	0.0011423	0.0024473
dem	23621	Cholesteryl Esters to Total Lipids in Medium LDL percentage	ldl_m_pct_steryl_esters	2	0.5594572	0.0121224	46.15	0	0.5356977	0.5832167
dem	23621	Cholesteryl Esters to Total Lipids in Medium LDL percentage	ldl_m_pct_steryl_esters	3	0.3208187	0.0598153	5.36	0	0.2035829	0.4380545
dem	23622	Free Cholesterol to Total Lipids in Medium LDL percentage	ldl_m_pct_fr_chol	1	-0.0009862	0.0005189	-1.9	0.057	-0.0020033	3.09E-05
dem	23622	Free Cholesterol to Total Lipids in Medium LDL percentage	ldl_m_pct_fr_chol	2	0.5598483	0.0121182	46.2	0	0.5360971	0.5835995
dem	23622	Free Cholesterol to Total Lipids in Medium LDL percentage	ldl_m_pct_fr_chol	3	-0.176149	0.0927723	-1.9	0.058	-0.3579794	0.0056814
dem	23623	Triglycerides to Total Lipids in Medium LDL percentage	ldl_m_pct_triglyc	1	-0.0063094	0.0007379	-8.55	0	-0.0077556	-0.0048631
dem	23623	Triglycerides to Total Lipids in Medium LDL percentage	ldl_m_pct_triglyc	2	0.5591473	0.0121186	46.14	0	0.5353952	0.5828994
dem	23623	Triglycerides to Total Lipids in Medium LDL percentage	ldl_m_pct_triglyc	3	-1.128388	0.1345257	-8.39	0	-1.392054	-0.8647227
dem	23624	Phospholipids to Total Lipids in Small LDL percentage	ldl_s_pct_phospholipids	1	0.0031783	0.0004598	6.91	0	0.0022772	0.0040794
dem	23624	Phospholipids to Total Lipids in Small LDL percentage	ldl_s_pct_phospholipids	2	0.5600472	0.0121273	46.18	0	0.536278	0.5838163
dem	23624	Phospholipids to Total Lipids in Small LDL percentage	ldl_s_pct_phospholipids	3	0.5675097	0.0827708	6.86	0	0.4052819	0.7297375
dem	23625	Cholesterol to Total Lipids in Small LDL percentage	ldl_s_pct_chol	1	-0.0031687	0.0004302	-7.37	0	-0.0040118	-0.0023255
dem	23625	Cholesterol to Total Lipids in Small LDL percentage	ldl_s_pct_chol	2	0.5593935	0.0121247	46.14	0	0.5356295	0.5831574
dem	23625	Cholesterol to Total Lipids in Small LDL percentage	ldl_s_pct_chol	3	-0.566451	0.0781296	-7.25	0	-0.7195822	-0.4133198
dem	23626	Cholesteryl Esters to Total Lipids in Small LDL percentage	ldl_s_pct_steryl_esters	1	0.0029456	0.0004345	6.78	0	0.002094	0.0037973
dem	23626	Cholesteryl Esters to Total Lipids in Small LDL percentage	ldl_s_pct_steryl_esters	2	0.5600846	0.01213	46.17	0	0.5363102	0.5838591
dem	23626	Cholesteryl Esters to Total Lipids in Small LDL percentage	ldl_s_pct_steryl_esters	3	0.5259284	0.0781829	6.73	0	0.3726927	0.6791642
dem	23627	Free Cholesterol to Total Lipids in Small LDL percentage	ldl_s_pct_fr_chol	1	-0.0019786	0.0006646	-2.98	0.003	-0.0032812	-0.000676
dem	23627	Free Cholesterol to Total Lipids in Small LDL percentage	ldl_s_pct_fr_chol	2	0.5597144	0.0121164	46.19	0	0.5359667	0.583462
dem	23627	Free Cholesterol to Total Lipids in Small LDL percentage	ldl_s_pct_fr_chol	3	-0.3535005	0.1190135	-2.97	0.003	-0.5867627	-0.1202383
dem	23628	Triglycerides to Total Lipids in Small LDL percentage	ldl_s_pct_triglyc	1	-0.0032486	0.0007103	-4.57	0	-0.0046407	-0.0018565
dem	23628	Triglycerides to Total Lipids in Small LDL percentage	ldl_s_pct_triglyc	2	0.5596805	0.0121178	46.19	0	0.5359301	0.5834309
dem	23628	Triglycerides to Total Lipids in Small LDL percentage	ldl_s_pct_triglyc	3	-0.580442	0.1275869	-4.55	0	-0.8305077	-0.3303764
dem	23629	Phospholipids to Total Lipids in Very Large HDL percentage	hdl_vl_pct_phospholipids	1	-0.0009179	0.0002685	-3.42	0.001	-0.0014442	-0.0003917
dem	23629	Phospholipids to Total Lipids in Very Large HDL percentage	hdl_vl_pct_phospholipids	2	0.5595575	0.0121161	46.18	0	0.5358104	0.5833047
dem	23629	Phospholipids to Total Lipids in Very Large HDL percentage	hdl_vl_pct_phospholipids	3	-0.164047	0.0481481	-3.41	0.001	-0.2584155	-0.0696785
dem	23630	Cholesterol to Total Lipids in Very Large HDL percentage	hdl_vl_pct_chol	1	-0.0022831	0.0005117	-4.46	0	-0.003286	-0.0012803
dem	23630	Cholesterol to Total Lipids in Very Large HDL percentage	hdl_vl_pct_chol	2	0.5593667	0.0121148	46.17	0	0.535622	0.5831113
dem	23630	Cholesterol to Total Lipids in Very Large HDL percentage	hdl_vl_pct_chol	3	-0.4081652	0.0919899	-4.44	0	-0.5884621	-0.2278683
dem	23631	Cholesteryl Esters to Total Lipids in Very Large HDL percentage	hdl_vl_pct_steryl_esters	1	-0.0041184	0.0005885	-7	0	-0.0052719	-0.0029649
dem	23631	Cholesteryl Esters to Total Lipids in Very Large HDL percentage	hdl_vl_pct_steryl_esters	2	0.5592385	0.0121122	46.17	0	0.5354991	0.582978
dem	23631	Cholesteryl Esters to Total Lipids in Very Large HDL percentage	hdl_vl_pct_steryl_esters	3	-0.7364266	0.1066304	-6.91	0	-0.9454184	-0.5274347
dem	23632	Free Cholesterol to Total Lipids in Very Large HDL percentage	hdl_vl_pct_fr_chol	1	3.99E-05	0.0001132	0.35	0.725	-0.0001821	0.0002618
dem	23632	Free Cholesterol to Total Lipids in Very Large HDL percentage	hdl_vl_pct_fr_chol	2	0.5598727	0.0121192	46.2	0	0.5361195	0.583626
dem	23632	Free Cholesterol to Total Lipids in Very Large HDL percentage	hdl_vl_pct_fr_chol	3	0.0071188	0.0202275	0.35	0.725	-0.0325264	0.046764
dem	23633	Triglycerides to Total Lipids in Very Large HDL percentage	hdl_vl_pct_triglyc	1	0.0003092	0.0001959	1.58	0.114	-7.47E-05	0.0006931
dem	23633	Triglycerides to Total Lipids in Very Large HDL percentage	hdl_vl_pct_triglyc	2	0.5597632	0.0121182	46.19	0	0.536012	0.5835145
dem	23633	Triglycerides to Total Lipids in Very Large HDL percentage	hdl_vl_pct_triglyc	3	0.0552367	0.0350185	1.58	0.115	-0.0133983	0.1238716
dem	23634	Phospholipids to Total Lipids in Large HDL percentage	hdl_l_pct_phospholipids	1	-0.0020171	0.0005405	-3.73	0	-0.0030765	-0.0009577
dem	23634	Phospholipids to Total Lipids in Large HDL percentage	hdl_l_pct_phospholipids	2	0.5601061	0.0121214	46.21	0	0.5363485	0.5838637
dem	23634	Phospholipids to Total Lipids in Large HDL percentage	hdl_l_pct_phospholipids	3	-0.3601253	0.0967864	-3.72	0	-0.5498231	-0.1704276
dem	23635	Cholesterol to Total Lipids in Large HDL percentage	hdl_l_pct_chol	1	-0.0013323	0.0004418	-3.02	0.003	-0.0021983	-0.0004664
dem	23635	Cholesterol to Total Lipids in Large HDL percentage	hdl_l_pct_chol	2	0.5599058	0.0121192	46.2	0	0.5361527	0.5836589
dem	23635	Cholesterol to Total Lipids in Large HDL percentage	hdl_l_pct_chol	3	-0.2379551	0.0790741	-3.01	0.003	-0.3929375	-0.0829727
dem	23636	Cholesteryl Esters to Total Lipids in Large HDL percentage	hdl_l_pct_steryl_esters	1	-0.0009319	0.000313	-2.98	0.003	-0.0015454	-0.0003184
dem	23636	Cholesteryl Esters to Total Lipids in Large HDL percentage	hdl_l_pct_steryl_esters	2	0.5599184	0.0121195	46.2	0	0.5361646	0.5836723
dem	23636	Cholesteryl Esters to Total Lipids in Large HDL percentage	hdl_l_pct_steryl_esters	3	-0.1664349	0.0560195	-2.97	0.003	-0.2762312	-0.0566387
dem	23637	Free Cholesterol to Total Lipids in Large HDL percentage	hdl_l_pct_fr_chol	1	-0.0012666	0.0008153	-1.55	0.12	-0.0028645	0.0003312
dem	23637	Free Cholesterol to Total Lipids in Large HDL percentage	hdl_l_pct_fr_chol	2	0.5598844	0.0121196	46.2	0	0.5361304	0.5836384
dem	23637	Free Cholesterol to Total Lipids in Large HDL percentage	hdl_l_pct_fr_chol	3	-0.2262317	0.1456844	-1.55	0.12	-0.5117679	0.0593046
dem	23638	Triglycerides to Total Lipids in Large HDL percentage	hdl_l_pct_triglyc	1	-0.0001405	0.0002557	-0.55	0.583	-0.0006416	0.0003606
dem	23638	Triglycerides to Total Lipids in Large HDL percentage	hdl_l_pct_triglyc	2	0.5598299	0.0121187	46.2	0	0.5360776	0.5835822
dem	23638	Triglycerides to Total Lipids in Large HDL percentage	hdl_l_pct_triglyc	3	-0.0251014	0.0456716	-0.55	0.583	-0.1146161	0.0644132
dem	23639	Phospholipids to Total Lipids in Medium HDL percentage	hdl_m_pct_phospholipids	1	-0.0013911	0.0003641	-3.82	0	-0.0021048	-0.0006775
dem	23639	Phospholipids to Total Lipids in Medium HDL percentage	hdl_m_pct_phospholipids	2	0.5600827	0.0121222	46.2	0	0.5363237	0.5838417
dem	23639	Phospholipids to Total Lipids in Medium HDL percentage	hdl_m_pct_phospholipids	3	-0.2483782	0.0652291	-3.81	0	-0.3762249	-0.1205315
dem	23640	Cholesterol to Total Lipids in Medium HDL percentage	hdl_m_pct_chol	1	-0.0006794	0.0002864	-2.37	0.018	-0.0012408	-0.000118
dem	23640	Cholesterol to Total Lipids in Medium HDL percentage	hdl_m_pct_chol	2	0.5598957	0.0121197	46.2	0	0.5361415	0.5836499
dem	23640	Cholesterol to Total Lipids in Medium HDL percentage	hdl_m_pct_chol	3	-0.121342	0.0512286	-2.37	0.018	-0.2217481	-0.0209358
dem	23641	Cholesteryl Esters to Total Lipids in Medium HDL percentage	hdl_m_pct_steryl_esters	1	-0.0003246	0.0002111	-1.54	0.124	-0.0007383	8.92E-05
dem	23641	Cholesteryl Esters to Total Lipids in Medium HDL percentage	hdl_m_pct_steryl_esters	2	0.5598862	0.0121192	46.2	0	0.5361329	0.5836395
dem	23641	Cholesteryl Esters to Total Lipids in Medium HDL percentage	hdl_m_pct_steryl_esters	3	-0.0579676	0.0377216	-1.54	0.124	-0.1319006	0.0159655
dem	23642	Free Cholesterol to Total Lipids in Medium HDL percentage	hdl_m_pct_fr_chol	1	-0.0022727	0.0004658	-4.88	0	-0.0031856	-0.0013598
dem	23642	Free Cholesterol to Total Lipids in Medium HDL percentage	hdl_m_pct_fr_chol	2	0.5597706	0.0121211	46.18	0	0.5360137	0.5835275
dem	23642	Free Cholesterol to Total Lipids in Medium HDL percentage	hdl_m_pct_fr_chol	3	-0.4060061	0.0837206	-4.85	0	-0.5700954	-0.2419167
dem	23643	Triglycerides to Total Lipids in Medium HDL percentage	hdl_m_pct_triglyc	1	-7.87E-05	0.0002236	-0.35	0.725	-0.0005169	0.0003595
dem	23643	Triglycerides to Total Lipids in Medium HDL percentage	hdl_m_pct_triglyc	2	0.5598481	0.0121189	46.2	0	0.5360955	0.5836007
dem	23643	Triglycerides to Total Lipids in Medium HDL percentage	hdl_m_pct_triglyc	3	-0.0140505	0.0399353	-0.35	0.725	-0.0923223	0.0642214
dem	23644	Phospholipids to Total Lipids in Small HDL percentage	hdl_s_pct_phospholipids	1	-0.0076453	0.0012861	-5.94	0	-0.010166	-0.0051245
dem	23644	Phospholipids to Total Lipids in Small HDL percentage	hdl_s_pct_phospholipids	2	0.5595736	0.0121171	46.18	0	0.5358245	0.5833227
dem	23644	Phospholipids to Total Lipids in Small HDL percentage	hdl_s_pct_phospholipids	3	-1.366266	0.2319256	-5.89	0	-1.820832	-0.9117002
dem	23645	Cholesterol to Total Lipids in Small HDL percentage	hdl_s_pct_chol	1	-0.0039669	0.0008598	-4.61	0	-0.0056521	-0.0022817
dem	23645	Cholesterol to Total Lipids in Small HDL percentage	hdl_s_pct_chol	2	0.5597033	0.0121188	46.18	0	0.535951	0.5834557
dem	23645	Cholesterol to Total Lipids in Small HDL percentage	hdl_s_pct_chol	3	-0.7087449	0.1544557	-4.59	0	-1.011473	-0.4060172
dem	23646	Cholesteryl Esters to Total Lipids in Small HDL percentage	hdl_s_pct_steryl_esters	1	-0.0025229	0.0005903	-4.27	0	-0.0036799	-0.0013658
dem	23646	Cholesteryl Esters to Total Lipids in Small HDL percentage	hdl_s_pct_steryl_esters	2	0.5596053	0.0121178	46.18	0	0.5358549	0.5833556
dem	23646	Cholesteryl Esters to Total Lipids in Small HDL percentage	hdl_s_pct_steryl_esters	3	-0.4508295	0.1060142	-4.25	0	-0.6586135	-0.2430456
dem	23647	Free Cholesterol to Total Lipids in Small HDL percentage	hdl_s_pct_fr_chol	1	-0.0020324	0.0010501	-1.94	0.053	-0.0040906	2.58E-05
dem	23647	Free Cholesterol to Total Lipids in Small HDL percentage	hdl_s_pct_fr_chol	2	0.5600128	0.0121208	46.2	0	0.5362564	0.5837692
dem	23647	Free Cholesterol to Total Lipids in Small HDL percentage	hdl_s_pct_fr_chol	3	-0.3629129	0.1876297	-1.93	0.053	-0.7306603	0.0048346
dem	23648	Triglycerides to Total Lipids in Small HDL percentage	hdl_s_pct_triglyc	1	-7.37E-05	9.88E-05	-0.75	0.456	-0.0002673	0.00012
dem	23648	Triglycerides to Total Lipids in Small HDL percentage	hdl_s_pct_triglyc	2	0.5598488	0.012119	46.2	0	0.536096	0.5836016
dem	23648	Triglycerides to Total Lipids in Small HDL percentage	hdl_s_pct_triglyc	3	-0.0131563	0.0176517	-0.75	0.456	-0.047753	0.0214405
AD	23400	Total Cholesterol	tot_chol	1	-0.0051059	0.0013926	-3.67	0	-0.0078354	-0.0023764
AD	23400	Total Cholesterol	tot_chol	2	0.7045338	0.017665	39.88	0	0.6699112	0.7391565
AD	23400	Total Cholesterol	tot_chol	3	-0.72472	0.1987623	-3.65	0	-1.114287	-0.3351531
AD	23401	Total Cholesterol Minus HDL-C	tot_chol_no_hdl	1	-0.0070124	0.0016251	-4.32	0	-0.0101975	-0.0038274
AD	23401	Total Cholesterol Minus HDL-C	tot_chol_no_hdl	2	0.7042658	0.0176614	39.88	0	0.66965	0.7388815
AD	23401	Total Cholesterol Minus HDL-C	tot_chol_no_hdl	3	-0.9957049	0.2324888	-4.28	0	-1.451375	-0.5400352
AD	23402	Remnant Cholesterol (Non-HDL, Non-LDL -Cholesterol)	remnant_chol	1	-0.0056207	0.0013894	-4.05	0	-0.0083439	-0.0028976
AD	23402	Remnant Cholesterol (Non-HDL, Non-LDL -Cholesterol)	remnant_chol	2	0.7043558	0.017662	39.88	0	0.6697389	0.7389726
AD	23402	Remnant Cholesterol (Non-HDL, Non-LDL -Cholesterol)	remnant_chol	3	-0.7979984	0.1985783	-4.02	0	-1.187205	-0.4087922
AD	23403	VLDL Cholesterol	vldl_chol	1	-0.0045195	0.0010251	-4.41	0	-0.0065287	-0.0025103
AD	23403	VLDL Cholesterol	vldl_chol	2	0.7043547	0.0176596	39.89	0	0.6697425	0.7389668
AD	23403	VLDL Cholesterol	vldl_chol	3	-0.6416538	0.1466499	-4.38	0	-0.9290823	-0.3542253
AD	23404	Clinical LDL Cholesterol	clin_ldl_chol	1	-0.0073426	0.0017625	-4.17	0	-0.010797	-0.0038882
AD	23404	Clinical LDL Cholesterol	clin_ldl_chol	2	0.7043069	0.0176616	39.88	0	0.6696907	0.738923
AD	23404	Clinical LDL Cholesterol	clin_ldl_chol	3	-1.042528	0.2520126	-4.14	0	-1.536464	-0.5485925
AD	23405	LDL Cholesterol	ldl_chol	1	-0.0080401	0.0017883	-4.5	0	-0.0115451	-0.0045351
AD	23405	LDL Cholesterol	ldl_chol	2	0.7042618	0.0176617	39.88	0	0.6696456	0.738878
AD	23405	LDL Cholesterol	ldl_chol	3	-1.141632	0.2559766	-4.46	0	-1.643337	-0.6399269
AD	23406	HDL Cholesterol	hdl_chol	1	-9.15E-05	0.0001781	-0.51	0.607	-0.0004407	0.0002576
AD	23406	HDL Cholesterol	hdl_chol	2	0.7053084	0.0176631	39.93	0	0.6706893	0.7399275
AD	23406	HDL Cholesterol	hdl_chol	3	-0.0129787	0.0252592	-0.51	0.607	-0.0624859	0.0365284
AD	23407	Total Triglycerides	tot_trglyc	1	-0.0005489	0.0002313	-2.37	0.018	-0.0010022	-9.55E-05
AD	23407	Total Triglycerides	tot_trglyc	2	0.7047958	0.0176603	39.91	0	0.6701823	0.7394094
AD	23407	Total Triglycerides	tot_trglyc	3	-0.0778747	0.0329035	-2.37	0.018	-0.1423644	-0.0133849
AD	23408	Triglycerides in VLDL	vldl_triglyc	1	-0.0007083	0.0002628	-2.7	0.007	-0.0012233	-0.0001933
AD	23408	Triglycerides in VLDL	vldl_triglyc	2	0.7046651	0.0176592	39.9	0	0.6700537	0.7392765
AD	23408	Triglycerides in VLDL	vldl_triglyc	3	-0.1005183	0.0374106	-2.69	0.007	-0.1738417	-0.0271948
AD	23409	Triglycerides in LDL	ldl_trglyc	1	-0.0009312	0.000656	-1.42	0.156	-0.0022168	0.0003545
AD	23409	Triglycerides in LDL	ldl_trglyc	2	0.7052075	0.0176635	39.92	0	0.6705877	0.7398273
AD	23409	Triglycerides in LDL	ldl_trglyc	3	-0.1320461	0.0930921	-1.42	0.156	-0.3145032	0.050411
AD	23410	Triglycerides in HDL	hdl_triglc	1	0.0008498	0.0005954	1.43	0.154	-0.0003173	0.0020168
AD	23410	Triglycerides in HDL	hdl_triglc	2	0.7053046	0.0176645	39.93	0	0.6706828	0.7399264
AD	23410	Triglycerides in HDL	hdl_triglc	3	0.1204809	0.0844767	1.43	0.154	-0.0450903	0.2860521
AD	23411	Total Phospholipids in Lipoprotein Particles	tot_phosphol	1	-0.0021107	0.0006991	-3.02	0.003	-0.0034808	-0.0007405
AD	23411	Total Phospholipids in Lipoprotein Particles	tot_phosphol	2	0.7047317	0.0176665	39.89	0	0.6701059	0.7393575
AD	23411	Total Phospholipids in Lipoprotein Particles	tot_phosphol	3	-0.2995016	0.0995779	-3.01	0.003	-0.4946707	-0.1043326
AD	23412	Phospholipids in VLDL	vldl_phosphol	1	-0.0032773	0.0007656	-4.28	0	-0.0047778	-0.0017767
AD	23412	Phospholipids in VLDL	vldl_phosphol	2	0.7044461	0.0176589	39.89	0	0.6698352	0.7390569
AD	23412	Phospholipids in VLDL	vldl_phosphol	3	-0.4652245	0.1094581	-4.25	0	-0.6797584	-0.2506906
AD	23413	Phospholipids in LDL	ldl_phosphol	1	-0.0078262	0.0018743	-4.18	0	-0.0114998	-0.0041526
AD	23413	Phospholipids in LDL	ldl_phosphol	2	0.704275	0.0176606	39.88	0	0.6696608	0.7388891
AD	23413	Phospholipids in LDL	ldl_phosphol	3	-1.111244	0.2680336	-4.15	0	-1.63658	-0.5859075
AD	23414	Phospholipids in HDL	hdl_phosphol	1	-0.0002417	0.0006138	-0.39	0.694	-0.0014447	0.0009612
AD	23414	Phospholipids in HDL	hdl_phosphol	2	0.7053272	0.0176637	39.93	0	0.6707069	0.7399474
AD	23414	Phospholipids in HDL	hdl_phosphol	3	-0.0342695	0.0870209	-0.39	0.694	-0.2048273	0.1362883
AD	23415	Total Esterified Cholesterol	tot_echol	1	-0.0049085	0.0013876	-3.54	0	-0.007628	-0.0021889
AD	23415	Total Esterified Cholesterol	tot_echol	2	0.7045735	0.0176649	39.89	0	0.669951	0.7391961
AD	23415	Total Esterified Cholesterol	tot_echol	3	-0.6966557	0.197956	-3.52	0	-1.084642	-0.3086691
AD	23416	Cholesteryl Esters in VLDL	vldl_echol	1	-0.0046981	0.0011023	-4.26	0	-0.0068586	-0.0025376
AD	23416	Cholesteryl Esters in VLDL	vldl_echol	2	0.7044063	0.0176602	39.89	0	0.6697929	0.7390197
AD	23416	Cholesteryl Esters in VLDL	vldl_echol	3	-0.6669635	0.157608	-4.23	0	-0.9758695	-0.3580576
AD	23417	Cholesteryl Esters in LDL	ldl_echol	1	-0.0081846	0.001739	-4.71	0	-0.011593	-0.0047762
AD	23417	Cholesteryl Esters in LDL	ldl_echol	2	0.7041955	0.0176613	39.87	0	0.66958	0.738811
AD	23417	Cholesteryl Esters in LDL	ldl_echol	3	-1.162266	0.2491204	-4.67	0	-1.650533	-0.6739985
AD	23418	Cholesteryl Esters in HDL	hdl_echol	1	-0.0001179	0.000231	-0.51	0.61	-0.0005706	0.0003348
AD	23418	Cholesteryl Esters in HDL	hdl_echol	2	0.7053092	0.0176633	39.93	0	0.6706897	0.7399287
AD	23418	Cholesteryl Esters in HDL	hdl_echol	3	-0.0167132	0.0327531	-0.51	0.61	-0.0809081	0.0474818
AD	23419	Total Free Cholesterol	tot_frchol	1	-0.005444	0.0013852	-3.93	0	-0.0081589	-0.0027292
AD	23419	Total Free Cholesterol	tot_frchol	2	0.7044588	0.0176643	39.88	0	0.6698375	0.7390802
AD	23419	Total Free Cholesterol	tot_frchol	3	-0.772797	0.1978648	-3.91	0	-1.160605	-0.3849891
AD	23420	Free Cholesterol in VLDL	vldl_frchol	1	-0.0039552	0.000888	-4.45	0	-0.0056958	-0.0022147
AD	23420	Free Cholesterol in VLDL	vldl_frchol	2	0.7043366	0.0176591	39.89	0	0.6697254	0.7389478
AD	23420	Free Cholesterol in VLDL	vldl_frchol	3	-0.561551	0.1270654	-4.42	0	-0.8105947	-0.3125073
AD	23421	Free Cholesterol in LDL	ldl_frchol	1	-0.0070011	0.0018513	-3.78	0	-0.0106295	-0.0033727
AD	23421	Free Cholesterol in LDL	ldl_frchol	2	0.7045033	0.0176628	39.89	0	0.6698848	0.7391218
AD	23421	Free Cholesterol in LDL	ldl_frchol	3	-0.9937583	0.2643017	-3.76	0	-1.51178	-0.4757365
AD	23422	Free Cholesterol in HDL	hdl_frchol	1	7.42E-06	2.64E-05	0.28	0.779	-4.43E-05	5.91E-05
AD	23422	Free Cholesterol in HDL	hdl_frchol	2	0.7053113	0.0176636	39.93	0	0.6706913	0.7399313
AD	23422	Free Cholesterol in HDL	hdl_frchol	3	0.0010515	0.0037396	0.28	0.779	-0.0062779	0.0083808
AD	23423	Total Lipids in Lipoprotein Particles	tot_lipids	1	-0.0043009	0.0010649	-4.04	0	-0.0063881	-0.0022137
AD	23423	Total Lipids in Lipoprotein Particles	tot_lipids	2	0.7043942	0.0176642	39.88	0	0.6697731	0.7390154
AD	23423	Total Lipids in Lipoprotein Particles	tot_lipids	3	-0.6105844	0.1521889	-4.01	0	-0.9088691	-0.3122997
AD	23424	Total Lipids in VLDL	vldl_lipids	1	-0.0025484	0.0006062	-4.2	0	-0.0037366	-0.0013603
AD	23424	Total Lipids in VLDL	vldl_lipids	2	0.704443	0.0176586	39.89	0	0.6698328	0.7390532
AD	23424	Total Lipids in VLDL	vldl_lipids	3	-0.3617671	0.0866561	-4.17	0	-0.5316099	-0.1919242
AD	23425	Total Lipids in LDL	ldl_lipids	1	-0.0077949	0.0018028	-4.32	0	-0.0113284	-0.0042614
AD	23425	Total Lipids in LDL	ldl_lipids	2	0.7042931	0.0176613	39.88	0	0.6696776	0.7389086
AD	23425	Total Lipids in LDL	ldl_lipids	3	-1.106764	0.2579055	-4.29	0	-1.61225	-0.6012789
AD	23426	Total Lipids in HDL	hdl_lipids	1	-0.0001641	0.0004401	-0.37	0.709	-0.0010266	0.0006984
AD	23426	Total Lipids in HDL	hdl_lipids	2	0.7053201	0.0176637	39.93	0	0.6706999	0.7399402
AD	23426	Total Lipids in HDL	hdl_lipids	3	-0.0232685	0.0623949	-0.37	0.709	-0.1455603	0.0990233
AD	23427	Total Concentration of Lipoprotein Particles	tot_lipopro	1	-0.0001973	0.0001364	-1.45	0.148	-0.0004646	7.01E-05
AD	23427	Total Concentration of Lipoprotein Particles	tot_lipopro	2	0.7050196	0.0176672	39.91	0	0.6703926	0.7396466
AD	23427	Total Concentration of Lipoprotein Particles	tot_lipopro	3	-0.0279802	0.0193648	-1.44	0.148	-0.0659345	0.0099742
AD	23428	Concentration of VLDL Particles	vldl_lipopro	1	-0.0037046	0.0009083	-4.08	0	-0.0054848	-0.0019243
AD	23428	Concentration of VLDL Particles	vldl_lipopro	2	0.704435	0.0176591	39.89	0	0.6698237	0.7390462
AD	23428	Concentration of VLDL Particles	vldl_lipopro	3	-0.525892	0.1297984	-4.05	0	-0.7802922	-0.2714918
AD	23429	Concentration of LDL Particles	ldl_lipopro	1	-0.0077324	0.0017181	-4.5	0	-0.0110998	-0.0043649
AD	23429	Concentration of LDL Particles	ldl_lipopro	2	0.7042878	0.0176607	39.88	0	0.6696734	0.7389022
AD	23429	Concentration of LDL Particles	ldl_lipopro	3	-1.097897	0.2459195	-4.46	0	-1.579891	-0.615904
AD	23430	Concentration of HDL Particles	hdl_lipopro	1	0.0002853	0.0002023	1.41	0.158	-0.0001112	0.0006819
AD	23430	Concentration of HDL Particles	hdl_lipopro	2	0.7051528	0.0176667	39.91	0	0.6705268	0.7397789
AD	23430	Concentration of HDL Particles	hdl_lipopro	3	0.0404633	0.0287161	1.41	0.159	-0.0158192	0.0967457
AD	23431	Average Diameter for VLDL Particles	vldl_avg_diam	1	-0.0005348	0.0002427	-2.2	0.028	-0.0010104	-5.91E-05
AD	23431	Average Diameter for VLDL Particles	vldl_avg_diam	2	0.7048074	0.0176589	39.91	0	0.6701967	0.7394181
AD	23431	Average Diameter for VLDL Particles	vldl_avg_diam	3	-0.0758755	0.0345092	-2.2	0.028	-0.1435123	-0.0082387
AD	23432	Average Diameter for LDL Particles	ldl_avg_diam	1	-0.0002307	0.0005014	-0.46	0.645	-0.0012135	0.0007521
AD	23432	Average Diameter for LDL Particles	ldl_avg_diam	2	0.7053239	0.017664	39.93	0	0.6707031	0.7399448
AD	23432	Average Diameter for LDL Particles	ldl_avg_diam	3	-0.032705	0.0710958	-0.46	0.646	-0.1720503	0.1066403
AD	23433	Average Diameter for HDL Particles	hdl_avg_diam	1	-0.0010111	0.0004041	-2.5	0.012	-0.0018032	-0.0002191
AD	23433	Average Diameter for HDL Particles	hdl_avg_diam	2	0.7048237	0.0176572	39.92	0	0.6702162	0.7394312
AD	23433	Average Diameter for HDL Particles	hdl_avg_diam	3	-0.1434611	0.0574919	-2.5	0.013	-0.2561432	-0.030779
AD	23434	Phosphoglycerides	phosphog	1	-0.0007399	0.0003172	-2.33	0.02	-0.0013616	-0.0001183
AD	23434	Phosphoglycerides	phosphog	2	0.7048864	0.0176666	39.9	0	0.6702606	0.7395123
AD	23434	Phosphoglycerides	phosphog	3	-0.1049719	0.0451035	-2.33	0.02	-0.1933732	-0.0165706
AD	23435	Triglycerides to Phosphoglycerides ratio	tri_phosphog	1	-0.0001157	0.0001386	-0.83	0.404	-0.0003873	0.000156
AD	23435	Triglycerides to Phosphoglycerides ratio	tri_phosphog	2	0.7051069	0.0176604	39.93	0	0.6704931	0.7397207
AD	23435	Triglycerides to Phosphoglycerides ratio	tri_phosphog	3	-0.0164039	0.0196662	-0.83	0.404	-0.054949	0.0221411
AD	23436	Total Cholines	tot_choline	1	-0.0011181	0.0004523	-2.47	0.013	-0.0020046	-0.0002315
AD	23436	Total Cholines	tot_choline	2	0.7049107	0.0176669	39.9	0	0.6702842	0.7395373
AD	23436	Total Cholines	tot_choline	3	-0.1586105	0.0643342	-2.47	0.014	-0.2847033	-0.0325177
AD	23437	Phosphatidylcholines	phosphat	1	-0.0006491	0.0002771	-2.34	0.019	-0.0011923	-0.000106
AD	23437	Phosphatidylcholines	phosphat	2	0.7048855	0.0176666	39.9	0	0.6702596	0.7395114
AD	23437	Phosphatidylcholines	phosphat	3	-0.0920908	0.0394103	-2.34	0.019	-0.1693335	-0.0148481
AD	23438	Sphingomyelins	sphing	1	-0.0019466	0.0011909	-1.63	0.102	-0.0042808	0.0003876
AD	23438	Sphingomyelins	sphing	2	0.7050621	0.0176658	39.91	0	0.6704377	0.7396864
AD	23438	Sphingomyelins	sphing	3	-0.2760852	0.1691192	-1.63	0.103	-0.6075528	0.0553824
AD	23439	Apolipoprotein B	apo_b	1	-0.0071129	0.0016598	-4.29	0	-0.010366	-0.0038598
AD	23439	Apolipoprotein B	apo_b	2	0.7043197	0.0176605	39.88	0	0.6697056	0.7389337
AD	23439	Apolipoprotein B	apo_b	3	-1.009898	0.2373981	-4.25	0	-1.47519	-0.5446063
AD	23440	Apolipoprotein A1	apo_a1	1	9.88E-05	0.0004815	0.21	0.837	-0.000845	0.0010425
AD	23440	Apolipoprotein A1	apo_a1	2	0.7053152	0.0176645	39.93	0	0.6706935	0.7399369
AD	23440	Apolipoprotein A1	apo_a1	3	0.0140017	0.0682689	0.21	0.837	-0.1198029	0.1478064
AD	23441	Apolipoprotein B to Apolipoprotein A1 ratio	apo_b_to_apo_a1	1	-0.0064756	0.0017104	-3.79	0	-0.0098278	-0.0031233
AD	23441	Apolipoprotein B to Apolipoprotein A1 ratio	apo_b_to_apo_a1	2	0.7046618	0.0176577	39.91	0	0.6700534	0.7392702
AD	23441	Apolipoprotein B to Apolipoprotein A1 ratio	apo_b_to_apo_a1	3	-0.918964	0.2440658	-3.77	0	-1.397324	-0.4406039
AD	23442	Total Fatty Acids	tot_fat_acid	1	-0.0024854	0.0006861	-3.62	0	-0.0038301	-0.0011407
AD	23442	Total Fatty Acids	tot_fat_acid	2	0.7046466	0.0176642	39.89	0	0.6700255	0.7392677
AD	23442	Total Fatty Acids	tot_fat_acid	3	-0.352719	0.0978769	-3.6	0	-0.5445542	-0.1608838
AD	23443	Degree of Unsaturation	deg_unsat	1	-0.0005726	0.0002876	-1.99	0.047	-0.0011364	-8.87E-06
AD	23443	Degree of Unsaturation	deg_unsat	2	0.7053827	0.0176681	39.92	0	0.6707539	0.7400114
AD	23443	Degree of Unsaturation	deg_unsat	3	-0.0811813	0.04083	-1.99	0.047	-0.1612066	-0.001156
AD	23444	Omega-3 Fatty Acids	om3_fat	1	-0.001527	0.0004698	-3.25	0.001	-0.0024478	-0.0006062
AD	23444	Omega-3 Fatty Acids	om3_fat	2	0.7047181	0.0176632	39.9	0	0.6700988	0.7393374
AD	23444	Omega-3 Fatty Acids	om3_fat	3	-0.2166822	0.0669549	-3.24	0.001	-0.3479115	-0.085453
AD	23445	Omega-6 Fatty Acids	om6_fat	1	-0.0045747	0.0009647	-4.74	0	-0.0064655	-0.0026839
AD	23445	Omega-6 Fatty Acids	om6_fat	2	0.7048228	0.0176709	39.89	0	0.6701885	0.7394572
AD	23445	Omega-6 Fatty Acids	om6_fat	3	-0.6490536	0.1380018	-4.7	0	-0.9195323	-0.378575
AD	23446	Polyunsaturated Fatty Acids	polyun_fat	1	-0.0047605	0.0009562	-4.98	0	-0.0066346	-0.0028863
AD	23446	Polyunsaturated Fatty Acids	polyun_fat	2	0.7046385	0.0176695	39.88	0	0.6700068	0.7392701
AD	23446	Polyunsaturated Fatty Acids	polyun_fat	3	-0.6755904	0.1369499	-4.93	0	-0.9440072	-0.4071736
AD	23447	Monounsaturated Fatty Acids	monoun_fat	1	-0.0014542	0.0004967	-2.93	0.003	-0.0024277	-0.0004807
AD	23447	Monounsaturated Fatty Acids	monoun_fat	2	0.7047965	0.0176612	39.91	0	0.6701813	0.7394118
AD	23447	Monounsaturated Fatty Acids	monoun_fat	3	-0.2063246	0.0707231	-2.92	0.004	-0.3449394	-0.0677098
AD	23448	Saturated Fatty Acids	sat_fat	1	-0.0011996	0.0004801	-2.5	0.012	-0.0021407	-0.0002586
AD	23448	Saturated Fatty Acids	sat_fat	2	0.7047985	0.017664	39.9	0	0.6701777	0.7394193
AD	23448	Saturated Fatty Acids	sat_fat	3	-0.1702116	0.0683112	-2.49	0.013	-0.3040991	-0.036324
AD	23449	Linoleic Acid	linoleic_acid	1	-0.0043786	0.0009195	-4.76	0	-0.0061808	-0.0025763
AD	23449	Linoleic Acid	linoleic_acid	2	0.7051426	0.0176727	39.9	0	0.6705048	0.7397805
AD	23449	Linoleic Acid	linoleic_acid	3	-0.6209466	0.131432	-4.72	0	-0.8785486	-0.3633445
AD	23450	Docosahexaenoic Acid	docasahex_acid	1	-0.0009787	0.0003976	-2.46	0.014	-0.0017579	-0.0001995
AD	23450	Docosahexaenoic Acid	docasahex_acid	2	0.7049065	0.0176649	39.9	0	0.6702841	0.739529
AD	23450	Docosahexaenoic Acid	docasahex_acid	3	-0.1388405	0.0565442	-2.46	0.014	-0.249665	-0.028016
AD	23451	Omega-3 Fatty Acids to Total Fatty Acids percentage	om3_fat_pct	1	-0.0002598	0.0001588	-1.64	0.102	-0.000571	5.14E-05
AD	23451	Omega-3 Fatty Acids to Total Fatty Acids percentage	om3_fat_pct	2	0.705097	0.0176641	39.92	0	0.6704759	0.7397181
AD	23451	Omega-3 Fatty Acids to Total Fatty Acids percentage	om3_fat_pct	3	-0.0368501	0.0225453	-1.63	0.102	-0.0810381	0.0073379
AD	23452	Omega-6 Fatty Acids to Total Fatty Acids percentage	om6_fat_pct	1	-6.05E-06	0.0001369	-0.04	0.965	-0.0002744	0.0002623
AD	23452	Omega-6 Fatty Acids to Total Fatty Acids percentage	om6_fat_pct	2	0.70533	0.0176659	39.93	0	0.6707054	0.7399546
AD	23452	Omega-6 Fatty Acids to Total Fatty Acids percentage	om6_fat_pct	3	-0.0008577	0.0194121	-0.04	0.965	-0.0389046	0.0371893
AD	23453	Polyunsaturated Fatty Acids to Total Fatty Acids percentage	polyun_fat_pct	1	-0.0001539	0.0001936	-0.79	0.427	-0.0005332	0.0002255
AD	23453	Polyunsaturated Fatty Acids to Total Fatty Acids percentage	polyun_fat_pct	2	0.7054504	0.017667	39.93	0	0.6708237	0.740077
AD	23453	Polyunsaturated Fatty Acids to Total Fatty Acids percentage	polyun_fat_pct	3	-0.0218097	0.027438	-0.79	0.427	-0.0755872	0.0319678
AD	23454	Monounsaturated Fatty Acids to Total Fatty Acids percentage	monoun_fat_pct	1	-7.28E-06	4.69E-05	-0.16	0.877	-9.92E-05	8.46E-05
AD	23454	Monounsaturated Fatty Acids to Total Fatty Acids percentage	monoun_fat_pct	2	0.7052205	0.0176625	39.93	0	0.6706027	0.7398383
AD	23454	Monounsaturated Fatty Acids to Total Fatty Acids percentage	monoun_fat_pct	3	-0.0010321	0.0066479	-0.16	0.877	-0.0140618	0.0119976
AD	23455	Saturated Fatty Acids to Total Fatty Acids percentage	sat_fat_pct	1	-0.0010428	0.0004099	-2.54	0.011	-0.0018463	-0.0002394
AD	23455	Saturated Fatty Acids to Total Fatty Acids percentage	sat_fat_pct	2	0.7058033	0.0176682	39.95	0	0.6711742	0.7404324
AD	23455	Saturated Fatty Acids to Total Fatty Acids percentage	sat_fat_pct	3	-0.1477534	0.0581687	-2.54	0.011	-0.2617619	-0.0337449
AD	23456	Linoleic Acid to Total Fatty Acids percentage	linoleic_acid_pct	1	-0.0009899	0.000439	-2.25	0.024	-0.0018504	-0.0001295
AD	23456	Linoleic Acid to Total Fatty Acids percentage	linoleic_acid_pct	2	0.7058727	0.0176733	39.94	0	0.6712336	0.7405118
AD	23456	Linoleic Acid to Total Fatty Acids percentage	linoleic_acid_pct	3	-0.1402409	0.0622567	-2.25	0.024	-0.2622617	-0.0182201
AD	23457	Docosahexaenoic Acid to Total Fatty Acids percentage	docasahex_acid_pct	1	6.10E-07	1.58E-05	0.04	0.969	-3.04E-05	3.16E-05
AD	23457	Docosahexaenoic Acid to Total Fatty Acids percentage	docasahex_acid_pct	2	0.7052975	0.0176643	39.93	0	0.670676	0.739919
AD	23457	Docosahexaenoic Acid to Total Fatty Acids percentage	docasahex_acid_pct	3	8.65E-05	0.002244	0.04	0.969	-0.0043118	0.0044847
AD	23458	Polyunsaturated Fatty Acids to Monounsaturated Fatty Acids ratio	poly_mono_ratio	1	3.67E-05	9.65E-05	0.38	0.704	-0.0001525	0.0002259
AD	23458	Polyunsaturated Fatty Acids to Monounsaturated Fatty Acids ratio	poly_mono_ratio	2	0.7052663	0.0176641	39.93	0	0.6706453	0.7398873
AD	23458	Polyunsaturated Fatty Acids to Monounsaturated Fatty Acids ratio	poly_mono_ratio	3	0.005201	0.0136905	0.38	0.704	-0.0216318	0.0320339
AD	23459	Omega-6 Fatty Acids to Omega-3 Fatty Acids ratio	om6_om3_ratio	1	-0.0002427	0.0001542	-1.57	0.115	-0.0005449	5.94E-05
AD	23459	Omega-6 Fatty Acids to Omega-3 Fatty Acids ratio	om6_om3_ratio	2	0.7049869	0.0176627	39.91	0	0.6703686	0.7396051
AD	23459	Omega-6 Fatty Acids to Omega-3 Fatty Acids ratio	om6_om3_ratio	3	-0.0344324	0.0218927	-1.57	0.116	-0.0773414	0.0084766
AD	23460	Alanine	alanine	1	0.0001086	0.0001336	0.81	0.416	-0.0001532	0.0003705
AD	23460	Alanine	alanine	2	0.7051985	0.0176649	39.92	0	0.670576	0.7398211
AD	23460	Alanine	alanine	3	0.0154036	0.0189525	0.81	0.416	-0.0217427	0.0525499
AD	23461	Glutamine	glutamine	1	-2.87E-05	7.61E-05	-0.38	0.706	-0.0001778	0.0001204
AD	23461	Glutamine	glutamine	2	0.7050277	0.0176617	39.92	0	0.6704114	0.7396441
AD	23461	Glutamine	glutamine	3	-0.004073	0.0107907	-0.38	0.706	-0.0252224	0.0170764
AD	23462	Glycine	glycine	1	0.0002237	0.0001834	1.22	0.222	-0.0001357	0.0005831
AD	23462	Glycine	glycine	2	0.7051711	0.0176651	39.92	0	0.6705482	0.7397941
AD	23462	Glycine	glycine	3	0.0317206	0.0260174	1.22	0.223	-0.0192726	0.0827138
AD	23463	Histidine	histidine	1	0.0001069	0.0001007	1.06	0.288	-9.05E-05	0.0003042
AD	23463	Histidine	histidine	2	0.7054169	0.017668	39.93	0	0.6707883	0.7400455
AD	23463	Histidine	histidine	3	0.0151483	0.0142745	1.06	0.289	-0.0128292	0.0431258
AD	23464	Total Concentration of Branched-Chain Amino Acids (Leucine + Isoleucine + Valine)	bcaa	1	0.001062	0.0003194	3.33	0.001	0.000436	0.001688
AD	23464	Total Concentration of Branched-Chain Amino Acids (Leucine + Isoleucine + Valine)	bcaa	2	0.7042792	0.0176554	39.89	0	0.6696752	0.7388831
AD	23464	Total Concentration of Branched-Chain Amino Acids (Leucine + Isoleucine + Valine)	bcaa	3	0.1507915	0.0455104	3.31	0.001	0.0615927	0.2399903
AD	23465	Isoleucine	isoleucine	1	0.0007992	0.000277	2.89	0.004	0.0002564	0.0013421
AD	23465	Isoleucine	isoleucine	2	0.70495	0.0176589	39.92	0	0.6703393	0.7395608
AD	23465	Isoleucine	isoleucine	3	0.1133767	0.039384	2.88	0.004	0.0361855	0.1905679
AD	23466	Leucine	leucine	1	0.0011023	0.0003249	3.39	0.001	0.0004654	0.0017391
AD	23466	Leucine	leucine	2	0.7043226	0.0176545	39.89	0	0.6697204	0.7389248
AD	23466	Leucine	leucine	3	0.1565031	0.0463035	3.38	0.001	0.0657499	0.2472564
AD	23467	Valine	valine	1	0.0010111	0.0003153	3.21	0.001	0.0003932	0.001629
AD	23467	Valine	valine	2	0.7039308	0.0176547	39.87	0	0.6693284	0.7385333
AD	23467	Valine	valine	3	0.1436334	0.0449295	3.2	0.001	0.0555732	0.2316935
AD	23468	Phenylalanine	phenylalanine	1	0.0003061	0.0001789	1.71	0.087	-4.46E-05	0.0006568
AD	23468	Phenylalanine	phenylalanine	2	0.7053892	0.0176631	39.94	0	0.6707702	0.7400083
AD	23468	Phenylalanine	phenylalanine	3	0.0433918	0.0253849	1.71	0.087	-0.0063617	0.0931453
AD	23469	Tyrosine	tyrosine	1	0.0002545	0.0003082	0.83	0.409	-0.0003495	0.0008585
AD	23469	Tyrosine	tyrosine	2	0.7051422	0.017665	39.92	0	0.6705195	0.7397649
AD	23469	Tyrosine	tyrosine	3	0.0360889	0.0437242	0.83	0.409	-0.0496089	0.1217868
AD	23470	Glucose	glucose	1	0.0005652	0.0002286	2.47	0.013	0.0001172	0.0010132
AD	23470	Glucose	glucose	2	0.7055751	0.0176664	39.94	0	0.6709496	0.7402005
AD	23470	Glucose	glucose	3	0.0801013	0.0324389	2.47	0.014	0.0165223	0.1436803
AD	23471	Lactate	lactate	1	0.0001443	0.0002023	0.71	0.475	-0.0002521	0.0005408
AD	23471	Lactate	lactate	2	0.7052778	0.0176651	39.92	0	0.6706549	0.7399008
AD	23471	Lactate	lactate	3	0.0204642	0.0286841	0.71	0.476	-0.0357555	0.076684
AD	23472	Pyruvate	pyruvate	1	9.42E-06	4.29E-05	0.22	0.826	-7.46E-05	9.34E-05
AD	23472	Pyruvate	pyruvate	2	0.7054249	0.0176673	39.93	0	0.6707977	0.7400522
AD	23472	Pyruvate	pyruvate	3	0.0013348	0.0060756	0.22	0.826	-0.0105731	0.0132427
AD	23473	Citrate	citrate	1	-0.0002611	0.0002043	-1.28	0.201	-0.0006616	0.0001394
AD	23473	Citrate	citrate	2	0.7052727	0.0176642	39.93	0	0.6706515	0.739894
AD	23473	Citrate	citrate	3	-0.0370243	0.0289894	-1.28	0.202	-0.0938425	0.0197939
AD	23474	3-Hydroxybutyrate	hydroxy3	1	0.0005746	0.0003745	1.53	0.125	-0.0001594	0.0013086
AD	23474	3-Hydroxybutyrate	hydroxy3	2	0.7051868	0.0176623	39.93	0	0.6705693	0.7398044
AD	23474	3-Hydroxybutyrate	hydroxy3	3	0.0814812	0.0531514	1.53	0.125	-0.0226937	0.1856561
AD	23475	Acetate	acetate	1	-9.51E-06	6.47E-05	-0.15	0.883	-0.0001364	0.0001173
AD	23475	Acetate	acetate	2	0.7053154	0.0176644	39.93	0	0.6706938	0.739937
AD	23475	Acetate	acetate	3	-0.0013479	0.0091762	-0.15	0.883	-0.0193328	0.016637
AD	23476	Acetoacetate	acetoacetate	1	0.0001093	0.0001392	0.79	0.432	-0.0001636	0.0003822
AD	23476	Acetoacetate	acetoacetate	2	0.7053773	0.0176653	39.93	0	0.670754	0.7400006
AD	23476	Acetoacetate	acetoacetate	3	0.0155015	0.0197418	0.79	0.432	-0.0231917	0.0541946
AD	23477	Acetone	acetone	1	-9.21E-05	9.98E-05	-0.92	0.356	-0.0002877	0.0001036
AD	23477	Acetone	acetone	2	0.7053058	0.0176645	39.93	0	0.670684	0.7399275
AD	23477	Acetone	acetone	3	-0.013054	0.0141593	-0.92	0.357	-0.0408057	0.0146978
AD	23478	Creatinine	creatinine	1	0.00011	0.0001733	0.63	0.525	-0.0002296	0.0004496
AD	23478	Creatinine	creatinine	2	0.7052955	0.017664	39.93	0	0.6706747	0.7399163
AD	23478	Creatinine	creatinine	3	0.0155992	0.0245719	0.63	0.526	-0.0325608	0.0637592
AD	23479	Albumin	albumin	1	6.99E-05	0.0002146	0.33	0.745	-0.0003508	0.0004905
AD	23479	Albumin	albumin	2	0.7053518	0.0176646	39.93	0	0.6707299	0.7399738
AD	23479	Albumin	albumin	3	0.0099075	0.0304278	0.33	0.745	-0.0497299	0.0695448
AD	23480	Glycoprotein Acetyls	glycoprotein_acetyls	1	-7.22E-05	0.0001631	-0.44	0.658	-0.0003918	0.0002474
AD	23480	Glycoprotein Acetyls	glycoprotein_acetyls	2	0.7052928	0.0176643	39.93	0	0.6706713	0.7399143
AD	23480	Glycoprotein Acetyls	glycoprotein_acetyls	3	-0.0102374	0.0231248	-0.44	0.658	-0.0555612	0.0350864
AD	23481	Concentration of Chylomicrons and Extremely Large VLDL Particles	vldl_xl_conc	1	0.0002624	0.0001703	1.54	0.123	-7.13E-05	0.0005961
AD	23481	Concentration of Chylomicrons and Extremely Large VLDL Particles	vldl_xl_conc	2	0.7049745	0.0176625	39.91	0	0.6703566	0.7395923
AD	23481	Concentration of Chylomicrons and Extremely Large VLDL Particles	vldl_xl_conc	3	0.037226	0.0241651	1.54	0.123	-0.0101367	0.0845887
AD	23482	Total Lipids in Chylomicrons and Extremely Large VLDL	vldl_xl_tot_lipids	1	0.0002092	0.0001585	1.32	0.187	-0.0001015	0.0005198
AD	23482	Total Lipids in Chylomicrons and Extremely Large VLDL	vldl_xl_tot_lipids	2	0.7049856	0.0176634	39.91	0	0.6703661	0.7396052
AD	23482	Total Lipids in Chylomicrons and Extremely Large VLDL	vldl_xl_tot_lipids	3	0.0296687	0.0224909	1.32	0.187	-0.0144126	0.07375
AD	23483	Phospholipids in Chylomicrons and Extremely Large VLDL	vldl_xl_phospholipids	1	0.0004556	0.000208	2.19	0.029	4.79E-05	0.0008633
AD	23483	Phospholipids in Chylomicrons and Extremely Large VLDL	vldl_xl_phospholipids	2	0.7050133	0.017663	39.91	0	0.6703944	0.7396322
AD	23483	Phospholipids in Chylomicrons and Extremely Large VLDL	vldl_xl_phospholipids	3	0.0646172	0.0295458	2.19	0.029	0.0067084	0.1225259
AD	23484	Cholesterol in Chylomicrons and Extremely Large VLDL	vldl_xl_chol	1	0.0001494	0.0001616	0.92	0.355	-0.0001673	0.0004662
AD	23484	Cholesterol in Chylomicrons and Extremely Large VLDL	vldl_xl_chol	2	0.7049941	0.017663	39.91	0	0.6703753	0.7396129
AD	23484	Cholesterol in Chylomicrons and Extremely Large VLDL	vldl_xl_chol	3	0.021198	0.022924	0.92	0.355	-0.0237322	0.0661283
AD	23485	Cholesteryl Esters in Chylomicrons and Extremely Large VLDL	vldl_xl_steryl_esters	1	-9.61E-05	0.0001566	-0.61	0.539	-0.0004031	0.0002108
AD	23485	Cholesteryl Esters in Chylomicrons and Extremely Large VLDL	vldl_xl_steryl_esters	2	0.7049733	0.0176626	39.91	0	0.6703552	0.7395913
AD	23485	Cholesteryl Esters in Chylomicrons and Extremely Large VLDL	vldl_xl_steryl_esters	3	-0.0136366	0.022222	-0.61	0.539	-0.057191	0.0299178
AD	23486	Free Cholesterol in Chylomicrons and Extremely Large VLDL	vldl_xl_fr_chol	1	0.000433	0.0002034	2.13	0.033	3.42E-05	0.0008317
AD	23486	Free Cholesterol in Chylomicrons and Extremely Large VLDL	vldl_xl_fr_chol	2	0.7050325	0.0176634	39.91	0	0.6704129	0.7396522
AD	23486	Free Cholesterol in Chylomicrons and Extremely Large VLDL	vldl_xl_fr_chol	3	0.0614107	0.0288924	2.13	0.034	0.0047827	0.1180386
AD	23487	Triglycerides in Chylomicrons and Extremely Large VLDL	vldl_xl_triglyc	1	0.0001628	0.0001453	1.12	0.262	-0.0001219	0.0004475
AD	23487	Triglycerides in Chylomicrons and Extremely Large VLDL	vldl_xl_triglyc	2	0.7049935	0.0176638	39.91	0	0.6703732	0.7396139
AD	23487	Triglycerides in Chylomicrons and Extremely Large VLDL	vldl_xl_triglyc	3	0.0230866	0.0206092	1.12	0.263	-0.0173067	0.0634798
AD	23488	Concentration of Very Large VLDL Particles	vldl_vl_conc	1	-0.0012703	0.0003643	-3.49	0	-0.0019843	-0.0005563
AD	23488	Concentration of Very Large VLDL Particles	vldl_vl_conc	2	0.7046517	0.0176592	39.9	0	0.6700403	0.7392632
AD	23488	Concentration of Very Large VLDL Particles	vldl_vl_conc	3	-0.1802722	0.0519561	-3.47	0.001	-0.2821043	-0.0784401
AD	23489	Total Lipids in Very Large VLDL	vldl_vl_tot_lipids	1	-0.0012499	0.0003549	-3.52	0	-0.0019454	-0.0005543
AD	23489	Total Lipids in Very Large VLDL	vldl_vl_tot_lipids	2	0.7045963	0.0176589	39.9	0	0.6699855	0.7392071
AD	23489	Total Lipids in Very Large VLDL	vldl_vl_tot_lipids	3	-0.1773861	0.0506228	-3.5	0	-0.2766049	-0.0781672
AD	23490	Phospholipids in Very Large VLDL	vldl_vl_phospholipids	1	-0.0015788	0.0004189	-3.77	0	-0.0023997	-0.0007578
AD	23490	Phospholipids in Very Large VLDL	vldl_vl_phospholipids	2	0.7046295	0.017659	39.9	0	0.6700185	0.7392405
AD	23490	Phospholipids in Very Large VLDL	vldl_vl_phospholipids	3	-0.2240575	0.0597802	-3.75	0	-0.3412246	-0.1068904
AD	23491	Cholesterol in Very Large VLDL	vldl_vl_chol	1	-0.0028383	0.0006387	-4.44	0	-0.0040901	-0.0015866
AD	23491	Cholesterol in Very Large VLDL	vldl_vl_chol	2	0.7044931	0.0176578	39.9	0	0.6698845	0.7391017
AD	23491	Cholesterol in Very Large VLDL	vldl_vl_chol	3	-0.4028906	0.0913438	-4.41	0	-0.5819211	-0.2238601
AD	23492	Cholesteryl Esters in Very Large VLDL	vldl_vl_steryl_esters	1	-0.0037744	0.0007813	-4.83	0	-0.0053056	-0.0022431
AD	23492	Cholesteryl Esters in Very Large VLDL	vldl_vl_steryl_esters	2	0.7044003	0.0176566	39.89	0	0.669794	0.7390066
AD	23492	Cholesteryl Esters in Very Large VLDL	vldl_vl_steryl_esters	3	-0.5358252	0.1118877	-4.79	0	-0.755121	-0.3165294
AD	23493	Free Cholesterol in Very Large VLDL	vldl_vl_fr_chol	1	-0.0017982	0.0004679	-3.84	0	-0.0027152	-0.0008812
AD	23493	Free Cholesterol in Very Large VLDL	vldl_vl_fr_chol	2	0.7046437	0.0176595	39.9	0	0.6700317	0.7392557
AD	23493	Free Cholesterol in Very Large VLDL	vldl_vl_fr_chol	3	-0.2551899	0.0667809	-3.82	0	-0.386078	-0.1243018
AD	23494	Triglycerides in Very Large VLDL	vldl_vl_triglyc	1	-0.0004928	0.0002279	-2.16	0.031	-0.0009394	-4.62E-05
AD	23494	Triglycerides in Very Large VLDL	vldl_vl_triglyc	2	0.7047042	0.0176595	39.91	0	0.6700921	0.7393162
AD	23494	Triglycerides in Very Large VLDL	vldl_vl_triglyc	3	-0.0699325	0.032407	-2.16	0.031	-0.1334489	-0.006416
AD	23495	Concentration of Large VLDL Particles	vldl_l_conc	1	-0.0018058	0.0004551	-3.97	0	-0.0026977	-0.0009138
AD	23495	Concentration of Large VLDL Particles	vldl_l_conc	2	0.7045137	0.0176576	39.9	0	0.6699055	0.739122
AD	23495	Concentration of Large VLDL Particles	vldl_l_conc	3	-0.2563145	0.0650045	-3.94	0	-0.383721	-0.128908
AD	23496	Total Lipids in Large VLDL	vldl_l_tot_lipids	1	-0.0019475	0.0004649	-4.19	0	-0.0028587	-0.0010363
AD	23496	Total Lipids in Large VLDL	vldl_l_tot_lipids	2	0.704384	0.0176569	39.89	0	0.669777	0.7389909
AD	23496	Total Lipids in Large VLDL	vldl_l_tot_lipids	3	-0.2764847	0.06647	-4.16	0	-0.4067636	-0.1462058
AD	23497	Phospholipids in Large VLDL	vldl_l_phospholipids	1	-0.0017273	0.0004382	-3.94	0	-0.002586	-0.0008685
AD	23497	Phospholipids in Large VLDL	vldl_l_phospholipids	2	0.7045736	0.0176578	39.9	0	0.6699649	0.7391823
AD	23497	Phospholipids in Large VLDL	vldl_l_phospholipids	3	-0.2451483	0.062572	-3.92	0	-0.3677871	-0.1225094
AD	23498	Cholesterol in Large VLDL	vldl_l_chol	1	-0.0027551	0.0006128	-4.5	0	-0.0039561	-0.0015541
AD	23498	Cholesterol in Large VLDL	vldl_l_chol	2	0.7043651	0.017657	39.89	0	0.669758	0.7389721
AD	23498	Cholesterol in Large VLDL	vldl_l_chol	3	-0.391148	0.0876846	-4.46	0	-0.5630065	-0.2192894
AD	23499	Cholesteryl Esters in Large VLDL	vldl_l_steryl_esters	1	-0.0030893	0.0006595	-4.68	0	-0.0043818	-0.0017968
AD	23499	Cholesteryl Esters in Large VLDL	vldl_l_steryl_esters	2	0.7042881	0.0176565	39.89	0	0.6696819	0.7388943
AD	23499	Cholesteryl Esters in Large VLDL	vldl_l_steryl_esters	3	-0.438638	0.0944361	-4.64	0	-0.6237294	-0.2535466
AD	23500	Free Cholesterol in Large VLDL	vldl_l_fr_chol	1	-0.0023129	0.0005497	-4.21	0	-0.0033902	-0.0012355
AD	23500	Free Cholesterol in Large VLDL	vldl_l_fr_chol	2	0.7044776	0.0176577	39.9	0	0.6698691	0.7390861
AD	23500	Free Cholesterol in Large VLDL	vldl_l_fr_chol	3	-0.3283076	0.0785668	-4.18	0	-0.4822956	-0.1743195
AD	23501	Triglycerides in Large VLDL	vldl_l_triglyc	1	-0.0015214	0.0003913	-3.89	0	-0.0022884	-0.0007545
AD	23501	Triglycerides in Large VLDL	vldl_l_triglyc	2	0.7044057	0.0176571	39.89	0	0.6697984	0.739013
AD	23501	Triglycerides in Large VLDL	vldl_l_triglyc	3	-0.21599	0.0558978	-3.86	0	-0.3255476	-0.1064324
AD	23502	Concentration of Medium VLDL Particles	vldl_m_conc	1	-0.0057804	0.0011371	-5.08	0	-0.008009	-0.0035518
AD	23502	Concentration of Medium VLDL Particles	vldl_m_conc	2	0.7040625	0.0176575	39.87	0	0.6694546	0.7386705
AD	23502	Concentration of Medium VLDL Particles	vldl_m_conc	3	-0.821008	0.1631351	-5.03	0	-1.140747	-0.5012689
AD	23503	Total Lipids in Medium VLDL	vldl_m_tot_lipids	1	-0.0052054	0.0009893	-5.26	0	-0.0071444	-0.0032663
AD	23503	Total Lipids in Medium VLDL	vldl_m_tot_lipids	2	0.7040569	0.0176564	39.88	0	0.669451	0.7386628
AD	23503	Total Lipids in Medium VLDL	vldl_m_tot_lipids	3	-0.7393397	0.1420302	-5.21	0	-1.017714	-0.4609657
AD	23504	Phospholipids in Medium VLDL	vldl_m_phospholipids	1	-0.0059516	0.00117	-5.09	0	-0.0082448	-0.0036584
AD	23504	Phospholipids in Medium VLDL	vldl_m_phospholipids	2	0.7041326	0.0176575	39.88	0	0.6695246	0.7387406
AD	23504	Phospholipids in Medium VLDL	vldl_m_phospholipids	3	-0.8452364	0.1678313	-5.04	0	-1.17418	-0.5162932
AD	23505	Cholesterol in Medium VLDL	vldl_m_chol	1	-0.0062881	0.0013896	-4.53	0	-0.0090116	-0.0035646
AD	23505	Cholesterol in Medium VLDL	vldl_m_chol	2	0.7043137	0.0176602	39.88	0	0.6697004	0.738927
AD	23505	Cholesterol in Medium VLDL	vldl_m_chol	3	-0.8927924	0.1988852	-4.49	0	-1.2826	-0.5029845
AD	23506	Cholesteryl Esters in Medium VLDL	vldl_m_steryl_esters	1	-0.0055248	0.0013839	-3.99	0	-0.0082373	-0.0028124
AD	23506	Cholesteryl Esters in Medium VLDL	vldl_m_steryl_esters	2	0.70455	0.0176614	39.89	0	0.6699343	0.7391657
AD	23506	Cholesteryl Esters in Medium VLDL	vldl_m_steryl_esters	3	-0.784166	0.1976636	-3.97	0	-1.171579	-0.3967525
AD	23507	Free Cholesterol in Medium VLDL	vldl_m_fr_chol	1	-0.0060448	0.0012363	-4.89	0	-0.0084678	-0.0036217
AD	23507	Free Cholesterol in Medium VLDL	vldl_m_fr_chol	2	0.7041034	0.0176585	39.87	0	0.6694934	0.7387134
AD	23507	Free Cholesterol in Medium VLDL	vldl_m_fr_chol	3	-0.8585036	0.1772434	-4.84	0	-1.205894	-0.5111129
AD	23508	Triglycerides in Medium VLDL	vldl_m_triglyc	1	-0.0019925	0.0004588	-4.34	0	-0.0028917	-0.0010933
AD	23508	Triglycerides in Medium VLDL	vldl_m_triglyc	2	0.7043327	0.0176569	39.89	0	0.6697258	0.7389396
AD	23508	Triglycerides in Medium VLDL	vldl_m_triglyc	3	-0.2828932	0.0656337	-4.31	0	-0.4115329	-0.1542535
AD	23509	Concentration of Small VLDL Particles	vldl_s_conc	1	-0.003082	0.0007559	-4.08	0	-0.0045635	-0.0016005
AD	23509	Concentration of Small VLDL Particles	vldl_s_conc	2	0.7045982	0.0176583	39.9	0	0.6699885	0.739208
AD	23509	Concentration of Small VLDL Particles	vldl_s_conc	3	-0.4374131	0.1079709	-4.05	0	-0.6490322	-0.2257941
AD	23510	Total Lipids in Small VLDL	vldl_s_tot_lipids	1	-0.0033976	0.00079	-4.3	0	-0.0049459	-0.0018492
AD	23510	Total Lipids in Small VLDL	vldl_s_tot_lipids	2	0.7044494	0.0176575	39.9	0	0.6698414	0.7390574
AD	23510	Total Lipids in Small VLDL	vldl_s_tot_lipids	3	-0.4823034	0.1129568	-4.27	0	-0.7036946	-0.2609122
AD	23511	Phospholipids in Small VLDL	vldl_s_phospholipids	1	-0.0053848	0.001168	-4.61	0	-0.0076739	-0.0030956
AD	23511	Phospholipids in Small VLDL	vldl_s_phospholipids	2	0.7042504	0.0176575	39.88	0	0.6696423	0.7388585
AD	23511	Phospholipids in Small VLDL	vldl_s_phospholipids	3	-0.7646116	0.1672343	-4.57	0	-1.092385	-0.4368385
AD	23512	Cholesterol in Small VLDL	vldl_s_chol	1	-0.0049514	0.0011756	-4.21	0	-0.0072555	-0.0026472
AD	23512	Cholesterol in Small VLDL	vldl_s_chol	2	0.7044487	0.0176588	39.89	0	0.669838	0.7390593
AD	23512	Cholesterol in Small VLDL	vldl_s_chol	3	-0.7028691	0.1680443	-4.18	0	-1.03223	-0.3735083
AD	23513	Cholesteryl Esters in Small VLDL	vldl_s_steryl_esters	1	-0.004228	0.0010696	-3.95	0	-0.0063243	-0.0021316
AD	23513	Cholesteryl Esters in Small VLDL	vldl_s_steryl_esters	2	0.704576	0.017659	39.9	0	0.6699651	0.7391869
AD	23513	Cholesteryl Esters in Small VLDL	vldl_s_steryl_esters	3	-0.6000731	0.1527263	-3.93	0	-0.8994111	-0.300735
AD	23514	Free Cholesterol in Small VLDL	vldl_s_fr_chol	1	-0.0060627	0.0013278	-4.57	0	-0.0086651	-0.0034602
AD	23514	Free Cholesterol in Small VLDL	vldl_s_fr_chol	2	0.704237	0.0176588	39.88	0	0.6696264	0.7388475
AD	23514	Free Cholesterol in Small VLDL	vldl_s_fr_chol	3	-0.8608839	0.190105	-4.53	0	-1.233483	-0.4882851
AD	23515	Triglycerides in Small VLDL	vldl_s_triglyc	1	-5.51E-05	0.0001793	-0.31	0.758	-0.0004066	0.0002963
AD	23515	Triglycerides in Small VLDL	vldl_s_triglyc	2	0.7048804	0.0176594	39.92	0	0.6702686	0.7394922
AD	23515	Triglycerides in Small VLDL	vldl_s_triglyc	3	-0.0078219	0.025441	-0.31	0.759	-0.0576854	0.0420416
AD	23516	Concentration of Very Small VLDL Particles	vldl_vs_conc	1	-0.0025329	0.00098	-2.58	0.01	-0.0044538	-0.0006121
AD	23516	Concentration of Very Small VLDL Particles	vldl_vs_conc	2	0.7048297	0.0176632	39.9	0	0.6702106	0.7394489
AD	23516	Concentration of Very Small VLDL Particles	vldl_vs_conc	3	-0.3593703	0.1394442	-2.58	0.01	-0.6326759	-0.0860648
AD	23517	Total Lipids in Very Small VLDL	vldl_vs_tot_lipids	1	-0.0021635	0.0008462	-2.56	0.011	-0.0038219	-0.000505
AD	23517	Total Lipids in Very Small VLDL	vldl_vs_tot_lipids	2	0.7048584	0.0176634	39.9	0	0.6702388	0.7394781
AD	23517	Total Lipids in Very Small VLDL	vldl_vs_tot_lipids	3	-0.3069379	0.1203786	-2.55	0.011	-0.5428756	-0.0710001
AD	23518	Phospholipids in Very Small VLDL	vldl_vs_phospholipids	1	-0.0018036	0.0007738	-2.33	0.02	-0.0033203	-0.000287
AD	23518	Phospholipids in Very Small VLDL	vldl_vs_phospholipids	2	0.7049435	0.0176635	39.91	0	0.6703236	0.7395634
AD	23518	Phospholipids in Very Small VLDL	vldl_vs_phospholipids	3	-0.2558521	0.1100209	-2.33	0.02	-0.4714891	-0.040215
AD	23519	Cholesterol in Very Small VLDL	vldl_vs_chol	1	-0.0025228	0.0010288	-2.45	0.014	-0.0045392	-0.0005065
AD	23519	Cholesterol in Very Small VLDL	vldl_vs_chol	2	0.7048269	0.0176644	39.9	0	0.6702054	0.7394484
AD	23519	Cholesterol in Very Small VLDL	vldl_vs_chol	3	-0.3579368	0.1463472	-2.45	0.014	-0.6447721	-0.0711015
AD	23520	Cholesteryl Esters in Very Small VLDL	vldl_vs_steryl_esters	1	-0.0026443	0.0010698	-2.47	0.013	-0.0047411	-0.0005476
AD	23520	Cholesteryl Esters in Very Small VLDL	vldl_vs_steryl_esters	2	0.7048361	0.0176647	39.9	0	0.670214	0.7394582
AD	23520	Cholesteryl Esters in Very Small VLDL	vldl_vs_steryl_esters	3	-0.3751707	0.1521872	-2.47	0.014	-0.6734521	-0.0768892
AD	23521	Free Cholesterol in Very Small VLDL	vldl_vs_fr_chol	1	-0.002202	0.0008795	-2.5	0.012	-0.0039258	-0.0004782
AD	23521	Free Cholesterol in Very Small VLDL	vldl_vs_fr_chol	2	0.7048021	0.0176635	39.9	0	0.6701823	0.7394218
AD	23521	Free Cholesterol in Very Small VLDL	vldl_vs_fr_chol	3	-0.3124337	0.1251328	-2.5	0.013	-0.5576896	-0.0671779
AD	23522	Triglycerides in Very Small VLDL	vldl_vs_triglyc	1	-0.0001059	0.0001032	-1.03	0.305	-0.0003081	9.64E-05
AD	23522	Triglycerides in Very Small VLDL	vldl_vs_triglyc	2	0.7052069	0.0176626	39.93	0	0.6705888	0.7398251
AD	23522	Triglycerides in Very Small VLDL	vldl_vs_triglyc	3	-0.0150103	0.0146395	-1.03	0.305	-0.0437033	0.0136827
AD	23523	Concentration of IDL Particles	idl_conc	1	-0.0046738	0.0016016	-2.92	0.004	-0.0078128	-0.0015348
AD	23523	Concentration of IDL Particles	idl_conc	2	0.704643	0.0176624	39.9	0	0.6700253	0.7392606
AD	23523	Concentration of IDL Particles	idl_conc	3	-0.6632906	0.2281331	-2.91	0.004	-1.110423	-0.216158
AD	23524	Total Lipids in IDL	idl_tot_lipids	1	-0.004582	0.0015475	-2.96	0.003	-0.0076151	-0.001549
AD	23524	Total Lipids in IDL	idl_tot_lipids	2	0.704719	0.0176642	39.9	0	0.6700977	0.7393403
AD	23524	Total Lipids in IDL	idl_tot_lipids	3	-0.6501938	0.2204085	-2.95	0.003	-1.082186	-0.2182011
AD	23525	Phospholipids in IDL	idl_phospholipids	1	-0.004436	0.0014881	-2.98	0.003	-0.0073527	-0.0015193
AD	23525	Phospholipids in IDL	idl_phospholipids	2	0.7047635	0.0176647	39.9	0	0.6701414	0.7393856
AD	23525	Phospholipids in IDL	idl_phospholipids	3	-0.6294354	0.2119376	-2.97	0.003	-1.044825	-0.2140454
AD	23526	Cholesterol in IDL	idl_chol	1	-0.0046659	0.0015692	-2.97	0.003	-0.0077416	-0.0015903
AD	23526	Cholesterol in IDL	idl_chol	2	0.7047119	0.0176641	39.9	0	0.6700909	0.7393329
AD	23526	Cholesterol in IDL	idl_chol	3	-0.6621065	0.2235103	-2.96	0.003	-1.100179	-0.2240343
AD	23527	Cholesteryl Esters in IDL	idl_steryl_esters	1	-0.0048804	0.0015838	-3.08	0.002	-0.0079845	-0.0017762
AD	23527	Cholesteryl Esters in IDL	idl_steryl_esters	2	0.704696	0.017664	39.89	0	0.6700752	0.7393167
AD	23527	Cholesteryl Esters in IDL	idl_steryl_esters	3	-0.6925484	0.2256428	-3.07	0.002	-1.1348	-0.2502967
AD	23528	Free Cholesterol in IDL	idl_fr_chol	1	-0.0039095	0.0014911	-2.62	0.009	-0.006832	-0.0009871
AD	23528	Free Cholesterol in IDL	idl_fr_chol	2	0.7047834	0.0176648	39.9	0	0.670161	0.7394058
AD	23528	Free Cholesterol in IDL	idl_fr_chol	3	-0.554711	0.2121989	-2.61	0.009	-0.9706131	-0.1388089
AD	23529	Triglycerides in IDL	idl_triglyc	1	-0.0003752	0.0003372	-1.11	0.266	-0.0010361	0.0002856
AD	23529	Triglycerides in IDL	idl_triglyc	2	0.7052391	0.0176638	39.93	0	0.6706187	0.7398595
AD	23529	Triglycerides in IDL	idl_triglyc	3	-0.0532055	0.0478343	-1.11	0.266	-0.1469591	0.040548
AD	23530	Concentration of Large LDL Particles	ldl_l_conc	1	-0.0075878	0.0017445	-4.35	0	-0.0110071	-0.0041686
AD	23530	Concentration of Large LDL Particles	ldl_l_conc	2	0.7043755	0.0176601	39.89	0	0.6697625	0.7389886
AD	23530	Concentration of Large LDL Particles	ldl_l_conc	3	-1.077244	0.2495393	-4.32	0	-1.566332	-0.5881554
AD	23531	Total Lipids in Large LDL	ldl_l_tot_lipids	1	-0.0071621	0.0017665	-4.05	0	-0.0106244	-0.0036998
AD	23531	Total Lipids in Large LDL	ldl_l_tot_lipids	2	0.7043935	0.0176623	39.88	0	0.669776	0.739011
AD	23531	Total Lipids in Large LDL	ldl_l_tot_lipids	3	-1.016777	0.2524584	-4.03	0	-1.511587	-0.5219678
AD	23532	Phospholipids in Large LDL	ldl_l_phospholipids	1	-0.0067379	0.0017252	-3.91	0	-0.0101191	-0.0033566
AD	23532	Phospholipids in Large LDL	ldl_l_phospholipids	2	0.7043604	0.017662	39.88	0	0.6697434	0.7389773
AD	23532	Phospholipids in Large LDL	ldl_l_phospholipids	3	-0.956595	0.2464714	-3.88	0	-1.43967	-0.47352
AD	23533	Cholesterol in Large LDL	ldl_l_chol	1	-0.0075174	0.0017755	-4.23	0	-0.0109974	-0.0040374
AD	23533	Cholesterol in Large LDL	ldl_l_chol	2	0.7043776	0.0176628	39.88	0	0.669759	0.7389961
AD	23533	Cholesterol in Large LDL	ldl_l_chol	3	-1.067243	0.2538871	-4.2	0	-1.564852	-0.5696333
AD	23534	Cholesteryl Esters in Large LDL	ldl_l_steryl_esters	1	-0.0078625	0.0017633	-4.46	0	-0.0113185	-0.0044064
AD	23534	Cholesteryl Esters in Large LDL	ldl_l_steryl_esters	2	0.7043032	0.0176623	39.88	0	0.6696857	0.7389207
AD	23534	Cholesteryl Esters in Large LDL	ldl_l_steryl_esters	3	-1.116345	0.2523537	-4.42	0	-1.61095	-0.6217413
AD	23535	Free Cholesterol in Large LDL	ldl_l_fr_chol	1	-0.0062219	0.0017582	-3.54	0	-0.009668	-0.0027758
AD	23535	Free Cholesterol in Large LDL	ldl_l_fr_chol	2	0.7046068	0.0176642	39.89	0	0.6699857	0.739228
AD	23535	Free Cholesterol in Large LDL	ldl_l_fr_chol	3	-0.8830271	0.2508078	-3.52	0	-1.374601	-0.3914529
AD	23536	Triglycerides in Large LDL	ldl_l_triglyc	1	-0.0007172	0.0006614	-1.08	0.278	-0.0020134	0.0005791
AD	23536	Triglycerides in Large LDL	ldl_l_triglyc	2	0.7052263	0.0176637	39.93	0	0.670606	0.7398466
AD	23536	Triglycerides in Large LDL	ldl_l_triglyc	3	-0.1016941	0.0938292	-1.08	0.278	-0.2855959	0.0822077
AD	23537	Concentration of Medium LDL Particles	ldl_m_conc	1	-0.0068711	0.0015249	-4.51	0	-0.0098599	-0.0038823
AD	23537	Concentration of Medium LDL Particles	ldl_m_conc	2	0.7042979	0.0176624	39.88	0	0.6696803	0.7389156
AD	23537	Concentration of Medium LDL Particles	ldl_m_conc	3	-0.9755924	0.2182536	-4.47	0	-1.403362	-0.5478233
AD	23538	Total Lipids in Medium LDL	ldl_m_tot_lipids	1	-0.0081257	0.0017326	-4.69	0	-0.0115216	-0.0047298
AD	23538	Total Lipids in Medium LDL	ldl_m_tot_lipids	2	0.704159	0.0176593	39.87	0	0.6695475	0.7387706
AD	23538	Total Lipids in Medium LDL	ldl_m_tot_lipids	3	-1.15396	0.2482019	-4.65	0	-1.640427	-0.6674933
AD	23539	Phospholipids in Medium LDL	ldl_m_phospholipids	1	-0.0085998	0.0018856	-4.56	0	-0.0122956	-0.004904
AD	23539	Phospholipids in Medium LDL	ldl_m_phospholipids	2	0.7041762	0.0176586	39.88	0	0.6695661	0.7387864
AD	23539	Phospholipids in Medium LDL	ldl_m_phospholipids	3	-1.221253	0.2700044	-4.52	0	-1.750452	-0.6920539
AD	23540	Cholesterol in Medium LDL	ldl_m_chol	1	-0.008205	0.0016911	-4.85	0	-0.0115194	-0.0048905
AD	23540	Cholesterol in Medium LDL	ldl_m_chol	2	0.7041078	0.0176595	39.87	0	0.6694958	0.7387197
AD	23540	Cholesterol in Medium LDL	ldl_m_chol	3	-1.165301	0.2424018	-4.81	0	-1.6404	-0.6902026
AD	23541	Cholesteryl Esters in Medium LDL	ldl_m_steryl_esters	1	-0.0077552	0.0015647	-4.96	0	-0.010822	-0.0046885
AD	23541	Cholesteryl Esters in Medium LDL	ldl_m_steryl_esters	2	0.7040755	0.0176593	39.87	0	0.6694639	0.7386872
AD	23541	Cholesteryl Esters in Medium LDL	ldl_m_steryl_esters	3	-1.101478	0.2243782	-4.91	0	-1.541251	-0.6617048
AD	23542	Free Cholesterol in Medium LDL	ldl_m_fr_chol	1	-0.0081198	0.0019078	-4.26	0	-0.011859	-0.0043807
AD	23542	Free Cholesterol in Medium LDL	ldl_m_fr_chol	2	0.7043406	0.0176606	39.88	0	0.6697264	0.7389548
AD	23542	Free Cholesterol in Medium LDL	ldl_m_fr_chol	3	-1.152829	0.2728155	-4.23	0	-1.687538	-0.6181209
AD	23543	Triglycerides in Medium LDL	ldl_m_triglyc	1	-0.0013814	0.0007103	-1.94	0.052	-0.0027735	1.07E-05
AD	23543	Triglycerides in Medium LDL	ldl_m_triglyc	2	0.7051905	0.0176632	39.92	0	0.6705711	0.7398098
AD	23543	Triglycerides in Medium LDL	ldl_m_triglyc	3	-0.1958916	0.1008658	-1.94	0.052	-0.393585	0.0018018
AD	23544	Concentration of Small LDL Particles	ldl_s_conc	1	-0.0074469	0.0016885	-4.41	0	-0.0107564	-0.0041375
AD	23544	Concentration of Small LDL Particles	ldl_s_conc	2	0.7043253	0.0176605	39.88	0	0.6697114	0.7389392
AD	23544	Concentration of Small LDL Particles	ldl_s_conc	3	-1.057311	0.2415814	-4.38	0	-1.530802	-0.5838203
AD	23545	Total Lipids in Small LDL	ldl_s_tot_lipids	1	-0.0089912	0.0019777	-4.55	0	-0.0128675	-0.005115
AD	23545	Total Lipids in Small LDL	ldl_s_tot_lipids	2	0.7042556	0.017659	39.88	0	0.6696447	0.7388666
AD	23545	Total Lipids in Small LDL	ldl_s_tot_lipids	3	-1.276701	0.2831218	-4.51	0	-1.831609	-0.721792
AD	23546	Phospholipids in Small LDL	ldl_s_phospholipids	1	-0.0090786	0.0022501	-4.03	0	-0.0134888	-0.0046685
AD	23546	Phospholipids in Small LDL	ldl_s_phospholipids	2	0.7044118	0.0176578	39.89	0	0.6698031	0.7390205
AD	23546	Phospholipids in Small LDL	ldl_s_phospholipids	3	-1.288824	0.3215183	-4.01	0	-1.918988	-0.6586593
AD	23547	Cholesterol in Small LDL	ldl_s_chol	1	-0.0088978	0.0018864	-4.72	0	-0.0125951	-0.0052004
AD	23547	Cholesterol in Small LDL	ldl_s_chol	2	0.7042112	0.0176597	39.88	0	0.6695987	0.7388237
AD	23547	Cholesterol in Small LDL	ldl_s_chol	3	-1.263509	0.2702241	-4.68	0	-1.793139	-0.7338798
AD	23548	Cholesteryl Esters in Small LDL	ldl_s_steryl_esters	1	-0.0083428	0.0017239	-4.84	0	-0.0117216	-0.0049641
AD	23548	Cholesteryl Esters in Small LDL	ldl_s_steryl_esters	2	0.704239	0.0176608	39.88	0	0.6696245	0.7388534
AD	23548	Cholesteryl Esters in Small LDL	ldl_s_steryl_esters	3	-1.184661	0.2470161	-4.8	0	-1.668804	-0.7005182
AD	23549	Free Cholesterol in Small LDL	ldl_s_fr_chol	1	-0.0081525	0.0020844	-3.91	0	-0.0122378	-0.0040673
AD	23549	Free Cholesterol in Small LDL	ldl_s_fr_chol	2	0.7043988	0.0176588	39.89	0	0.6697882	0.7390094
AD	23549	Free Cholesterol in Small LDL	ldl_s_fr_chol	3	-1.157371	0.2977388	-3.89	0	-1.740928	-0.5738139
AD	23550	Triglycerides in Small LDL	ldl_s_triglyc	1	-0.0012226	0.000477	-2.56	0.01	-0.0021575	-0.0002877
AD	23550	Triglycerides in Small LDL	ldl_s_triglyc	2	0.7051256	0.0176627	39.92	0	0.6705074	0.7397438
AD	23550	Triglycerides in Small LDL	ldl_s_triglyc	3	-0.1733851	0.067815	-2.56	0.011	-0.3063	-0.0404702
AD	23551	Concentration of Very Large HDL Particles	hdl_vl_conc	1	0.0007986	0.0005797	1.38	0.168	-0.0003377	0.0019349
AD	23551	Concentration of Very Large HDL Particles	hdl_vl_conc	2	0.70508	0.0176611	39.92	0	0.6704648	0.7396952
AD	23551	Concentration of Very Large HDL Particles	hdl_vl_conc	3	0.1132672	0.0822986	1.38	0.169	-0.0480352	0.2745696
AD	23552	Total Lipids in Very Large HDL	hdl_vl_tot_lipids	1	0.0007917	0.0004152	1.91	0.057	-2.21E-05	0.0016056
AD	23552	Total Lipids in Very Large HDL	hdl_vl_tot_lipids	2	0.7049833	0.0176594	39.92	0	0.6703715	0.7395951
AD	23552	Total Lipids in Very Large HDL	hdl_vl_tot_lipids	3	0.1123045	0.0589876	1.9	0.057	-0.0033091	0.227918
AD	23553	Phospholipids in Very Large HDL	hdl_vl_phospholipids	1	0.0005406	0.000261	2.07	0.038	2.91E-05	0.0010521
AD	23553	Phospholipids in Very Large HDL	hdl_vl_phospholipids	2	0.7049312	0.0176586	39.92	0	0.670321	0.7395415
AD	23553	Phospholipids in Very Large HDL	hdl_vl_phospholipids	3	0.0766915	0.0370833	2.07	0.039	0.0040096	0.1493733
AD	23554	Cholesterol in Very Large HDL	hdl_vl_chol	1	0.0009898	0.0006256	1.58	0.114	-0.0002363	0.0022159
AD	23554	Cholesterol in Very Large HDL	hdl_vl_chol	2	0.7050788	0.0176607	39.92	0	0.6704644	0.7396933
AD	23554	Cholesterol in Very Large HDL	hdl_vl_chol	3	0.1403823	0.0888197	1.58	0.114	-0.0337012	0.3144657
AD	23555	Cholesteryl Esters in Very Large HDL	hdl_vl_steryl_esters	1	0.0008614	0.0005797	1.49	0.137	-0.0002748	0.0019977
AD	23555	Cholesteryl Esters in Very Large HDL	hdl_vl_steryl_esters	2	0.7051022	0.017661	39.92	0	0.6704872	0.7397171
AD	23555	Cholesteryl Esters in Very Large HDL	hdl_vl_steryl_esters	3	0.1221738	0.0823008	1.48	0.138	-0.0391328	0.2834803
AD	23556	Free Cholesterol in Very Large HDL	hdl_vl_fr_chol	1	0.0017194	0.0008173	2.1	0.035	0.0001176	0.0033213
AD	23556	Free Cholesterol in Very Large HDL	hdl_vl_fr_chol	2	0.7049687	0.0176595	39.92	0	0.6703568	0.7395806
AD	23556	Free Cholesterol in Very Large HDL	hdl_vl_fr_chol	3	0.243902	0.1161395	2.1	0.036	0.0162728	0.4715313
AD	23557	Triglycerides in Very Large HDL	hdl_vl_triglyc	1	-0.0002139	0.0001778	-1.2	0.229	-0.0005623	0.0001346
AD	23557	Triglycerides in Very Large HDL	hdl_vl_triglyc	2	0.7054595	0.0176663	39.93	0	0.6708343	0.7400848
AD	23557	Triglycerides in Very Large HDL	hdl_vl_triglyc	3	-0.0303158	0.0252089	-1.2	0.229	-0.0797244	0.0190927
AD	23558	Concentration of Large HDL Particles	hdl_l_conc	1	-0.0001525	0.0001267	-1.2	0.229	-0.0004008	9.58E-05
AD	23558	Concentration of Large HDL Particles	hdl_l_conc	2	0.7051533	0.0176608	39.93	0	0.6705387	0.7397678
AD	23558	Concentration of Large HDL Particles	hdl_l_conc	3	-0.0216222	0.017979	-1.2	0.229	-0.0568604	0.0136161
AD	23559	Total Lipids in Large HDL	hdl_l_tot_lipids	1	-0.0003398	0.0002085	-1.63	0.103	-0.0007485	6.89E-05
AD	23559	Total Lipids in Large HDL	hdl_l_tot_lipids	2	0.705111	0.0176597	39.93	0	0.6704986	0.7397234
AD	23559	Total Lipids in Large HDL	hdl_l_tot_lipids	3	-0.0481864	0.0296073	-1.63	0.104	-0.1062156	0.0098428
AD	23560	Phospholipids in Large HDL	hdl_l_phospholipids	1	-0.0005543	0.0003131	-1.77	0.077	-0.0011679	5.93E-05
AD	23560	Phospholipids in Large HDL	hdl_l_phospholipids	2	0.705135	0.0176597	39.93	0	0.6705226	0.7397473
AD	23560	Phospholipids in Large HDL	hdl_l_phospholipids	3	-0.0786129	0.0444533	-1.77	0.077	-0.1657399	0.0085141
AD	23561	Cholesterol in Large HDL	hdl_l_chol	1	-4.06E-05	7.96E-05	-0.51	0.61	-0.0001967	0.0001155
AD	23561	Cholesterol in Large HDL	hdl_l_chol	2	0.7051382	0.0176603	39.93	0	0.6705246	0.7397519
AD	23561	Cholesterol in Large HDL	hdl_l_chol	3	-0.0057551	0.0112971	-0.51	0.61	-0.0278969	0.0163867
AD	23562	Cholesteryl Esters in Large HDL	hdl_l_steryl_esters	1	-8.89E-05	9.32E-05	-0.95	0.34	-0.0002717	9.38E-05
AD	23562	Cholesteryl Esters in Large HDL	hdl_l_steryl_esters	2	0.705134	0.0176603	39.93	0	0.6705204	0.7397476
AD	23562	Cholesteryl Esters in Large HDL	hdl_l_steryl_esters	3	-0.0126146	0.0132266	-0.95	0.34	-0.0385383	0.0133092
AD	23563	Free Cholesterol in Large HDL	hdl_l_fr_chol	1	0.0001422	0.0001158	1.23	0.219	-8.47E-05	0.0003691
AD	23563	Free Cholesterol in Large HDL	hdl_l_fr_chol	2	0.7051643	0.0176605	39.93	0	0.6705503	0.7397783
AD	23563	Free Cholesterol in Large HDL	hdl_l_fr_chol	3	0.0201654	0.0164255	1.23	0.22	-0.0120279	0.0523587
AD	23564	Triglycerides in Large HDL	hdl_l_triglyc	1	-0.0002252	0.000687	-0.33	0.743	-0.0015717	0.0011213
AD	23564	Triglycerides in Large HDL	hdl_l_triglyc	2	0.7052675	0.0176645	39.93	0	0.6706456	0.7398893
AD	23564	Triglycerides in Large HDL	hdl_l_triglyc	3	-0.0319322	0.0974237	-0.33	0.743	-0.2228791	0.1590148
AD	23565	Concentration of Medium HDL Particles	hdl_m_conc	1	0.0001359	0.000712	0.19	0.849	-0.0012595	0.0015313
AD	23565	Concentration of Medium HDL Particles	hdl_m_conc	2	0.7053122	0.0176648	39.93	0	0.6706898	0.7399347
AD	23565	Concentration of Medium HDL Particles	hdl_m_conc	3	0.0192728	0.1009436	0.19	0.849	-0.178573	0.2171186
AD	23566	Total Lipids in Medium HDL	hdl_m_tot_lipids	1	0.0001381	0.0008011	0.17	0.863	-0.0014321	0.0017082
AD	23566	Total Lipids in Medium HDL	hdl_m_tot_lipids	2	0.7053089	0.0176649	39.93	0	0.6706863	0.7399314
AD	23566	Total Lipids in Medium HDL	hdl_m_tot_lipids	3	0.019577	0.1135869	0.17	0.863	-0.2030491	0.2422032
AD	23567	Phospholipids in Medium HDL	hdl_m_phospholipids	1	0.000217	0.0009139	0.24	0.812	-0.0015742	0.0020082
AD	23567	Phospholipids in Medium HDL	hdl_m_phospholipids	2	0.7052997	0.017665	39.93	0	0.6706769	0.7399224
AD	23567	Phospholipids in Medium HDL	hdl_m_phospholipids	3	0.0307701	0.1295832	0.24	0.812	-0.2232084	0.2847486
AD	23568	Cholesterol in Medium HDL	hdl_m_chol	1	-2.61E-05	0.000592	-0.04	0.965	-0.0011863	0.0011341
AD	23568	Cholesterol in Medium HDL	hdl_m_chol	2	0.7053219	0.0176644	39.93	0	0.6707002	0.7399435
AD	23568	Cholesterol in Medium HDL	hdl_m_chol	3	-0.0036959	0.0839262	-0.04	0.965	-0.1681882	0.1607964
AD	23569	Cholesteryl Esters in Medium HDL	hdl_m_steryl_esters	1	-5.61E-05	0.0006289	-0.09	0.929	-0.0012887	0.0011766
AD	23569	Cholesteryl Esters in Medium HDL	hdl_m_steryl_esters	2	0.7053235	0.0176644	39.93	0	0.6707019	0.739945
AD	23569	Cholesteryl Esters in Medium HDL	hdl_m_steryl_esters	3	-0.0079493	0.0891651	-0.09	0.929	-0.1827096	0.166811
AD	23570	Free Cholesterol in Medium HDL	hdl_m_fr_chol	1	7.84E-05	0.0004219	0.19	0.853	-0.0007485	0.0009054
AD	23570	Free Cholesterol in Medium HDL	hdl_m_fr_chol	2	0.7053111	0.0176648	39.93	0	0.6706886	0.7399335
AD	23570	Free Cholesterol in Medium HDL	hdl_m_fr_chol	3	0.0111184	0.0598227	0.19	0.853	-0.106132	0.1283687
AD	23571	Triglycerides in Medium HDL	hdl_m_triglyc	1	0.0012078	0.0008161	1.48	0.139	-0.0003917	0.0028073
AD	23571	Triglycerides in Medium HDL	hdl_m_triglyc	2	0.7052539	0.0176646	39.92	0	0.6706321	0.7398758
AD	23571	Triglycerides in Medium HDL	hdl_m_triglyc	3	0.1712631	0.1158029	1.48	0.139	-0.0557065	0.3982326
AD	23572	Concentration of Small HDL Particles	hdl_s_conc	1	-0.0007621	0.0002713	-2.81	0.005	-0.0012939	-0.0002303
AD	23572	Concentration of Small HDL Particles	hdl_s_conc	2	0.7043345	0.0176629	39.88	0	0.6697158	0.7389532
AD	23572	Concentration of Small HDL Particles	hdl_s_conc	3	-0.1082002	0.0386655	-2.8	0.005	-0.1839832	-0.0324172
AD	23573	Total Lipids in Small HDL	hdl_s_tot_lipids	1	0.0008125	0.0002992	2.72	0.007	0.0002261	0.0013989
AD	23573	Total Lipids in Small HDL	hdl_s_tot_lipids	2	0.7045489	0.0176639	39.89	0	0.6699284	0.7391694
AD	23573	Total Lipids in Small HDL	hdl_s_tot_lipids	3	0.1153252	0.0425853	2.71	0.007	0.0318596	0.1987909
AD	23574	Phospholipids in Small HDL	hdl_s_phospholipids	1	0.0014666	0.0005578	2.63	0.009	0.0003733	0.0025598
AD	23574	Phospholipids in Small HDL	hdl_s_phospholipids	2	0.7046958	0.0176647	39.89	0	0.6700737	0.7393179
AD	23574	Phospholipids in Small HDL	hdl_s_phospholipids	3	0.2081156	0.0793803	2.62	0.009	0.052533	0.3636982
AD	23575	Cholesterol in Small HDL	hdl_s_chol	1	-0.0006984	0.0002629	-2.66	0.008	-0.0012136	-0.0001832
AD	23575	Cholesterol in Small HDL	hdl_s_chol	2	0.7044593	0.0176635	39.88	0	0.6698394	0.7390792
AD	23575	Cholesterol in Small HDL	hdl_s_chol	3	-0.0991425	0.0374365	-2.65	0.008	-0.1725166	-0.0257683
AD	23576	Cholesteryl Esters in Small HDL	hdl_s_steryl_esters	1	-0.0005516	0.0002296	-2.4	0.016	-0.0010015	-0.0001017
AD	23576	Cholesteryl Esters in Small HDL	hdl_s_steryl_esters	2	0.7044103	0.0176631	39.88	0	0.6697913	0.7390293
AD	23576	Cholesteryl Esters in Small HDL	hdl_s_steryl_esters	3	-0.0783058	0.0326794	-2.4	0.017	-0.1423562	-0.0142554
AD	23577	Free Cholesterol in Small HDL	hdl_s_fr_chol	1	-0.0008953	0.0003489	-2.57	0.01	-0.0015791	-0.0002116
AD	23577	Free Cholesterol in Small HDL	hdl_s_fr_chol	2	0.7047885	0.0176648	39.9	0	0.6701661	0.7394109
AD	23577	Free Cholesterol in Small HDL	hdl_s_fr_chol	3	-0.1270376	0.0496428	-2.56	0.01	-0.2243358	-0.0297395
AD	23578	Triglycerides in Small HDL	hdl_s_triglyc	1	0.0005842	0.0002672	2.19	0.029	6.04E-05	0.001108
AD	23578	Triglycerides in Small HDL	hdl_s_triglyc	2	0.7050479	0.0176615	39.92	0	0.670432	0.7396637
AD	23578	Triglycerides in Small HDL	hdl_s_triglyc	3	0.08286	0.0379647	2.18	0.029	0.0084506	0.1572694
AD	23579	Phospholipids to Total Lipids in Chylomicrons and Extremely Large VLDL percentage	vldl_xl_pct_phospholipids	1	7.54E-06	0.0005464	0.01	0.989	-0.0010633	0.0010784
AD	23579	Phospholipids to Total Lipids in Chylomicrons and Extremely Large VLDL percentage	vldl_xl_pct_phospholipids	2	0.7053213	0.0176647	39.93	0	0.6706991	0.7399436
AD	23579	Phospholipids to Total Lipids in Chylomicrons and Extremely Large VLDL percentage	vldl_xl_pct_phospholipids	3	0.0010688	0.0774611	0.01	0.989	-0.1507521	0.1528898
AD	23580	Cholesterol to Total Lipids in Chylomicrons and Extremely Large VLDL percentage	vldl_xl_pct_chol	1	-7.10E-06	0.0001022	-0.07	0.945	-0.0002074	0.0001932
AD	23580	Cholesterol to Total Lipids in Chylomicrons and Extremely Large VLDL percentage	vldl_xl_pct_chol	2	0.7053223	0.0176642	39.93	0	0.6707012	0.7399435
AD	23580	Cholesterol to Total Lipids in Chylomicrons and Extremely Large VLDL percentage	vldl_xl_pct_chol	3	-0.001007	0.01449	-0.07	0.945	-0.0294068	0.0273928
AD	23581	Cholesteryl Esters to Total Lipids in Chylomicrons and Extremely Large VLDL percentage	vldl_xl_pct_steryl_esters	1	-0.00021	0.0003073	-0.68	0.494	-0.0008123	0.0003923
AD	23581	Cholesteryl Esters to Total Lipids in Chylomicrons and Extremely Large VLDL percentage	vldl_xl_pct_steryl_esters	2	0.7053277	0.0176635	39.93	0	0.6707078	0.7399475
AD	23581	Cholesteryl Esters to Total Lipids in Chylomicrons and Extremely Large VLDL percentage	vldl_xl_pct_steryl_esters	3	-0.029778	0.0435753	-0.68	0.494	-0.115184	0.0556279
AD	23582	Free Cholesterol to Total Lipids in Chylomicrons and Extremely Large VLDL percentage	vldl_xl_pct_fr_chol	1	-0.0003635	0.0002443	-1.49	0.137	-0.0008422	0.0001153
AD	23582	Free Cholesterol to Total Lipids in Chylomicrons and Extremely Large VLDL percentage	vldl_xl_pct_fr_chol	2	0.7051562	0.017665	39.92	0	0.6705335	0.739779
AD	23582	Free Cholesterol to Total Lipids in Chylomicrons and Extremely Large VLDL percentage	vldl_xl_pct_fr_chol	3	-0.0515424	0.0346742	-1.49	0.137	-0.1195026	0.0164178
AD	23583	Triglycerides to Total Lipids in Chylomicrons and Extremely Large VLDL percentage	vldl_xl_pct_triglyc	1	5.11E-07	3.84E-05	0.01	0.989	-7.47E-05	7.58E-05
AD	23583	Triglycerides to Total Lipids in Chylomicrons and Extremely Large VLDL percentage	vldl_xl_pct_triglyc	2	0.7053211	0.0176647	39.93	0	0.670699	0.7399432
AD	23583	Triglycerides to Total Lipids in Chylomicrons and Extremely Large VLDL percentage	vldl_xl_pct_triglyc	3	7.24E-05	0.0054437	0.01	0.989	-0.010597	0.0107418
AD	23584	Phospholipids to Total Lipids in Very Large VLDL percentage	vldl_vl_pct_phospholipids	1	-0.0015633	0.0007043	-2.22	0.026	-0.0029437	-0.000183
AD	23584	Phospholipids to Total Lipids in Very Large VLDL percentage	vldl_vl_pct_phospholipids	2	0.7051931	0.0176674	39.92	0	0.6705657	0.7398205
AD	23584	Phospholipids to Total Lipids in Very Large VLDL percentage	vldl_vl_pct_phospholipids	3	-0.2216858	0.1000424	-2.22	0.027	-0.4177653	-0.0256063
AD	23585	Cholesterol to Total Lipids in Very Large VLDL percentage	vldl_vl_pct_chol	1	0.0008536	0.0006142	1.39	0.165	-0.0003502	0.0020573
AD	23585	Cholesterol to Total Lipids in Very Large VLDL percentage	vldl_vl_pct_chol	2	0.7052658	0.0176639	39.93	0	0.6706451	0.7398865
AD	23585	Cholesterol to Total Lipids in Very Large VLDL percentage	vldl_vl_pct_chol	3	0.1210268	0.0871404	1.39	0.165	-0.0497652	0.2918188
AD	23586	Cholesteryl Esters to Total Lipids in Very Large VLDL percentage	vldl_vl_pct_steryl_esters	1	0.0007804	0.0005922	1.32	0.188	-0.0003803	0.0019411
AD	23586	Cholesteryl Esters to Total Lipids in Very Large VLDL percentage	vldl_vl_pct_steryl_esters	2	0.7052633	0.0176637	39.93	0	0.6706431	0.7398835
AD	23586	Cholesteryl Esters to Total Lipids in Very Large VLDL percentage	vldl_vl_pct_steryl_esters	3	0.1106531	0.0840206	1.32	0.188	-0.0540242	0.2753303
AD	23587	Free Cholesterol to Total Lipids in Very Large VLDL percentage	vldl_vl_pct_fr_chol	1	0.0013456	0.0006532	2.06	0.039	6.53E-05	0.0026259
AD	23587	Free Cholesterol to Total Lipids in Very Large VLDL percentage	vldl_vl_pct_fr_chol	2	0.7052343	0.0176634	39.93	0	0.6706146	0.7398539
AD	23587	Free Cholesterol to Total Lipids in Very Large VLDL percentage	vldl_vl_pct_fr_chol	3	0.1908036	0.0927558	2.06	0.04	0.0090056	0.3726016
AD	23588	Triglycerides to Total Lipids in Very Large VLDL percentage	vldl_vl_pct_triglyc	1	0.0010458	0.0007566	1.38	0.167	-0.0004372	0.0025288
AD	23588	Triglycerides to Total Lipids in Very Large VLDL percentage	vldl_vl_pct_triglyc	2	0.7053714	0.0176653	39.93	0	0.670748	0.7399948
AD	23588	Triglycerides to Total Lipids in Very Large VLDL percentage	vldl_vl_pct_triglyc	3	0.1482638	0.1073229	1.38	0.167	-0.0620851	0.3586127
AD	23589	Phospholipids to Total Lipids in Large VLDL percentage	vldl_l_pct_phospholipids	1	-0.0001463	0.0001247	-1.17	0.241	-0.0003908	9.81E-05
AD	23589	Phospholipids to Total Lipids in Large VLDL percentage	vldl_l_pct_phospholipids	2	0.70521	0.0176622	39.93	0	0.6705927	0.7398273
AD	23589	Phospholipids to Total Lipids in Large VLDL percentage	vldl_l_pct_phospholipids	3	-0.0207526	0.0176947	-1.17	0.241	-0.0554335	0.0139283
AD	23590	Cholesterol to Total Lipids in Large VLDL percentage	vldl_l_pct_chol	1	0.0007392	0.0006268	1.18	0.238	-0.0004893	0.0019678
AD	23590	Cholesterol to Total Lipids in Large VLDL percentage	vldl_l_pct_chol	2	0.7053609	0.0176646	39.93	0	0.670739	0.7399828
AD	23590	Cholesterol to Total Lipids in Large VLDL percentage	vldl_l_pct_chol	3	0.1047995	0.088897	1.18	0.238	-0.0694354	0.2790344
AD	23591	Cholesteryl Esters to Total Lipids in Large VLDL percentage	vldl_l_pct_steryl_esters	1	0.0005357	0.00047	1.14	0.254	-0.0003854	0.0014569
AD	23591	Cholesteryl Esters to Total Lipids in Large VLDL percentage	vldl_l_pct_steryl_esters	2	0.7053446	0.0176646	39.93	0	0.6707225	0.7399667
AD	23591	Cholesteryl Esters to Total Lipids in Large VLDL percentage	vldl_l_pct_steryl_esters	3	0.0759556	0.0666541	1.14	0.254	-0.0546841	0.2065953
AD	23592	Free Cholesterol to Total Lipids in Large VLDL percentage	vldl_l_pct_fr_chol	1	0.0010266	0.0007799	1.32	0.188	-0.0005021	0.0025552
AD	23592	Free Cholesterol to Total Lipids in Large VLDL percentage	vldl_l_pct_fr_chol	2	0.7053888	0.0176642	39.93	0	0.6707677	0.74001
AD	23592	Free Cholesterol to Total Lipids in Large VLDL percentage	vldl_l_pct_fr_chol	3	0.1455301	0.1106121	1.32	0.188	-0.0712655	0.3623258
AD	23593	Triglycerides to Total Lipids in Large VLDL percentage	vldl_l_pct_triglyc	1	0.0001103	0.0005455	0.2	0.84	-0.0009588	0.0011794
AD	23593	Triglycerides to Total Lipids in Large VLDL percentage	vldl_l_pct_triglyc	2	0.7053302	0.0176646	39.93	0	0.6707083	0.7399522
AD	23593	Triglycerides to Total Lipids in Large VLDL percentage	vldl_l_pct_triglyc	3	0.0156381	0.0773365	0.2	0.84	-0.1359387	0.1672148
AD	23594	Phospholipids to Total Lipids in Medium VLDL percentage	vldl_m_pct_phospholipids	1	-0.0003949	0.0011388	-0.35	0.729	-0.0026269	0.0018372
AD	23594	Phospholipids to Total Lipids in Medium VLDL percentage	vldl_m_pct_phospholipids	2	0.7053089	0.0176643	39.93	0	0.6706876	0.7399302
AD	23594	Phospholipids to Total Lipids in Medium VLDL percentage	vldl_m_pct_phospholipids	3	-0.0559878	0.1614732	-0.35	0.729	-0.3724695	0.260494
AD	23595	Cholesterol to Total Lipids in Medium VLDL percentage	vldl_m_pct_chol	1	4.84E-06	0.0009147	0.01	0.996	-0.0017879	0.0017975
AD	23595	Cholesterol to Total Lipids in Medium VLDL percentage	vldl_m_pct_chol	2	0.7053201	0.0176645	39.93	0	0.6706983	0.7399419
AD	23595	Cholesterol to Total Lipids in Medium VLDL percentage	vldl_m_pct_chol	3	0.0006864	0.1296796	0.01	0.996	-0.2534809	0.2548538
AD	23596	Cholesteryl Esters to Total Lipids in Medium VLDL percentage	vldl_m_pct_steryl_esters	1	-7.61E-05	0.0008528	-0.09	0.929	-0.0017477	0.0015955
AD	23596	Cholesteryl Esters to Total Lipids in Medium VLDL percentage	vldl_m_pct_steryl_esters	2	0.7053206	0.0176645	39.93	0	0.6706989	0.7399424
AD	23596	Cholesteryl Esters to Total Lipids in Medium VLDL percentage	vldl_m_pct_steryl_esters	3	-0.0107894	0.1209167	-0.09	0.929	-0.2477817	0.226203
AD	23597	Free Cholesterol to Total Lipids in Medium VLDL percentage	vldl_m_pct_fr_chol	1	-0.0002899	0.0009594	-0.3	0.763	-0.0021703	0.0015906
AD	23597	Free Cholesterol to Total Lipids in Medium VLDL percentage	vldl_m_pct_fr_chol	2	0.7053014	0.0176646	39.93	0	0.6706794	0.7399234
AD	23597	Free Cholesterol to Total Lipids in Medium VLDL percentage	vldl_m_pct_fr_chol	3	-0.0411017	0.136039	-0.3	0.763	-0.3077332	0.2255299
AD	23598	Triglycerides to Total Lipids in Medium VLDL percentage	vldl_m_pct_triglyc	1	0.0006608	0.0010566	0.63	0.532	-0.00141	0.0027316
AD	23598	Triglycerides to Total Lipids in Medium VLDL percentage	vldl_m_pct_triglyc	2	0.7053351	0.017664	39.93	0	0.6707142	0.7399559
AD	23598	Triglycerides to Total Lipids in Medium VLDL percentage	vldl_m_pct_triglyc	3	0.0936854	0.1498095	0.63	0.532	-0.1999358	0.3873066
AD	23599	Phospholipids to Total Lipids in Small VLDL percentage	vldl_s_pct_phospholipids	1	-0.0011887	0.0013836	-0.86	0.39	-0.0039005	0.0015231
AD	23599	Phospholipids to Total Lipids in Small VLDL percentage	vldl_s_pct_phospholipids	2	0.7052165	0.0176649	39.92	0	0.6705939	0.7398392
AD	23599	Phospholipids to Total Lipids in Small VLDL percentage	vldl_s_pct_phospholipids	3	-0.1685562	0.1962676	-0.86	0.39	-0.5532337	0.2161213
AD	23600	Cholesterol to Total Lipids in Small VLDL percentage	vldl_s_pct_chol	1	-0.0006692	0.0012091	-0.55	0.58	-0.0030389	0.0017005
AD	23600	Cholesterol to Total Lipids in Small VLDL percentage	vldl_s_pct_chol	2	0.7052795	0.0176646	39.93	0	0.6706575	0.7399015
AD	23600	Cholesterol to Total Lipids in Small VLDL percentage	vldl_s_pct_chol	3	-0.0948796	0.1714562	-0.55	0.58	-0.4309276	0.2411684
AD	23601	Cholesteryl Esters to Total Lipids in Small VLDL percentage	vldl_s_pct_steryl_esters	1	-0.0001695	0.0010675	-0.16	0.874	-0.0022619	0.0019228
AD	23601	Cholesteryl Esters to Total Lipids in Small VLDL percentage	vldl_s_pct_steryl_esters	2	0.7053116	0.0176645	39.93	0	0.6706898	0.7399335
AD	23601	Cholesteryl Esters to Total Lipids in Small VLDL percentage	vldl_s_pct_steryl_esters	3	-0.0240346	0.1513611	-0.16	0.874	-0.3206969	0.2726276
AD	23602	Free Cholesterol to Total Lipids in Small VLDL percentage	vldl_s_pct_fr_chol	1	-0.001323	0.0012431	-1.06	0.287	-0.0037594	0.0011134
AD	23602	Free Cholesterol to Total Lipids in Small VLDL percentage	vldl_s_pct_fr_chol	2	0.7052184	0.0176649	39.92	0	0.6705959	0.739841
AD	23602	Free Cholesterol to Total Lipids in Small VLDL percentage	vldl_s_pct_fr_chol	3	-0.187603	0.1763604	-1.06	0.287	-0.533263	0.158057
AD	23603	Triglycerides to Total Lipids in Small VLDL percentage	vldl_s_pct_triglyc	1	-0.0005142	0.001356	-0.38	0.705	-0.003172	0.0021436
AD	23603	Triglycerides to Total Lipids in Small VLDL percentage	vldl_s_pct_triglyc	2	0.7052755	0.0176649	39.93	0	0.670653	0.7398981
AD	23603	Triglycerides to Total Lipids in Small VLDL percentage	vldl_s_pct_triglyc	3	-0.0729078	0.1922913	-0.38	0.705	-0.4497918	0.3039762
AD	23604	Phospholipids to Total Lipids in Very Small VLDL percentage	vldl_vs_pct_phospholipids	1	-0.0008324	0.000471	-1.77	0.077	-0.0017555	9.08E-05
AD	23604	Phospholipids to Total Lipids in Very Small VLDL percentage	vldl_vs_pct_phospholipids	2	0.7051341	0.0176649	39.92	0	0.6705115	0.7397567
AD	23604	Phospholipids to Total Lipids in Very Small VLDL percentage	vldl_vs_pct_phospholipids	3	-0.1180425	0.0668791	-1.77	0.078	-0.2491231	0.0130382
AD	23605	Cholesterol to Total Lipids in Very Small VLDL percentage	vldl_vs_pct_chol	1	-0.0010394	0.0007648	-1.36	0.174	-0.0025384	0.0004597
AD	23605	Cholesterol to Total Lipids in Very Small VLDL percentage	vldl_vs_pct_chol	2	0.7051603	0.0176647	39.92	0	0.670538	0.7397825
AD	23605	Cholesterol to Total Lipids in Very Small VLDL percentage	vldl_vs_pct_chol	3	-0.147396	0.1085509	-1.36	0.175	-0.3601519	0.0653599
AD	23606	Cholesteryl Esters to Total Lipids in Very Small VLDL percentage	vldl_vs_pct_steryl_esters	1	-0.0011103	0.0007753	-1.43	0.152	-0.0026298	0.0004092
AD	23606	Cholesteryl Esters to Total Lipids in Very Small VLDL percentage	vldl_vs_pct_steryl_esters	2	0.7051849	0.0176654	39.92	0	0.6705614	0.7398084
AD	23606	Cholesteryl Esters to Total Lipids in Very Small VLDL percentage	vldl_vs_pct_steryl_esters	3	-0.1574465	0.1100321	-1.43	0.152	-0.3731053	0.0582124
AD	23607	Free Cholesterol to Total Lipids in Very Small VLDL percentage	vldl_vs_pct_fr_chol	1	-0.0003534	0.0004932	-0.72	0.474	-0.00132	0.0006133
AD	23607	Free Cholesterol to Total Lipids in Very Small VLDL percentage	vldl_vs_pct_fr_chol	2	0.7051429	0.0176651	39.92	0	0.67052	0.7397658
AD	23607	Free Cholesterol to Total Lipids in Very Small VLDL percentage	vldl_vs_pct_fr_chol	3	-0.0501104	0.0699737	-0.72	0.474	-0.1872564	0.0870355
AD	23608	Triglycerides to Total Lipids in Very Small VLDL percentage	vldl_vs_pct_triglyc	1	-0.0007946	0.0008649	-0.92	0.358	-0.0024899	0.0009006
AD	23608	Triglycerides to Total Lipids in Very Small VLDL percentage	vldl_vs_pct_triglyc	2	0.705209	0.0176654	39.92	0	0.6705855	0.7398326
AD	23608	Triglycerides to Total Lipids in Very Small VLDL percentage	vldl_vs_pct_triglyc	3	-0.1126823	0.1227035	-0.92	0.358	-0.3531768	0.1278122
AD	23609	Phospholipids to Total Lipids in IDL percentage	idl_pct_phospholipids	1	-0.0007524	0.0007765	-0.97	0.333	-0.0022744	0.0007696
AD	23609	Phospholipids to Total Lipids in IDL percentage	idl_pct_phospholipids	2	0.7051916	0.0176631	39.92	0	0.6705726	0.7398106
AD	23609	Phospholipids to Total Lipids in IDL percentage	idl_pct_phospholipids	3	-0.1066932	0.11017	-0.97	0.333	-0.3226224	0.1092361
AD	23610	Cholesterol to Total Lipids in IDL percentage	idl_pct_chol	1	-0.0021185	0.0009875	-2.15	0.032	-0.0040539	-0.0001831
AD	23610	Cholesterol to Total Lipids in IDL percentage	idl_pct_chol	2	0.7050508	0.017663	39.92	0	0.6704321	0.7396696
AD	23610	Cholesterol to Total Lipids in IDL percentage	idl_pct_chol	3	-0.3004784	0.1403121	-2.14	0.032	-0.5754852	-0.0254717
AD	23611	Cholesteryl Esters to Total Lipids in IDL percentage	idl_pct_steryl_esters	1	-0.002906	0.0010425	-2.79	0.005	-0.0049493	-0.0008627
AD	23611	Cholesteryl Esters to Total Lipids in IDL percentage	idl_pct_steryl_esters	2	0.7050818	0.0176619	39.92	0	0.6704652	0.7396984
AD	23611	Cholesteryl Esters to Total Lipids in IDL percentage	idl_pct_steryl_esters	3	-0.412148	0.1482662	-2.78	0.005	-0.7027443	-0.1215516
AD	23612	Free Cholesterol to Total Lipids in IDL percentage	idl_pct_fr_chol	1	-2.10E-05	0.0004162	-0.05	0.96	-0.0008368	0.0007947
AD	23612	Free Cholesterol to Total Lipids in IDL percentage	idl_pct_fr_chol	2	0.7053139	0.0176649	39.93	0	0.6706913	0.7399365
AD	23612	Free Cholesterol to Total Lipids in IDL percentage	idl_pct_fr_chol	3	-0.0029845	0.0590139	-0.05	0.96	-0.1186495	0.1126806
AD	23613	Triglycerides to Total Lipids in IDL percentage	idl_pct_triglyc	1	-0.0019124	0.0010707	-1.79	0.074	-0.0040109	0.0001861
AD	23613	Triglycerides to Total Lipids in IDL percentage	idl_pct_triglyc	2	0.705147	0.0176639	39.92	0	0.6705264	0.7397677
AD	23613	Triglycerides to Total Lipids in IDL percentage	idl_pct_triglyc	3	-0.2712103	0.1520301	-1.78	0.074	-0.5691839	0.0267633
AD	23614	Phospholipids to Total Lipids in Large LDL percentage	ldl_l_pct_phospholipids	1	-0.0007667	0.0005825	-1.32	0.188	-0.0019085	0.000375
AD	23614	Phospholipids to Total Lipids in Large LDL percentage	ldl_l_pct_phospholipids	2	0.7054447	0.0176658	39.93	0	0.6708205	0.740069
AD	23614	Phospholipids to Total Lipids in Large LDL percentage	ldl_l_pct_phospholipids	3	-0.1086856	0.0826062	-1.32	0.188	-0.2705907	0.0532196
AD	23615	Cholesterol to Total Lipids in Large LDL percentage	ldl_l_pct_chol	1	-0.0050952	0.00131	-3.89	0	-0.0076627	-0.0025278
AD	23615	Cholesterol to Total Lipids in Large LDL percentage	ldl_l_pct_chol	2	0.7050906	0.017663	39.92	0	0.6704717	0.7397095
AD	23615	Cholesterol to Total Lipids in Large LDL percentage	ldl_l_pct_chol	3	-0.7226364	0.1867488	-3.87	0	-1.088657	-0.3566154
AD	23616	Cholesteryl Esters to Total Lipids in Large LDL percentage	ldl_l_pct_steryl_esters	1	-0.0055887	0.0009757	-5.73	0	-0.0075011	-0.0036763
AD	23616	Cholesteryl Esters to Total Lipids in Large LDL percentage	ldl_l_pct_steryl_esters	2	0.7049756	0.0176583	39.92	0	0.6703659	0.7395853
AD	23616	Cholesteryl Esters to Total Lipids in Large LDL percentage	ldl_l_pct_steryl_esters	3	-0.792748	0.1399241	-5.67	0	-1.066994	-0.5185017
AD	23617	Free Cholesterol to Total Lipids in Large LDL percentage	ldl_l_pct_fr_chol	1	0.0004414	0.000763	0.58	0.563	-0.0010541	0.0019369
AD	23617	Free Cholesterol to Total Lipids in Large LDL percentage	ldl_l_pct_fr_chol	2	0.7053186	0.0176638	39.93	0	0.6706982	0.7399389
AD	23617	Free Cholesterol to Total Lipids in Large LDL percentage	ldl_l_pct_fr_chol	3	0.0625808	0.1081932	0.58	0.563	-0.149474	0.2746356
AD	23618	Triglycerides to Total Lipids in Large LDL percentage	ldl_l_pct_triglyc	1	-0.0033707	0.0011069	-3.05	0.002	-0.0055402	-0.0012012
AD	23618	Triglycerides to Total Lipids in Large LDL percentage	ldl_l_pct_triglyc	2	0.7049637	0.0176632	39.91	0	0.6703445	0.739583
AD	23618	Triglycerides to Total Lipids in Large LDL percentage	ldl_l_pct_triglyc	3	-0.478134	0.1575655	-3.03	0.002	-0.7869567	-0.1693113
AD	23619	Phospholipids to Total Lipids in Medium LDL percentage	ldl_m_pct_phospholipids	1	0.0022099	0.0009606	2.3	0.021	0.0003271	0.0040927
AD	23619	Phospholipids to Total Lipids in Medium LDL percentage	ldl_m_pct_phospholipids	2	0.7053097	0.0176689	39.92	0	0.6706794	0.7399401
AD	23619	Phospholipids to Total Lipids in Medium LDL percentage	ldl_m_pct_phospholipids	3	0.3133243	0.1364096	2.3	0.022	0.0459665	0.5806822
AD	23620	Cholesterol to Total Lipids in Medium LDL percentage	ldl_m_pct_chol	1	-0.0017294	0.0004916	-3.52	0	-0.0026929	-0.0007659
AD	23620	Cholesterol to Total Lipids in Medium LDL percentage	ldl_m_pct_chol	2	0.7049967	0.0176654	39.91	0	0.6703731	0.7396202
AD	23620	Cholesterol to Total Lipids in Medium LDL percentage	ldl_m_pct_chol	3	-0.2453028	0.0700356	-3.5	0	-0.3825701	-0.1080356
AD	23621	Cholesteryl Esters to Total Lipids in Medium LDL percentage	ldl_m_pct_steryl_esters	1	0.001606	0.0004119	3.9	0	0.0007986	0.0024133
AD	23621	Cholesteryl Esters to Total Lipids in Medium LDL percentage	ldl_m_pct_steryl_esters	2	0.7048117	0.0176657	39.9	0	0.6701875	0.7394359
AD	23621	Cholesteryl Esters to Total Lipids in Medium LDL percentage	ldl_m_pct_steryl_esters	3	0.2278578	0.0586985	3.88	0	0.112811	0.3429047
AD	23622	Free Cholesterol to Total Lipids in Medium LDL percentage	ldl_m_pct_fr_chol	1	0.0009469	0.0008059	1.17	0.24	-0.0006327	0.0025265
AD	23622	Free Cholesterol to Total Lipids in Medium LDL percentage	ldl_m_pct_fr_chol	2	0.7053172	0.017665	39.93	0	0.6706944	0.73994
AD	23622	Free Cholesterol to Total Lipids in Medium LDL percentage	ldl_m_pct_fr_chol	3	0.1342509	0.1143139	1.17	0.24	-0.0898001	0.3583019
AD	23623	Triglycerides to Total Lipids in Medium LDL percentage	ldl_m_pct_triglyc	1	-0.0031625	0.0010779	-2.93	0.003	-0.0052752	-0.0010497
AD	23623	Triglycerides to Total Lipids in Medium LDL percentage	ldl_m_pct_triglyc	2	0.7049354	0.0176631	39.91	0	0.6703164	0.7395545
AD	23623	Triglycerides to Total Lipids in Medium LDL percentage	ldl_m_pct_triglyc	3	-0.4486167	0.1534118	-2.92	0.003	-0.7492983	-0.1479352
AD	23624	Phospholipids to Total Lipids in Small LDL percentage	ldl_s_pct_phospholipids	1	0.0022484	0.0005999	3.75	0	0.0010726	0.0034242
AD	23624	Phospholipids to Total Lipids in Small LDL percentage	ldl_s_pct_phospholipids	2	0.705444	0.0176711	39.92	0	0.6708093	0.7400787
AD	23624	Phospholipids to Total Lipids in Small LDL percentage	ldl_s_pct_phospholipids	3	0.3187193	0.0853408	3.73	0	0.1514544	0.4859842
AD	23625	Cholesterol to Total Lipids in Small LDL percentage	ldl_s_pct_chol	1	-0.0015351	0.0004566	-3.36	0.001	-0.0024301	-0.0006402
AD	23625	Cholesterol to Total Lipids in Small LDL percentage	ldl_s_pct_chol	2	0.7050117	0.017667	39.91	0	0.6703851	0.7396384
AD	23625	Cholesterol to Total Lipids in Small LDL percentage	ldl_s_pct_chol	3	-0.2177466	0.0650266	-3.35	0.001	-0.3451963	-0.0902969
AD	23626	Cholesteryl Esters to Total Lipids in Small LDL percentage	ldl_s_pct_steryl_esters	1	0.0021946	0.0005551	3.95	0	0.0011066	0.0032827
AD	23626	Cholesteryl Esters to Total Lipids in Small LDL percentage	ldl_s_pct_steryl_esters	2	0.7055016	0.0176745	39.92	0	0.6708602	0.740143
AD	23626	Cholesteryl Esters to Total Lipids in Small LDL percentage	ldl_s_pct_steryl_esters	3	0.3110761	0.0789895	3.94	0	0.1562595	0.4658927
AD	23627	Free Cholesterol to Total Lipids in Small LDL percentage	ldl_s_pct_fr_chol	1	0.0008817	0.0010502	0.84	0.401	-0.0011765	0.00294
AD	23627	Free Cholesterol to Total Lipids in Small LDL percentage	ldl_s_pct_fr_chol	2	0.7054052	0.0176664	39.93	0	0.6707798	0.7400307
AD	23627	Free Cholesterol to Total Lipids in Small LDL percentage	ldl_s_pct_fr_chol	3	0.1249954	0.1488853	0.84	0.401	-0.1668144	0.4168051
AD	23628	Triglycerides to Total Lipids in Small LDL percentage	ldl_s_pct_triglyc	1	-0.0001253	0.0010831	-0.12	0.908	-0.0022481	0.0019976
AD	23628	Triglycerides to Total Lipids in Small LDL percentage	ldl_s_pct_triglyc	2	0.7053132	0.0176645	39.93	0	0.6706914	0.7399349
AD	23628	Triglycerides to Total Lipids in Small LDL percentage	ldl_s_pct_triglyc	3	-0.017761	0.1535652	-0.12	0.908	-0.3187434	0.2832213
AD	23629	Phospholipids to Total Lipids in Very Large HDL percentage	hdl_vl_pct_phospholipids	1	-0.0008376	0.0003802	-2.2	0.028	-0.0015829	-9.24E-05
AD	23629	Phospholipids to Total Lipids in Very Large HDL percentage	hdl_vl_pct_phospholipids	2	0.7050207	0.0176598	39.92	0	0.6704082	0.7396332
AD	23629	Phospholipids to Total Lipids in Very Large HDL percentage	hdl_vl_pct_phospholipids	3	-0.1188116	0.0540373	-2.2	0.028	-0.2247228	-0.0129004
AD	23630	Cholesterol to Total Lipids in Very Large HDL percentage	hdl_vl_pct_chol	1	-0.0012054	0.0007489	-1.61	0.108	-0.0026733	0.0002626
AD	23630	Cholesterol to Total Lipids in Very Large HDL percentage	hdl_vl_pct_chol	2	0.7050408	0.0176613	39.92	0	0.6704253	0.7396563
AD	23630	Cholesterol to Total Lipids in Very Large HDL percentage	hdl_vl_pct_chol	3	-0.1709618	0.1063552	-1.61	0.108	-0.3794141	0.0374905
AD	23631	Cholesteryl Esters to Total Lipids in Very Large HDL percentage	hdl_vl_pct_steryl_esters	1	-0.0020846	0.0008509	-2.45	0.014	-0.0037524	-0.0004168
AD	23631	Cholesteryl Esters to Total Lipids in Very Large HDL percentage	hdl_vl_pct_steryl_esters	2	0.7049221	0.0176604	39.92	0	0.6703083	0.7395359
AD	23631	Cholesteryl Esters to Total Lipids in Very Large HDL percentage	hdl_vl_pct_steryl_esters	3	-0.2957214	0.1210076	-2.44	0.015	-0.532892	-0.0585509
AD	23632	Free Cholesterol to Total Lipids in Very Large HDL percentage	hdl_vl_pct_fr_chol	1	-0.0001202	0.0001769	-0.68	0.497	-0.0004669	0.0002265
AD	23632	Free Cholesterol to Total Lipids in Very Large HDL percentage	hdl_vl_pct_fr_chol	2	0.7052573	0.0176635	39.93	0	0.6706375	0.7398771
AD	23632	Free Cholesterol to Total Lipids in Very Large HDL percentage	hdl_vl_pct_fr_chol	3	-0.017043	0.0250857	-0.68	0.497	-0.06621	0.0321241
AD	23633	Triglycerides to Total Lipids in Very Large HDL percentage	hdl_vl_pct_triglyc	1	0.000568	0.0003049	1.86	0.062	-2.96E-05	0.0011656
AD	23633	Triglycerides to Total Lipids in Very Large HDL percentage	hdl_vl_pct_triglyc	2	0.7051516	0.0176616	39.93	0	0.6705355	0.7397678
AD	23633	Triglycerides to Total Lipids in Very Large HDL percentage	hdl_vl_pct_triglyc	3	0.0805528	0.0432894	1.86	0.063	-0.0042929	0.1653985
AD	23634	Phospholipids to Total Lipids in Large HDL percentage	hdl_l_pct_phospholipids	1	8.67E-05	0.0008299	0.1	0.917	-0.0015398	0.0017133
AD	23634	Phospholipids to Total Lipids in Large HDL percentage	hdl_l_pct_phospholipids	2	0.7053086	0.0176644	39.93	0	0.670687	0.7399302
AD	23634	Phospholipids to Total Lipids in Large HDL percentage	hdl_l_pct_phospholipids	3	0.0122976	0.1176671	0.1	0.917	-0.2183257	0.242921
AD	23635	Cholesterol to Total Lipids in Large HDL percentage	hdl_l_pct_chol	1	0.0002378	0.000691	0.34	0.731	-0.0011164	0.0015921
AD	23635	Cholesterol to Total Lipids in Large HDL percentage	hdl_l_pct_chol	2	0.7053156	0.0176643	39.93	0	0.6706942	0.7399371
AD	23635	Cholesterol to Total Lipids in Large HDL percentage	hdl_l_pct_chol	3	0.0337165	0.0979683	0.34	0.731	-0.1582979	0.2257308
AD	23636	Cholesteryl Esters to Total Lipids in Large HDL percentage	hdl_l_pct_steryl_esters	1	8.63E-05	0.0004779	0.18	0.857	-0.0008503	0.0010229
AD	23636	Cholesteryl Esters to Total Lipids in Large HDL percentage	hdl_l_pct_steryl_esters	2	0.7053138	0.0176643	39.93	0	0.6706924	0.7399352
AD	23636	Cholesteryl Esters to Total Lipids in Large HDL percentage	hdl_l_pct_steryl_esters	3	0.012236	0.0677563	0.18	0.857	-0.1205639	0.145036
AD	23637	Free Cholesterol to Total Lipids in Large HDL percentage	hdl_l_pct_fr_chol	1	-0.0003032	0.0012654	-0.24	0.811	-0.0027833	0.0021769
AD	23637	Free Cholesterol to Total Lipids in Large HDL percentage	hdl_l_pct_fr_chol	2	0.7053255	0.0176647	39.93	0	0.6707034	0.7399476
AD	23637	Free Cholesterol to Total Lipids in Large HDL percentage	hdl_l_pct_fr_chol	3	-0.0429931	0.1794059	-0.24	0.811	-0.3946222	0.308636
AD	23638	Triglycerides to Total Lipids in Large HDL percentage	hdl_l_pct_triglyc	1	0.0003217	0.0003931	0.82	0.413	-0.0004487	0.0010922
AD	23638	Triglycerides to Total Lipids in Large HDL percentage	hdl_l_pct_triglyc	2	0.7053781	0.0176646	39.93	0	0.6707561	0.7400001
AD	23638	Triglycerides to Total Lipids in Large HDL percentage	hdl_l_pct_triglyc	3	0.0456072	0.0557351	0.82	0.413	-0.0636317	0.154846
AD	23639	Phospholipids to Total Lipids in Medium HDL percentage	hdl_m_pct_phospholipids	1	0.0001441	0.0005272	0.27	0.785	-0.0008892	0.0011773
AD	23639	Phospholipids to Total Lipids in Medium HDL percentage	hdl_m_pct_phospholipids	2	0.7052869	0.0176643	39.93	0	0.6706655	0.7399083
AD	23639	Phospholipids to Total Lipids in Medium HDL percentage	hdl_m_pct_phospholipids	3	0.0204244	0.0747524	0.27	0.785	-0.1260875	0.1669364
AD	23640	Cholesterol to Total Lipids in Medium HDL percentage	hdl_m_pct_chol	1	0.000248	0.0004244	0.58	0.559	-0.0005838	0.0010799
AD	23640	Cholesterol to Total Lipids in Medium HDL percentage	hdl_m_pct_chol	2	0.7052953	0.0176637	39.93	0	0.670675	0.7399156
AD	23640	Cholesterol to Total Lipids in Medium HDL percentage	hdl_m_pct_chol	3	0.0351684	0.0601848	0.58	0.559	-0.0827915	0.1531284
AD	23641	Cholesteryl Esters to Total Lipids in Medium HDL percentage	hdl_m_pct_steryl_esters	1	0.00025	0.0003177	0.79	0.431	-0.0003726	0.0008727
AD	23641	Cholesteryl Esters to Total Lipids in Medium HDL percentage	hdl_m_pct_steryl_esters	2	0.7052817	0.0176636	39.93	0	0.6706617	0.7399017
AD	23641	Cholesteryl Esters to Total Lipids in Medium HDL percentage	hdl_m_pct_steryl_esters	3	0.03545	0.0450542	0.79	0.431	-0.0528546	0.1237546
AD	23642	Free Cholesterol to Total Lipids in Medium HDL percentage	hdl_m_pct_fr_chol	1	-0.0004731	0.0006696	-0.71	0.48	-0.0017855	0.0008394
AD	23642	Free Cholesterol to Total Lipids in Medium HDL percentage	hdl_m_pct_fr_chol	2	0.705313	0.0176654	39.93	0	0.6706894	0.7399366
AD	23642	Free Cholesterol to Total Lipids in Medium HDL percentage	hdl_m_pct_fr_chol	3	-0.0670713	0.0949562	-0.71	0.48	-0.253182	0.1190394
AD	23643	Triglycerides to Total Lipids in Medium HDL percentage	hdl_m_pct_triglyc	1	0.0003916	0.00034	1.15	0.249	-0.0002748	0.0010579
AD	23643	Triglycerides to Total Lipids in Medium HDL percentage	hdl_m_pct_triglyc	2	0.7053309	0.0176635	39.93	0	0.670711	0.7399508
AD	23643	Triglycerides to Total Lipids in Medium HDL percentage	hdl_m_pct_triglyc	3	0.0555148	0.0482189	1.15	0.25	-0.0389925	0.150022
AD	23644	Phospholipids to Total Lipids in Small HDL percentage	hdl_s_pct_phospholipids	1	-0.0044546	0.0019279	-2.31	0.021	-0.0082331	-0.0006761
AD	23644	Phospholipids to Total Lipids in Small HDL percentage	hdl_s_pct_phospholipids	2	0.705146	0.0176603	39.93	0	0.6705324	0.7397596
AD	23644	Phospholipids to Total Lipids in Small HDL percentage	hdl_s_pct_phospholipids	3	-0.6317257	0.2739323	-2.31	0.021	-1.168623	-0.0948283
AD	23645	Cholesterol to Total Lipids in Small HDL percentage	hdl_s_pct_chol	1	-0.0007509	0.001303	-0.58	0.564	-0.0033048	0.0018031
AD	23645	Cholesterol to Total Lipids in Small HDL percentage	hdl_s_pct_chol	2	0.7052941	0.0176643	39.93	0	0.6706727	0.7399155
AD	23645	Cholesterol to Total Lipids in Small HDL percentage	hdl_s_pct_chol	3	-0.1064611	0.184778	-0.58	0.565	-0.4686193	0.2556971
AD	23646	Cholesteryl Esters to Total Lipids in Small HDL percentage	hdl_s_pct_steryl_esters	1	-0.0007435	0.0008836	-0.84	0.4	-0.0024754	0.0009884
AD	23646	Cholesteryl Esters to Total Lipids in Small HDL percentage	hdl_s_pct_steryl_esters	2	0.7052482	0.0176639	39.93	0	0.6706275	0.7398689
AD	23646	Cholesteryl Esters to Total Lipids in Small HDL percentage	hdl_s_pct_steryl_esters	3	-0.1054223	0.125333	-0.84	0.4	-0.3510705	0.1402259
AD	23647	Free Cholesterol to Total Lipids in Small HDL percentage	hdl_s_pct_fr_chol	1	0.0009736	0.0015446	0.63	0.529	-0.0020539	0.004001
AD	23647	Free Cholesterol to Total Lipids in Small HDL percentage	hdl_s_pct_fr_chol	2	0.7052391	0.0176641	39.93	0	0.6706182	0.7398601
AD	23647	Free Cholesterol to Total Lipids in Small HDL percentage	hdl_s_pct_fr_chol	3	0.1380486	0.2190766	0.63	0.529	-0.2913336	0.5674307
AD	23648	Triglycerides to Total Lipids in Small HDL percentage	hdl_s_pct_triglyc	1	0.0001884	0.0001562	1.21	0.228	-0.0001179	0.0004946
AD	23648	Triglycerides to Total Lipids in Small HDL percentage	hdl_s_pct_triglyc	2	0.705314	0.0176629	39.93	0	0.6706954	0.7399326
AD	23648	Triglycerides to Total Lipids in Small HDL percentage	hdl_s_pct_triglyc	3	0.0267077	0.0221626	1.21	0.228	-0.0167301	0.0701455
